# Supplementary material for: Comprehensive molecular pathology analysis of small bowel adenocarcinoma reveals novel targets with potential for clinical utility
Source: Oncotarget. 2015 Jul 30;6(25):20863–74. doi: 10.18632/oncotarget.4576 (PMC4673235; doi:10.18632/oncotarget.4576)
Supplement: Supplementary file 2 [file oncotarget-06-20863-s002.xlsx]

## Sheet: Sheet1
Patient	MSI (S=stable, U=unstable)	History of IBD?	Location of tumour	NGS run 1							NGS run 2							COSMIC	Confimrmed somatic in Cosmic?	Gene name	Mutation	Confirmed by Sanger sequencing
				Chromosome	Region	Type	Reference	Allele	Coverage	Frequency	Chromosome	Region	Type	Reference	Allele	Coverage	Frequency
1	U		duodenum	12	25398281	SNV	C	T	354	28.531	12	25398281	SNV	C	T	168	25	KRAS_ENST00000256078		KRAS	c.38G>A ( Substitution )	yes
1	U		duodenum	3	178936091	SNV	G	A	462	25.758	3	178936091	SNV	G	A	208	26.442	PIK3CA_ENST00000263967		PIK3CA	c.1633G>A ( Substitution )
1	U		duodenum	17	7577121	SNV	G	A	103	48.544	17	7577121	SNV	G	A	20	55	TP53		TP53	c.817C>T ( Substitution )	yes
2	S		duodenum	10	123258034	SNV	A	T	261	28.736	10	123258034	SNV	A	T	646	33.901	FGFR2_ENST00000457416		FGFR2	c.1650T>A ( Substitution )
2	S		duodenum	20	57484420	SNV	C	T	160	41.25	20	57484420	SNV	C	T	374	33.957	GNAS_ENST00000371100		GNAS	c.2530C>T ( Substitution )
3	S		duodenum	17	37881329	SNV	C	G	466	72.103	17	37881329	SNV	C	G	924	68.939			ERBB2
4	S		jejunum	11	108236086	SNV	C	T	949	35.406	11	108236086	SNV	C	T	335	32.836	ATM_ENST00000278616		ATM	c.9022C>T ( Substitution )
4	S		jejunum	18	48586262	SNV	C	T	307	39.739	18	48586262	SNV	C	T	142	42.958	SMAD4		SMAD4	c.931C>T ( Substitution )
4	S		jejunum	17	7577141	SNV	C	T	150	48	17	7577141	SNV	C	T	63	47.619	TP53		TP53	c.797G>A ( Substitution )	yes
5	S	yes	small intestine NOS	5	112175639	SNV	C	T	326	37.117	5	112175639	SNV	C	T	374	36.364	APC		APC	c.4348C>T ( Substitution )
5	S	yes	small intestine NOS	17	37881000	SNV	G	T	1121	55.486	17	37881000	SNV	G	T	1227	58.272	ERBB2		ERBB2	c.2329G>T ( Substitution )	yes
5	S	yes	small intestine NOS	12	25398285	SNV	C	T	767	55.541	12	25398285	SNV	C	T	1109	56.808	KRAS_ENST00000256078		KRAS	c.34G>A ( Substitution )	yes
5	S	yes	small intestine NOS	17	7577127	SNV	C	A	139	58.993	17	7577127	SNV	C	A	107	58.879	TP53_ENST00000269305		TP53	c.811G>T ( Substitution )	yes
6	U		DJ flexure	5	112173917	SNV	C	T	3941	20.401	5	112173917	SNV	C	T	2019	29.272	APC		APC	c.2626C>T ( Substitution )
7	S		jejunum	4	55955084	SNV	G	A	2819	9.826	4	55955084	SNV	G	A	596	9.396			KDR
7	S		jejunum	12	25398284	SNV	C	A	2571	53.948	12	25398284	SNV	C	A	723	53.804	KRAS_ENST00000256078		KRAS	c.35G>T ( Substitution )
8	INCONCLUSIVE	yes	ileum	2	209113113	SNV	G	A	1749	20.755	2	209113113	SNV	G	A	943	18.028	IDH1		IDH1	c.394C>T ( Substitution )	yes
8	INCONCLUSIVE	yes	ileum	17	7578205	SNV	C	T	852	32.512	17	7578205	SNV	C	T	379	33.773	TP53_ENST00000413465		TP53	c.644G>A ( Substitution )
9	S		ileum	7	140453136	SNV	A	T	842	40.024	7	140453136	SNV	A	T	1005	35.821	BRAF		BRAF	c.1799T>A ( Substitution )	yes
10	S		duodenum	5	112176035	SNV	G	C	223	8.072	5	112176035	SNV	G	C	205	16.585			APC
10	S		duodenum	13	28608229	SNV	A	T	219	8.219	13	28608229	SNV	A	T	304	11.842			FLT3
11	U	yes	ileum	17	37881332	SNV	G	A	1029	27.502	17	37881332	SNV	G	A	2404	26.955	ERBB2		ERBB2	c.2524G>A ( Substitution )	yes
11	U	yes	ileum	9	139390802	SNV	G	T	516	30.62	9	139390802	SNV	G	T	1411	22.892			NOTCH1
11	U	yes	ileum	3	178916936	SNV	G	A	1251	18.625	3	178916936	SNV	G	A	1300	16.769	PIK3CA		PIK3CA	c.323G>A ( Substitution )
11	U	yes	ileum	17	7577555	SNV	G	A	2574	24.437	17	7577555	SNV	G	A	4966	21.547	TP53	No	TP53	c.726C>T ( Substitution )	yes
12	S		small intestine NOS	7	140453193	SNV	T	A	1419	32.347	7	140453193	SNV	T	A	380	34.211	BRAF	No	BRAF	c.1742A>T ( Substitution )
12	S		small intestine NOS	12	25398279	SNV	C	T	3139	21.982	12	25398279	SNV	C	T	675	19.407	KRAS		KRAS	c.40G>A ( Substitution )	yes
13	S		jejunum	17	37881000	SNV	G	T	4567	83.972	17	37881000	SNV	G	T	5072	84.543	ERBB2		ERBB2	c.2329G>T ( Substitution )	yes
14	S		duodenum	12	25398284	SNV	C	G	1225	27.755	12	25398284	SNV	C	G	4336	30.235	KRAS_ENST00000256078		KRAS	c.35G>C ( Substitution )	yes
14	S		duodenum	3	178936091	SNV	G	A	1546	17.464	3	178936091	SNV	G	A	4694	19.408	PIK3CA_ENST00000263967		PIK3CA	c.1633G>A ( Substitution )
14	S		duodenum	18	48591918	SNV	C	T	1066	54.69	18	48591918	SNV	C	T	3350	55.701	SMAD4		SMAD4	c.1081C>T ( Substitution )
14	S		duodenum	17	7578388	SNV	C	T	619	29.725	17	7578388	SNV	C	T	2036	28.88	TP53		TP53	c.542G>A ( Substitution )	yes
15	S		small intestine NOS	4	153249384	SNV	C	T	2229	23.149	4	153249384	SNV	C	T	561	23.351	FBXW7_ENST00000296555		FBXW7	c.1040G>A ( Substitution )
15	S		small intestine NOS	12	25378562	SNV	C	G	2895	50.19	12	25378562	SNV	C	G	624	52.724	KRAS_ENST00000256078		KRAS	c.436G>C ( Substitution )
15	S		small intestine NOS	3	178936082	SNV	G	A	3924	16.82	3	178936082	SNV	G	A	979	17.671	PIK3CA_ENST00000263967		PIK3CA	c.1624G>A ( Substitution )
16	U	yes	ileum	7	55221799	SNV	C	T	334	54.192	7	55221799	SNV	C	T	1638	46.093			EGFR
16	U	yes	ileum	17	37880988	SNV	G	A	931	35.016	17	37880988	SNV	G	A	4327	32.863			ERBB2
16	U	yes	ileum	4	153247334	SNV	T	C	1514	17.9	4	153247334	SNV	T	C	6690	16.622			FBXW7
16	U	yes	ileum	4	55592230	SNV	T	C	481	10.187	4	55592230	SNV	T	C	2295	13.9			KIT
16	U	yes	ileum	5	170837605	SNV	G	A	432	34.028	5	170837605	SNV	G	A	1648	35.619			NPM1
16	U	yes	ileum	3	178952085	SNV	A	G	548	29.015	3	178952085	SNV	A	G	2295	30.022	PIK3CA		PIK3CA	c.3140A>G ( Substitution )
16	U	yes	ileum	17	7577538	SNV	C	T	962	34.2	17	7577538	SNV	C	T	4959	35.894	TP53		TP53	c.743G>A ( Substitution )	yes
17	S	yes	duodenum	17	7577545	SNV	T	C	1738	36.766	17	7577545	SNV	T	C	1744	31.193	TP53_ENST00000413465		TP53	c.736A>G ( Substitution )	yes
18	U		DJ flexure	4	153247289	SNV	G	A	3007	39.042	4	153247289	SNV	G	A	3326	39.687	FBXW7_ENST00000534231		FBXW7	c.796C>T ( Substitution )
18	U		DJ flexure	4	55561756	SNV	G	A	612	35.784	4	55561756	SNV	G	A	784	31.25	KIT		KIT	c.146G>A ( Substitution )	yes
18	U		DJ flexure	10	89717672	SNV	C	T	589	32.088	10	89717672	SNV	C	T	771	28.534	PTEN		PTEN	c.697C>T ( Substitution )
18	U		DJ flexure	10	43615675	SNV	G	A	249	29.317	10	43615675	SNV	G	A	273	24.908			RET
18	U		DJ flexure	19	1220534	SNV	C	T	341	40.469	19	1220534	SNV	C	T	351	41.311			STK11
19	S		small intestine NOS	12	25398284	SNV	C	A	1241	30.218	12	25398284	SNV	C	A	656	29.268	KRAS_ENST00000256078		KRAS	c.35G>T ( Substitution )
19	S		small intestine NOS	17	7577538	SNV	C	T	1082	48.799	17	7577538	SNV	C	T	728	48.489	TP53		TP53	c.743G>A ( Substitution )	yes
20	U		jejunum	12	25398285	SNV	C	A	1094	31.536	12	25398285	SNV	C	A	1397	36.722	KRAS_ENST00000256078		KRAS	c.34G>T ( Substitution )	yes
20	U		jejunum	7	116417526	SNV	A	G	1958	6.742	7	116417526	SNV	A	G	2394	6.475			MET
20	U		jejunum	17	7573975	SNV	T	C	992	23.589	17	7573975	SNV	T	C	1205	24.232			TP53
20	U		jejunum	17	7577022	SNV	G	A	360	19.722	17	7577022	SNV	G	A	470	24.255	TP53		TP53	c.916C>T ( Substitution )
20	U		jejunum	17	7577121	SNV	G	A	395	11.899	17	7577121	SNV	G	A	526	13.878	TP53		TP53	c.817C>T ( Substitution )
21	S		small intestine NOS	12	25398284	SNV	C	A	1578	8.745	12	25398284	SNV	C	A	1260	10	KRAS_ENST00000256078		KRAS	c.35G>T ( Substitution )
22	S		jejunum	14	105246502	SNV	C	T	245	5.714	14	105246501	SNV	G	A	130	5.385			AKT1
22	S		jejunum	11	108205805	SNV	C	T	1589	16.929	11	108205805	SNV	C	T	647	20.556			ATM
22	S		jejunum	12	25378647	SNV	T	G	1002	44.012	12	25378647	SNV	T	G	359	41.783	KRAS_ENST00000256078		KRAS	c.351A>C ( Substitution )
23	S		ileum	17	7578406	SNV	C	T	1250	84.4	17	7578406	SNV	C	T	126	86.508	TP53		TP53	c.524G>A ( Substitution )	yes
24	S		jejunum	7	140481412	SNV	C	T	723	27.663	7	140481412	SNV	C	T	1496	25.401	BRAF	No	BRAF	c.1396G>A ( Substitution )
24	S		jejunum	1	115258747	SNV	C	T	4199	33.698	1	115258747	SNV	C	T	10346	34.11	NRAS		NRAS	c.35G>A ( Substitution )
24	S		jejunum	17	7577121	SNV	G	A	228	45.175	17	7577121	SNV	G	A	615	52.033	TP53		TP53	c.817C>T ( Substitution )
25	S		ileum	16	68847282	SNV	G	A	238	5.882	16	68847282	SNV	G	A	76	6.579	CDH1		CDH1	c.1204G>A ( Substitution )
25	S		ileum	2	212589811	SNV	G	A	245	7.347	2	212589811	SNV	G	A	74	9.459	ERBB4	No	ERBB4	c.731C>T ( Substitution )
25	S		ileum	3	178952078	SNV	G	A	117	5.983	3	178952078	SNV	G	A	24	8.333	PIK3CA_ENST00000263967	No	PIK3CA	c.3133G>A ( Substitution )
26	S	yes	jejunum	17	7577094	SNV	G	A	228	53.07	17	7577094	SNV	G	A	568	58.979	TP53		TP53	c.844C>T ( Substitution )	yes
27	S	yes	jejunum	12	25398284	SNV	C	G	2169	68.465	12	25398284	SNV	C	G	1092	68.315	KRAS_ENST00000256078		KRAS	c.35G>C ( Substitution )	yes
27	S	yes	jejunum	3	178936094	SNV	C	A	6110	10.426	3	178936094	SNV	C	A	2594	10.139	PIK3CA_ENST00000263967		PIK3CA	c.1636C>A ( Substitution )
27	S	yes	jejunum	17	7577117	SNV	A	G	1017	59.194	17	7577117	SNV	A	G	452	62.611	TP53_ENST00000269305		TP53	c.821T>C ( Substitution )	yes
28	S	yes	ileum	11	108218027	SNV	G	T	1094	25.229	11	108218027	SNV	G	T	776	27.062			ATM
28	S	yes	ileum	2	209113113	SNV	G	A	2439	42.025	2	209113113	SNV	G	A	2048	42.676	IDH1		IDH1	c.394C>T ( Substitution )	yes
28	S	yes	ileum	12	25398281	SNV	C	T	3061	27.213	12	25398281	SNV	C	T	2289	27.436	KRAS_ENST00000256078		KRAS	c.38G>A ( Substitution )
28	S	yes	ileum	17	7573948	SNV	C	G	795	30.943	17	7573948	SNV	C	G	601	34.443			TP53
