# Supplementary material for: Comprehensive molecular pathology analysis of small bowel adenocarcinoma reveals novel targets with potential for clinical utility
Source: Oncotarget. 2015 Jul 30;6(25):20863–74. doi: 10.18632/oncotarget.4576 (PMC4673235; doi:10.18632/oncotarget.4576)
Supplement: Supplementary file 3 [file oncotarget-06-20863-s003.xlsx]

## Sheet: 3A
Probe ID	logFC	AveExpr	t	P.Value	adj.P.Val	B
ILMN_1735578	-5.36899	8.39823	-12.8046	7.06038e-17	1.39971e-12	27.821
ILMN_1725090	2.71766	10.7562	12.6464	1.11031e-16	1.39971e-12	27.3969
ILMN_1752669	-4.9221	8.45091	-12.5053	1.66721e-16	1.40118e-12	27.0157
ILMN_1680309	-4.88187	8.96962	-12.2317	3.69448e-16	2.32872e-12	26.2681
ILMN_1724021	-3.88263	7.85442	-11.3164	5.6746e-15	2.86147e-11	23.6894
ILMN_3249142	-4.95526	8.53787	-10.6698	4.17145e-14	1.75291e-10	21.7956
ILMN_1790761	3.20671	10.9217	10.3851	1.02155e-13	3.67947e-10	20.9426
ILMN_1678170	-3.8793	10.2736	-10.3396	1.17972e-13	3.71804e-10	20.8054
ILMN_1759089	-6.08838	9.16278	-10.1451	2.19004e-13	6.13529e-10	20.2152
ILMN_1678842	2.26729	12.5329	10.0348	3.11641e-13	7.8574e-10	19.8784
ILMN_1815165	-3.91416	9.40805	-9.93339	4.31715e-13	9.89531e-10	19.5669
ILMN_1731446	4.02149	8.95155	9.85989	5.47134e-13	1.14957e-09	19.3405
ILMN_1755720	-4.98586	8.86773	-9.77877	7.11184e-13	1.37931e-09	19.0897
ILMN_1675706	-5.59478	9.99307	-9.7024	9.11006e-13	1.64066e-09	18.8527
ILMN_2403237	-2.03345	11.3771	-9.64081	1.11291e-12	1.87066e-09	18.6611
ILMN_1794921	-5.39079	9.84513	-9.50438	1.73681e-12	2.60353e-09	18.2349
ILMN_1717888	-3.97296	9.04618	-9.50112	1.75544e-12	2.60353e-09	18.2247
ILMN_3251540	-4.75551	8.3863	-9.45828	2.01964e-12	2.82896e-09	18.0904
ILMN_2188862	2.97191	10.5669	9.39264	2.5048e-12	3.32387e-09	17.884
ILMN_2103107	-3.30739	9.59226	-9.3576	2.81031e-12	3.54281e-09	17.7737
ILMN_1739144	-3.05493	7.40505	-9.32024	3.17786e-12	3.8154e-09	17.6559
ILMN_1664350	-4.32817	9.71928	-9.17786	5.0833e-12	5.68222e-09	17.2053
ILMN_1734694	-4.12077	10.0368	-9.17196	5.18348e-12	5.68222e-09	17.1865
ILMN_1651354	3.61763	10.6697	9.15082	5.55915e-12	5.84012e-09	17.1194
ILMN_1716909	-2.7131	11.1386	-9.12672	6.02098e-12	6.07228e-09	17.0428
ILMN_1671791	-2.04352	11.755	-9.05432	7.6554e-12	7.42368e-09	16.8123
ILMN_2219681	-3.5402	9.08345	-8.9783	9.85736e-12	9.20495e-09	16.5695
ILMN_1722070	-5.71197	10.4136	-8.96569	1.028e-11	9.25682e-09	16.5292
ILMN_1700652	-3.27835	8.11643	-8.91992	1.19742e-11	1.03215e-08	16.3827
ILMN_1779524	-4.73009	10.2656	-8.91233	1.22811e-11	1.03215e-08	16.3584
ILMN_1689200	-3.13852	10.6736	-8.8139	1.70639e-11	1.38784e-08	16.0423
ILMN_1706419	-3.43321	7.98012	-8.79325	1.82852e-11	1.4407e-08	15.9759
ILMN_1690884	-4.31513	11.882	-8.76387	2.01766e-11	1.53382e-08	15.8813
ILMN_1719547	2.68334	8.60569	8.75647	2.06837e-11	1.53382e-08	15.8574
ILMN_1738414	-5.1502	9.2945	-8.74295	2.1643e-11	1.5591e-08	15.8138
ILMN_2113470	-4.86226	9.66966	-8.71201	2.40107e-11	1.68162e-08	15.714
ILMN_2168747	-4.29313	7.65782	-8.69275	2.56151e-11	1.7455e-08	15.6518
ILMN_2376553	-3.8857	9.30285	-8.62904	3.17343e-11	2.10557e-08	15.4458
ILMN_1761789	-2.90637	6.57406	-8.61658	3.30933e-11	2.13944e-08	15.4055
ILMN_1772206	-4.28883	9.62938	-8.58827	3.64042e-11	2.244e-08	15.3138
ILMN_1785393	3.41045	7.90017	8.58756	3.64906e-11	2.244e-08	15.3115
ILMN_2068747	-1.60927	12.4971	-8.54864	4.16078e-11	2.41637e-08	15.1853
ILMN_2196328	3.29652	9.51311	8.54679	4.18684e-11	2.41637e-08	15.1792
ILMN_2045849	-4.1149	8.80664	-8.54467	4.21688e-11	2.41637e-08	15.1724
ILMN_1714643	-3.33431	7.47429	-8.4905	5.06306e-11	2.73204e-08	14.9964
ILMN_3241149	-4.05416	9.67199	-8.4896	5.07848e-11	2.73204e-08	14.9935
ILMN_1675413	-4.64573	8.17023	-8.48877	5.09285e-11	2.73204e-08	14.9908
ILMN_1709399	-1.88054	12.3299	-8.46411	5.5355e-11	2.90764e-08	14.9106
ILMN_1692861	-3.5452	10.0269	-8.43648	6.07779e-11	3.10685e-08	14.8206
ILMN_1808114	-1.8533	10.4749	-8.43245	6.1612e-11	3.10685e-08	14.8075
ILMN_2273911	-3.02898	10.1758	-8.41989	6.42893e-11	3.17829e-08	14.7666
ILMN_2374449	3.34733	11.6062	8.40146	6.84293e-11	3.3179e-08	14.7065
ILMN_1701308	2.69504	12.6123	8.38738	7.17705e-11	3.36068e-08	14.6606
ILMN_1813704	3.33972	7.65211	8.38654	7.19774e-11	3.36068e-08	14.6578
ILMN_1763749	-3.76322	11.4833	-8.37228	7.55399e-11	3.46289e-08	14.6113
ILMN_1749026	-3.92979	8.20718	-8.31856	9.0642e-11	4.08099e-08	14.4359
ILMN_1683492	-3.81933	9.14705	-8.31008	9.32891e-11	4.12649e-08	14.4081
ILMN_2160577	-2.43762	6.50338	-8.29688	9.75651e-11	4.24122e-08	14.365
ILMN_1762606	-2.48696	9.14446	-8.2644	1.08949e-10	4.65584e-08	14.2587
ILMN_3247438	-3.33091	9.11128	-8.21419	1.29244e-10	5.43104e-08	14.0942
ILMN_3251497	-4.73721	10.2318	-8.19454	1.38189e-10	5.71175e-08	14.0297
ILMN_1656743	-2.49033	9.30768	-8.17577	1.47314e-10	5.99069e-08	13.9682
ILMN_1774110	-1.65337	12.101	-8.16283	1.53955e-10	6.16139e-08	13.9257
ILMN_1687301	1.80123	11.5986	8.13459	1.69512e-10	6.67799e-08	13.8329
ILMN_1690170	2.69981	8.98727	8.10977	1.84496e-10	7.15645e-08	13.7513
ILMN_1801886	-4.07834	9.53719	-8.10446	1.87866e-10	7.17676e-08	13.7339
ILMN_2079890	-4.74443	9.41195	-8.0947	1.94236e-10	7.30937e-08	13.7018
ILMN_2408543	2.21358	9.95811	8.07915	2.04823e-10	7.59441e-08	13.6506
ILMN_1659027	1.93063	11.0117	8.02808	2.43883e-10	8.91163e-08	13.4824
ILMN_1783672	-2.65384	7.84698	-8.00358	2.65205e-10	9.55231e-08	13.4017
ILMN_1744293	-3.48166	10.5372	-7.99399	2.7405e-10	9.73186e-08	13.3701
ILMN_1751943	-4.04487	8.70899	-7.92599	3.45918e-10	1.21134e-07	13.1456
ILMN_1677636	3.9348	8.23577	7.88497	3.9817e-10	1.37522e-07	13.01
ILMN_1668910	-2.05215	12.5119	-7.87716	4.08973e-10	1.39344e-07	12.9842
ILMN_1664024	-4.96964	11.4246	-7.86235	4.30298e-10	1.44655e-07	12.9352
ILMN_1675325	-2.83109	11.0576	-7.81226	5.11071e-10	1.688e-07	12.7693
ILMN_1657435	-2.8886	9.45752	-7.80974	5.15513e-10	1.688e-07	12.761
ILMN_2049184	-4.14233	8.48448	-7.79164	5.48596e-10	1.7733e-07	12.701
ILMN_2232854	4.31335	8.5334	7.77344	5.84022e-10	1.86392e-07	12.6406
ILMN_1774781	-4.13527	9.58387	-7.76525	6.00701e-10	1.89319e-07	12.6135
ILMN_2206746	1.46667	12.9659	7.75403	6.24351e-10	1.94343e-07	12.5763
ILMN_1692824	-2.0026	11.3373	-7.74435	6.4549e-10	1.98473e-07	12.5441
ILMN_1760950	-3.66523	9.11479	-7.7038	7.42166e-10	2.25449e-07	12.4096
ILMN_2197381	-3.10547	8.95392	-7.69472	7.65745e-10	2.29842e-07	12.3794
ILMN_1789507	3.79653	7.93653	7.66873	8.37464e-10	2.48412e-07	12.293
ILMN_2046073	-4.56652	10.2681	-7.65653	8.7342e-10	2.50076e-07	12.2525
ILMN_1757747	-5.19257	10.1428	-7.65488	8.78413e-10	2.50076e-07	12.247
ILMN_2181064	-3.94472	10.636	-7.6537	8.81989e-10	2.50076e-07	12.2431
ILMN_1811851	2.14934	9.27178	7.65035	8.92238e-10	2.50076e-07	12.2319
ILMN_1737242	-3.10146	8.62427	-7.65021	8.92668e-10	2.50076e-07	12.2315
ILMN_1672148	-3.59479	8.30124	-7.62253	9.82036e-10	2.70589e-07	12.1394
ILMN_2204876	-1.68087	10.3631	-7.62097	9.87354e-10	2.70589e-07	12.1342
ILMN_1808249	-2.94725	10.4962	-7.61451	1.0096e-09	2.73709e-07	12.1127
ILMN_1760649	-1.67652	11.7157	-7.61082	1.02253e-09	2.74267e-07	12.1005
ILMN_1703075	-3.70389	8.38247	-7.58985	1.09926e-09	2.9088e-07	12.0307
ILMN_1653940	-2.13258	7.77885	-7.58767	1.10754e-09	2.9088e-07	12.0234
ILMN_1667018	-3.1637	9.20617	-7.56858	1.18297e-09	3.07486e-07	11.9599
ILMN_1750312	-4.56332	10.3119	-7.56448	1.19984e-09	3.0869e-07	11.9462
ILMN_1807101	-3.11013	8.29838	-7.55836	1.22548e-09	3.12101e-07	11.9258
ILMN_1713246	-4.30206	7.86613	-7.55097	1.25712e-09	3.1625e-07	11.9012
ILMN_1669410	-4.03189	9.85611	-7.54796	1.27027e-09	3.1625e-07	11.8912
ILMN_1671337	-2.85993	10.255	-7.54589	1.2794e-09	3.1625e-07	11.8843
ILMN_1671365	-3.01246	8.95593	-7.53051	1.34921e-09	3.30268e-07	11.833
ILMN_1757757	-3.89995	10.4643	-7.52009	1.39864e-09	3.39076e-07	11.7983
ILMN_1796685	-3.13718	9.18538	-7.51703	1.4135e-09	3.39415e-07	11.7881
ILMN_1749044	3.54334	9.15186	7.50778	1.45943e-09	3.47138e-07	11.7573
ILMN_1810289	1.89407	10.8036	7.48206	1.5951e-09	3.75862e-07	11.6715
ILMN_1727177	-3.62181	8.60396	-7.46765	1.67659e-09	3.91407e-07	11.6234
ILMN_3302919	1.23108	11.927	7.4461	1.80635e-09	4.17831e-07	11.5515
ILMN_2337386	-3.0758	7.12341	-7.44269	1.82779e-09	4.18451e-07	11.5401
ILMN_1683694	-3.42637	7.41442	-7.44041	1.84223e-09	4.18451e-07	11.5325
ILMN_1718173	-3.30017	10.8271	-7.43263	1.89248e-09	4.26027e-07	11.5066
ILMN_1676278	-2.84799	8.35691	-7.4227	1.95863e-09	4.35327e-07	11.4734
ILMN_1683923	-3.42826	8.84566	-7.42128	1.96832e-09	4.35327e-07	11.4686
ILMN_1673805	-4.84357	8.99707	-7.4162	2.00323e-09	4.39196e-07	11.4517
ILMN_1780786	-3.57834	7.69537	-7.40685	2.06911e-09	4.49729e-07	11.4205
ILMN_1716592	-2.69033	7.78352	-7.33317	2.67059e-09	5.75501e-07	11.1742
ILMN_1670672	-2.86124	10.5474	-7.30653	2.92881e-09	6.25798e-07	11.0851
ILMN_2392803	3.55473	9.62446	7.29244	3.07544e-09	6.51606e-07	11.038
ILMN_2104356	1.44394	12.9961	7.27647	3.25055e-09	6.78289e-07	10.9846
ILMN_2339410	-2.25685	7.96877	-7.27606	3.25518e-09	6.78289e-07	10.9832
ILMN_2164152	-2.79827	10.1331	-7.26903	3.33558e-09	6.89345e-07	10.9596
ILMN_2118129	-5.06639	11.3133	-7.24687	3.60209e-09	7.3837e-07	10.8855
ILMN_1773262	1.81147	8.19024	7.24332	3.64673e-09	7.41491e-07	10.8736
ILMN_1709847	-3.71644	10.5249	-7.22561	3.87777e-09	7.82162e-07	10.8143
ILMN_1655915	3.08494	10.2314	7.19804	4.26721e-09	8.52619e-07	10.7219
ILMN_1653719	2.04641	7.32938	7.19619	4.29472e-09	8.52619e-07	10.7157
ILMN_1672776	3.72452	7.70429	7.17204	4.67022e-09	9.19923e-07	10.6348
ILMN_2366463	1.69493	12.7024	7.16182	4.839e-09	9.45781e-07	10.6006
ILMN_1744817	-3.45554	10.6644	-7.15363	4.97865e-09	9.6559e-07	10.5731
ILMN_1681526	-1.79763	12.8265	-7.14878	5.06308e-09	9.74469e-07	10.5569
ILMN_3249281	3.54284	9.4662	7.14546	5.12181e-09	9.78305e-07	10.5457
ILMN_1712632	-2.16011	9.33508	-7.11157	5.76177e-09	1.09227e-06	10.4321
ILMN_1651343	1.78836	7.69552	7.09927	6.01334e-09	1.13145e-06	10.3908
ILMN_1750469	-2.63749	8.63796	-7.08335	6.35559e-09	1.18699e-06	10.3374
ILMN_2114720	3.32916	9.65151	7.07473	6.5488e-09	1.21408e-06	10.3085
ILMN_2380561	-3.00897	7.86144	-7.03197	7.59852e-09	1.39841e-06	10.165
ILMN_1706690	-2.24672	9.22127	-7.0076	8.27053e-09	1.51105e-06	10.0832
ILMN_3235727	-3.05724	10.349	-6.97469	9.27384e-09	1.68217e-06	9.97269
ILMN_1756873	1.37283	7.96796	6.95953	9.77592e-09	1.76057e-06	9.9218
ILMN_2174437	-2.74495	12.152	-6.95673	9.87174e-09	1.76522e-06	9.91238
ILMN_2124471	-1.29641	10.7115	-6.95315	9.99532e-09	1.77473e-06	9.90037
ILMN_1702363	2.54499	10.0779	6.94546	1.02666e-08	1.81015e-06	9.87452
ILMN_1667429	-1.78807	10.3687	-6.93862	1.05139e-08	1.84088e-06	9.85155
ILMN_1711009	2.08605	11.9189	6.93102	1.07955e-08	1.87715e-06	9.82604
ILMN_1673491	-3.33862	9.18907	-6.92014	1.12125e-08	1.9363e-06	9.78945
ILMN_1704531	-1.52829	12.1349	-6.91543	1.13978e-08	1.94537e-06	9.77363
ILMN_1661003	-2.64468	6.79987	-6.91488	1.14193e-08	1.94537e-06	9.77181
ILMN_2402392	2.80902	8.12034	6.9058	1.17862e-08	1.9944e-06	9.74128
ILMN_1678173	-1.66585	11.7951	-6.90221	1.19343e-08	2.006e-06	9.72923
ILMN_1711566	0.987585	13.5849	6.90029	1.20143e-08	2.00607e-06	9.72278
ILMN_1686951	-2.86314	10.3487	-6.8787	1.29521e-08	2.14843e-06	9.65023
ILMN_1749131	-3.14228	8.08129	-6.85558	1.4038e-08	2.31334e-06	9.57252
ILMN_2318638	0.979939	12.3775	6.85103	1.42623e-08	2.33504e-06	9.55722
ILMN_2228780	-2.64417	7.35654	-6.84841	1.43929e-08	2.34121e-06	9.54842
ILMN_1683883	-1.29816	12.1615	-6.84074	1.47826e-08	2.3892e-06	9.52263
ILMN_1812523	2.13994	9.90763	6.83454	1.51052e-08	2.42577e-06	9.50179
ILMN_1794875	-2.22989	10.7898	-6.80501	1.67414e-08	2.67152e-06	9.40252
ILMN_1732127	-1.68884	9.6442	-6.78834	1.77422e-08	2.81341e-06	9.34648
ILMN_1728799	-1.40254	12.6767	-6.78249	1.81076e-08	2.84435e-06	9.32679
ILMN_1789653	-2.48035	10.9715	-6.78161	1.81629e-08	2.84435e-06	9.32385
ILMN_1787526	-1.92514	9.10501	-6.77624	1.85061e-08	2.8802e-06	9.30579
ILMN_1678619	-2.49507	9.32723	-6.77424	1.86352e-08	2.88252e-06	9.29907
ILMN_3244114	-2.62655	9.27733	-6.76753	1.90762e-08	2.9287e-06	9.2765
ILMN_1741755	3.23137	8.74683	6.76618	1.91661e-08	2.9287e-06	9.27196
ILMN_2219683	-2.2027	12.0072	-6.76408	1.93065e-08	2.93238e-06	9.26492
ILMN_1729191	-2.52056	11.5519	-6.76231	1.94263e-08	2.93291e-06	9.25894
ILMN_1763837	-2.05464	13.2891	-6.75233	2.01131e-08	3.01852e-06	9.22541
ILMN_1774742	-3.80137	11.4815	-6.72454	2.21581e-08	3.30575e-06	9.13194
ILMN_1703826	-3.9907	7.96837	-6.72204	2.23523e-08	3.31511e-06	9.12352
ILMN_1772537	-3.62603	8.73053	-6.71735	2.27199e-08	3.34993e-06	9.10777
ILMN_2109197	-1.70693	11.8662	-6.70497	2.37215e-08	3.47726e-06	9.06614
ILMN_2058270	-2.01332	7.85694	-6.67584	2.62558e-08	3.82652e-06	8.96816
ILMN_2096372	-1.29951	13.3631	-6.67153	2.66534e-08	3.86215e-06	8.95365
ILMN_1774344	-1.7467	7.86282	-6.66636	2.71376e-08	3.90983e-06	8.93628
ILMN_1753449	3.74468	10.0776	6.63798	2.99595e-08	4.23199e-06	8.8408
ILMN_1779670	-2.32854	8.73332	-6.63787	2.99702e-08	4.23199e-06	8.84045
ILMN_1719543	-2.40858	11.5712	-6.63734	3.00266e-08	4.23199e-06	8.83864
ILMN_1760414	-2.99908	8.54683	-6.63716	3.0045e-08	4.23199e-06	8.83805
ILMN_1692983	-2.11791	6.92158	-6.6325	3.0537e-08	4.27738e-06	8.82237
ILMN_1778237	1.25633	13.0666	6.62874	3.09397e-08	4.30985e-06	8.80972
ILMN_1748983	-1.3517	11.5676	-6.62296	3.15697e-08	4.37344e-06	8.79027
ILMN_1704163	-2.1807	8.50864	-6.61727	3.2201e-08	4.43653e-06	8.77116
ILMN_1743357	-3.59142	9.20794	-6.5962	3.46545e-08	4.74861e-06	8.70029
ILMN_2090004	-3.65971	10.6411	-6.57627	3.71475e-08	5.06271e-06	8.63324
ILMN_1779882	-1.95385	8.76047	-6.56637	3.84523e-08	5.21236e-06	8.59992
ILMN_3241087	-2.08427	9.03878	-6.54759	4.10526e-08	5.53508e-06	8.53677
ILMN_1814296	-2.95374	8.59583	-6.5436	4.16283e-08	5.58285e-06	8.52333
ILMN_2083066	-2.57134	7.44389	-6.54173	4.19006e-08	5.58963e-06	8.51704
ILMN_1777031	-4.61535	8.92322	-6.53907	4.22901e-08	5.61189e-06	8.50811
ILMN_1689336	2.28626	8.60372	6.53174	4.33846e-08	5.67982e-06	8.48345
ILMN_1785272	1.12785	12.8027	6.53168	4.33933e-08	5.67982e-06	8.48326
ILMN_1725172	-2.05094	8.27726	-6.53112	4.34778e-08	5.67982e-06	8.48138
ILMN_1770424	-3.89525	12.3177	-6.52719	4.4078e-08	5.72855e-06	8.46815
ILMN_2124802	-3.74691	8.04896	-6.51615	4.58074e-08	5.92278e-06	8.43101
ILMN_1692623	-1.77346	8.33935	-6.5129	4.6329e-08	5.95966e-06	8.42008
ILMN_1786080	-3.2344	7.8001	-6.51104	4.66296e-08	5.96788e-06	8.41384
ILMN_1669425	-2.40505	8.83629	-6.46285	5.51578e-08	7.00383e-06	8.25175
ILMN_1706579	-2.91216	9.00696	-6.46221	5.52795e-08	7.00383e-06	8.24963
ILMN_1653824	1.46103	10.902	6.45893	5.59153e-08	7.04896e-06	8.23859
ILMN_1737992	-0.907598	12.7678	-6.44957	5.77688e-08	7.24639e-06	8.20712
ILMN_1784863	-1.96863	11.9643	-6.44443	5.88129e-08	7.34084e-06	8.18984
ILMN_1695631	-2.55964	10.5254	-6.43819	6.01066e-08	7.46536e-06	8.16884
ILMN_2289623	-3.5246	9.2848	-6.43622	6.05199e-08	7.47533e-06	8.16223
ILMN_1792748	-2.53839	10.7208	-6.43499	6.07798e-08	7.47533e-06	8.15809
ILMN_1706635	-2.18538	9.46867	-6.42818	6.22408e-08	7.61785e-06	8.13517
ILMN_1813881	-1.9352	10.6515	-6.41447	6.52855e-08	7.91468e-06	8.08909
ILMN_1808713	-2.44922	10.465	-6.41443	6.52939e-08	7.91468e-06	8.08897
ILMN_1654540	-2.80597	10.9761	-6.40979	6.63585e-08	8.00524e-06	8.07336
ILMN_1797219	-3.85615	10.8204	-6.40707	6.69912e-08	8.04309e-06	8.0642
ILMN_1812494	-1.35949	11.6945	-6.39444	7.00057e-08	8.36222e-06	8.02173
ILMN_1666845	3.40546	9.33502	6.39318	7.03126e-08	8.36222e-06	8.01751
ILMN_1792744	-3.23223	11.0786	-6.38691	7.18649e-08	8.48096e-06	7.99644
ILMN_1755620	1.91206	10.435	6.38644	7.19837e-08	8.48096e-06	7.99485
ILMN_1802699	-2.18844	10.5638	-6.38365	7.26872e-08	8.52401e-06	7.98546
ILMN_1694776	-1.73869	10.9517	-6.37267	7.55201e-08	8.81523e-06	7.94857
ILMN_2317493	-2.10179	7.66586	-6.37068	7.60475e-08	8.83587e-06	7.94186
ILMN_1678965	-3.60866	10.5113	-6.36407	7.78187e-08	9.0002e-06	7.91965
ILMN_1795257	-2.23133	9.9014	-6.35388	8.06301e-08	9.25578e-06	7.8854
ILMN_2206420	-2.22898	9.02621	-6.35256	8.10017e-08	9.25578e-06	7.88097
ILMN_1778723	-1.67308	10.284	-6.35211	8.11299e-08	9.25578e-06	7.87944
ILMN_1755502	-2.67964	7.84133	-6.3482	8.22413e-08	9.34032e-06	7.86631
ILMN_1719616	-3.80182	9.19889	-6.33357	8.65422e-08	9.78471e-06	7.81713
ILMN_2148527	2.32825	11.0206	6.33154	8.71543e-08	9.80992e-06	7.81033
ILMN_1723486	1.59972	9.1683	6.32898	8.79349e-08	9.81205e-06	7.80173
ILMN_1654441	-1.36421	11.2215	-6.32893	8.79516e-08	9.81205e-06	7.80155
ILMN_2355786	-2.30177	8.44372	-6.32138	9.02956e-08	1.00292e-05	7.77617
ILMN_2400326	1.74519	7.73844	6.31769	9.14629e-08	1.01143e-05	7.76378
ILMN_2362681	-1.03863	12.7803	-6.31483	9.23773e-08	1.01708e-05	7.75418
ILMN_2396875	1.96569	9.79496	6.31137	9.34998e-08	1.02496e-05	7.74253
ILMN_1747716	-3.12281	12.4499	-6.30271	9.63603e-08	1.05175e-05	7.71346
ILMN_1779984	-2.69875	10.959	-6.29363	9.9457e-08	1.08087e-05	7.68294
ILMN_1674580	-2.4274	8.49843	-6.29033	1.00608e-07	1.08868e-05	7.67185
ILMN_1754956	-2.07597	7.79034	-6.27951	1.0447e-07	1.12564e-05	7.6355
ILMN_1767111	-1.05607	12.2703	-6.2654	1.09729e-07	1.17728e-05	7.58813
ILMN_1789096	-3.27314	9.97048	-6.25932	1.12078e-07	1.19739e-05	7.56769
ILMN_1651286	2.00826	9.93761	6.25084	1.15435e-07	1.22804e-05	7.53923
ILMN_1811632	-1.88219	9.35671	-6.24286	1.18687e-07	1.25111e-05	7.51243
ILMN_1656057	1.78206	10.6867	6.24216	1.18976e-07	1.25111e-05	7.51008
ILMN_1690464	-2.15171	8.60416	-6.24189	1.19092e-07	1.25111e-05	7.50915
ILMN_1752249	0.80008	13.6386	6.2352	1.21897e-07	1.27527e-05	7.48668
ILMN_1724805	-2.33144	11.7643	-6.23373	1.22521e-07	1.27649e-05	7.48176
ILMN_1739496	2.40918	8.76425	6.23232	1.23125e-07	1.27751e-05	7.47702
ILMN_1733675	-1.25062	11.2829	-6.21065	1.32768e-07	1.37192e-05	7.40429
ILMN_1652857	-2.9969	7.18289	-6.20603	1.34924e-07	1.3885e-05	7.38875
ILMN_1699684	-2.12918	9.02974	-6.20089	1.37358e-07	1.40781e-05	7.37151
ILMN_2373670	-2.73111	6.97008	-6.19731	1.39079e-07	1.40855e-05	7.3595
ILMN_2383300	1.72384	9.11656	6.19645	1.39498e-07	1.40855e-05	7.35659
ILMN_2246563	2.31208	6.91333	6.19631	1.39566e-07	1.40855e-05	7.35612
ILMN_1727200	2.15354	8.79941	6.1961	1.39665e-07	1.40855e-05	7.35544
ILMN_1672120	-3.10966	8.42983	-6.19302	1.41174e-07	1.41792e-05	7.34507
ILMN_1697460	-2.46443	11.1201	-6.19191	1.41719e-07	1.41792e-05	7.34136
ILMN_1810172	2.43089	11.8187	6.18009	1.47669e-07	1.4678e-05	7.30169
ILMN_2210753	-2.24154	10.1169	-6.1797	1.47869e-07	1.4678e-05	7.30039
ILMN_2217601	2.28712	6.29101	6.17398	1.50839e-07	1.48039e-05	7.28121
ILMN_1708391	-2.93075	8.91635	-6.17392	1.50875e-07	1.48039e-05	7.28098
ILMN_1809003	-1.33567	11.8953	-6.17277	1.51476e-07	1.48039e-05	7.27715
ILMN_1715401	-1.71107	13.1867	-6.17276	1.51486e-07	1.48039e-05	7.27708
ILMN_1740717	-3.29215	10.1739	-6.17163	1.52081e-07	1.48047e-05	7.2733
ILMN_1764175	-2.64385	7.83026	-6.1703	1.52787e-07	1.48162e-05	7.26883
ILMN_1694535	-2.54541	7.0067	-6.16898	1.53488e-07	1.48272e-05	7.26442
ILMN_1737252	-2.42651	7.28672	-6.16437	1.55971e-07	1.50096e-05	7.24894
ILMN_2166457	-2.50572	9.13054	-6.15596	1.60602e-07	1.53965e-05	7.22072
ILMN_1683121	-2.78374	9.53883	-6.15447	1.61438e-07	1.5418e-05	7.21571
ILMN_1779501	-1.3593	8.84605	-6.14945	1.6428e-07	1.56146e-05	7.19889
ILMN_2400372	-2.53819	7.30275	-6.14865	1.64736e-07	1.56146e-05	7.19621
ILMN_1796094	-2.6311	8.88823	-6.14681	1.65794e-07	1.56561e-05	7.19004
ILMN_1764061	-3.1307	8.19432	-6.14541	1.66606e-07	1.56741e-05	7.18532
ILMN_1685403	3.05018	8.45102	6.14413	1.67348e-07	1.56853e-05	7.18104
ILMN_2393456	-2.00008	7.46454	-6.1386	1.70597e-07	1.59306e-05	7.1625
ILMN_1712613	-3.05909	8.02642	-6.13505	1.72715e-07	1.60689e-05	7.1506
ILMN_1704861	-2.3666	12.7771	-6.12326	1.7995e-07	1.66496e-05	7.11103
ILMN_2065273	-3.27675	9.67736	-6.12273	1.80278e-07	1.66496e-05	7.10927
ILMN_3310080	1.93267	10.3797	6.11763	1.83505e-07	1.68859e-05	7.09216
ILMN_1740479	-2.84039	8.35636	-6.09291	1.99974e-07	1.83344e-05	7.00929
ILMN_1702534	-1.6578	8.43625	-6.09018	2.01884e-07	1.84092e-05	7.00012
ILMN_1679194	-3.07292	9.83617	-6.08965	2.02251e-07	1.84092e-05	6.99837
ILMN_1682717	2.10357	11.2043	6.08722	2.03967e-07	1.84986e-05	6.99022
ILMN_2068874	-2.25912	8.98568	-6.08527	2.05359e-07	1.85582e-05	6.98366
ILMN_2336130	-1.40668	11.7758	-6.07965	2.09408e-07	1.88066e-05	6.96484
ILMN_1723115	-3.32176	9.46091	-6.07939	2.096e-07	1.88066e-05	6.96395
ILMN_2370976	1.88177	9.38475	6.07554	2.1242e-07	1.8992e-05	6.95107
ILMN_1676213	1.31785	10.0601	6.06637	2.193e-07	1.95379e-05	6.92033
ILMN_1812824	-3.4698	10.3794	-6.0607	2.23669e-07	1.98569e-05	6.90132
ILMN_1738494	-1.74273	12.4884	-6.05214	2.30415e-07	2.0384e-05	6.87267
ILMN_1682176	-1.94296	10.1286	-6.0475	2.34161e-07	2.0643e-05	6.85712
ILMN_2410905	-2.41389	7.02185	-6.03384	2.45541e-07	2.15708e-05	6.81137
ILMN_1750234	-2.66295	11.163	-5.99812	2.77977e-07	2.43355e-05	6.69176
ILMN_1669046	2.54727	11.3058	5.99551	2.80511e-07	2.44724e-05	6.68301
ILMN_1791190	-2.68347	8.06812	-5.99281	2.83148e-07	2.46173e-05	6.67399
ILMN_2165463	-1.86242	7.0751	-5.97467	3.01555e-07	2.61275e-05	6.61328
ILMN_1731948	-2.27627	6.73244	-5.96606	3.10709e-07	2.68284e-05	6.58446
ILMN_1691264	-2.84569	11.7313	-5.96421	3.12713e-07	2.69093e-05	6.57826
ILMN_1724686	3.3797	9.21894	5.96253	3.14533e-07	2.69738e-05	6.57267
ILMN_1811765	1.59724	11.317	5.96132	3.15858e-07	2.69957e-05	6.56861
ILMN_1679115	-2.33425	8.12641	-5.95192	3.26335e-07	2.77969e-05	6.53716
ILMN_1694548	2.15272	8.60062	5.94367	3.35809e-07	2.85076e-05	6.50958
ILMN_1734653	1.42495	11.3847	5.94083	3.39133e-07	2.86932e-05	6.50009
ILMN_2395506	-2.29856	9.42035	-5.93667	3.44066e-07	2.90132e-05	6.48617
ILMN_1695969	-3.20299	8.41849	-5.92145	3.62721e-07	3.04843e-05	6.43528
ILMN_1753830	1.77812	8.78213	5.91272	3.73873e-07	3.13172e-05	6.4061
ILMN_1815719	-0.991973	10.9751	-5.90369	3.85762e-07	3.2124e-05	6.37593
ILMN_1725417	-1.9769	7.76627	-5.90294	3.86772e-07	3.2124e-05	6.37341
ILMN_2334531	2.82752	8.18749	5.90252	3.87328e-07	3.2124e-05	6.37203
ILMN_1702970	-3.68546	10.9134	-5.89826	3.93102e-07	3.24917e-05	6.35777
ILMN_1815556	-2.51798	11.8749	-5.89735	3.94339e-07	3.24917e-05	6.35474
ILMN_1709634	-2.17304	11.0114	-5.89556	3.96794e-07	3.25875e-05	6.34876
ILMN_2192072	3.4116	8.30289	5.88908	4.05816e-07	3.32203e-05	6.3271
ILMN_1737076	-2.52387	8.4834	-5.87868	4.20709e-07	3.42387e-05	6.29237
ILMN_1658989	1.38629	7.81544	5.8785	4.20973e-07	3.42387e-05	6.29177
ILMN_1746013	2.2013	9.7624	5.87668	4.2363e-07	3.4344e-05	6.2857
ILMN_1716359	-2.04244	11.857	-5.87181	4.30848e-07	3.48172e-05	6.26943
ILMN_1771622	-2.35806	10.4319	-5.86894	4.35151e-07	3.50526e-05	6.25985
ILMN_1690907	-1.24022	10.9915	-5.84482	4.73076e-07	3.78797e-05	6.17934
ILMN_3243185	-2.2152	11.0901	-5.84448	4.73633e-07	3.78797e-05	6.1782
ILMN_1808306	-2.19688	8.33594	-5.8438	4.74755e-07	3.78797e-05	6.17593
ILMN_1703205	-2.35687	7.60505	-5.83778	4.84753e-07	3.85554e-05	6.15585
ILMN_2163723	2.29361	6.92596	5.83421	4.90787e-07	3.88272e-05	6.14393
ILMN_1674817	-2.05419	9.75198	-5.83369	4.91674e-07	3.88272e-05	6.14219
ILMN_1804419	-1.64326	9.18304	-5.83304	4.9279e-07	3.88272e-05	6.14001
ILMN_2210519	-2.11804	8.0906	-5.82507	5.06571e-07	3.97887e-05	6.11344
ILMN_1670652	-2.35012	8.05288	-5.82274	5.10685e-07	3.99873e-05	6.10564
ILMN_1770963	-1.83145	10.6163	-5.82038	5.14865e-07	4.01898e-05	6.09779
ILMN_1790026	-3.60107	10.2052	-5.80734	5.38651e-07	4.19167e-05	6.05428
ILMN_1722798	1.65997	9.66056	5.80589	5.41352e-07	4.19972e-05	6.04947
ILMN_1724396	-3.68086	7.76869	-5.78697	5.77984e-07	4.47015e-05	5.9864
ILMN_1758034	-0.946815	12.6915	-5.78052	5.91033e-07	4.5571e-05	5.96489
ILMN_2414135	-2.30331	8.62972	-5.77737	5.97503e-07	4.59294e-05	5.9544
ILMN_1679460	1.2815	8.74914	5.77548	6.01436e-07	4.60912e-05	5.94809
ILMN_1804415	1.08683	11.3745	5.77444	6.03608e-07	4.61174e-05	5.94461
ILMN_1801077	-0.850363	12.5118	-5.77298	6.06644e-07	4.62094e-05	5.93978
ILMN_1742001	-2.34591	8.04042	-5.7695	6.14002e-07	4.6629e-05	5.92817
ILMN_1666777	1.64596	6.7411	5.76248	6.29086e-07	4.76311e-05	5.9048
ILMN_1715463	-1.98621	8.36052	-5.7601	6.34282e-07	4.78807e-05	5.89687
ILMN_1672417	-0.928695	12.7052	-5.75672	6.41758e-07	4.83005e-05	5.88559
ILMN_2394147	-3.80662	8.14266	-5.74889	6.59364e-07	4.94778e-05	5.85952
ILMN_1775432	1.98885	8.54991	5.7457	6.66681e-07	4.98785e-05	5.84889
ILMN_2117508	2.34454	7.75711	5.74419	6.70172e-07	4.99913e-05	5.84387
ILMN_1802780	-2.23156	9.80779	-5.7411	6.77357e-07	5.03782e-05	5.8336
ILMN_1751839	-1.71519	11.8677	-5.73894	6.82434e-07	5.06065e-05	5.82641
ILMN_2374352	1.63109	9.81071	5.72907	7.06136e-07	5.22106e-05	5.79353
ILMN_1705763	-2.31827	6.58886	-5.71327	7.4576e-07	5.49791e-05	5.74095
ILMN_1759075	-2.46875	11.0184	-5.70874	7.57519e-07	5.56832e-05	5.72589
ILMN_1741465	-1.72844	9.85538	-5.70054	7.79279e-07	5.71162e-05	5.69862
ILMN_2341661	1.84879	8.88391	5.69863	7.84427e-07	5.73268e-05	5.69228
ILMN_1799015	-1.2998	11.2409	-5.69179	8.03188e-07	5.85282e-05	5.66953
ILMN_1693471	1.78086	10.3934	5.68915	8.10549e-07	5.88945e-05	5.66074
ILMN_1756701	-1.37759	13.2387	-5.68254	8.29259e-07	6.00807e-05	5.63877
ILMN_1690523	1.3161	10.3878	5.68016	8.36104e-07	6.04031e-05	5.63086
ILMN_1700310	-1.07794	11.2004	-5.67448	8.52655e-07	6.14229e-05	5.61199
ILMN_1808404	0.789316	13.4961	5.6679	8.7225e-07	6.26554e-05	5.59011
ILMN_1656285	-1.07242	11.7253	-5.66558	8.79249e-07	6.29787e-05	5.58242
ILMN_1733443	-1.96184	10.9076	-5.66452	8.82491e-07	6.30319e-05	5.57888
ILMN_1657429	2.36532	6.46605	5.65764	9.03685e-07	6.43213e-05	5.55603
ILMN_1686464	-2.34837	7.61769	-5.65701	9.05646e-07	6.43213e-05	5.55394
ILMN_1756502	-2.77593	8.34695	-5.65424	9.1434e-07	6.47563e-05	5.54475
ILMN_2079655	-2.07382	8.89503	-5.65169	9.22414e-07	6.51451e-05	5.53628
ILMN_1679391	-2.16773	8.15311	-5.64622	9.4001e-07	6.62025e-05	5.51809
ILMN_1759312	-3.1137	9.21988	-5.64399	9.4725e-07	6.65265e-05	5.51071
ILMN_1773352	-1.06558	12.9093	-5.64022	9.59661e-07	6.72109e-05	5.49818
ILMN_1685858	-3.22482	8.15889	-5.63537	9.75846e-07	6.81552e-05	5.48208
ILMN_2318643	1.47549	10.6357	5.63421	9.79767e-07	6.824e-05	5.47822
ILMN_2304404	-2.36941	8.23417	-5.6231	1.01802e-06	7.07088e-05	5.44136
ILMN_2184373	3.10213	9.67039	5.61441	1.04897e-06	7.26584e-05	5.41253
ILMN_2228180	-1.37034	10.6459	-5.61027	1.06406e-06	7.33103e-05	5.39879
ILMN_1708615	-1.88382	10.1593	-5.61023	1.0642e-06	7.33103e-05	5.39866
ILMN_1777190	-1.00792	13.3136	-5.6094	1.06724e-06	7.33195e-05	5.39592
ILMN_1686237	2.16913	7.51018	5.60702	1.07603e-06	7.37225e-05	5.38802
ILMN_1777644	-1.55209	10.9716	-5.6021	1.09444e-06	7.4781e-05	5.37169
ILMN_1804870	-2.23634	8.92426	-5.59424	1.1245e-06	7.6627e-05	5.34562
ILMN_1795963	-1.20981	12.8106	-5.59075	1.13808e-06	7.73434e-05	5.33407
ILMN_1735445	-2.83185	10.7096	-5.58808	1.14862e-06	7.78501e-05	5.32519
ILMN_1807914	-1.68105	6.35217	-5.5748	1.20238e-06	8.10805e-05	5.28118
ILMN_1754247	-3.3786	9.03983	-5.57471	1.20272e-06	8.10805e-05	5.28091
ILMN_1685062	-3.27915	8.54997	-5.57369	1.20698e-06	8.1151e-05	5.27751
ILMN_2358560	-1.27513	11.2955	-5.5628	1.25308e-06	8.40263e-05	5.24144
ILMN_2245087	1.92777	8.1221	5.55585	1.2834e-06	8.58314e-05	5.21844
ILMN_1748323	-1.39838	11.9925	-5.55035	1.30795e-06	8.72414e-05	5.20021
ILMN_1716309	2.15512	7.37047	5.54932	1.31259e-06	8.73203e-05	5.1968
ILMN_1746085	2.00821	9.41764	5.54405	1.33661e-06	8.86839e-05	5.17936
ILMN_1798624	-1.24534	11.8696	-5.5427	1.34282e-06	8.88076e-05	5.17489
ILMN_1657766	2.17539	7.05034	5.54144	1.34866e-06	8.88076e-05	5.17072
ILMN_1789007	1.27695	10.8375	5.54136	1.34904e-06	8.88076e-05	5.17045
ILMN_1717909	2.45807	8.90091	5.53827	1.36344e-06	8.93648e-05	5.16023
ILMN_1804929	1.14389	8.71611	5.53803	1.36459e-06	8.93648e-05	5.15942
ILMN_1789641	-2.12136	10.1997	-5.53703	1.36929e-06	8.94405e-05	5.15611
ILMN_1744381	2.10914	9.05584	5.52311	1.43646e-06	9.35855e-05	5.11004
ILMN_1746883	-1.5103	10.8986	-5.52099	1.44696e-06	9.40266e-05	5.10304
ILMN_2191167	-1.42792	12.2284	-5.51982	1.45276e-06	9.41604e-05	5.09919
ILMN_2404795	-0.942666	11.5756	-5.50853	1.51028e-06	9.76375e-05	5.06184
ILMN_1795104	-2.05992	10.0294	-5.50729	1.51672e-06	9.78031e-05	5.05775
ILMN_2393296	-1.11453	12.3142	-5.50553	1.52592e-06	9.81457e-05	5.05193
ILMN_3250049	-0.979106	12.241	-5.50061	1.55195e-06	9.95275e-05	5.03566
ILMN_1735231	1.41386	9.65999	5.49998	1.5553e-06	9.95275e-05	5.03359
ILMN_1682661	-2.00078	8.71731	-5.49534	1.5803e-06	0.000100871	5.01825
ILMN_1765994	-1.61503	9.05269	-5.49235	1.59663e-06	0.000101576	5.00836
ILMN_1806710	-1.52235	13.2746	-5.49168	1.60031e-06	0.000101576	5.00615
ILMN_1723274	-1.86869	8.17803	-5.49112	1.60343e-06	0.000101576	5.00428
ILMN_1791306	-1.43358	9.86872	-5.46836	1.73375e-06	0.000109556	4.92913
ILMN_2110252	1.07723	10.4346	5.46572	1.74957e-06	0.00011028	4.92039
ILMN_1807894	-1.00503	11.2959	-5.46453	1.75671e-06	0.000110454	4.91647
ILMN_2124361	-2.46366	7.997	-5.46086	1.77896e-06	0.000111333	4.90437
ILMN_1733756	2.11233	8.67749	5.46077	1.77953e-06	0.000111333	4.90407
ILMN_1804629	-1.39683	8.92646	-5.45881	1.79154e-06	0.000111807	4.89759
ILMN_1755414	2.91005	10.0292	5.45206	1.83353e-06	0.000113958	4.87532
ILMN_2411317	-2.62723	7.07631	-5.45182	1.83504e-06	0.000113958	4.87453
ILMN_1662734	-2.98295	7.78485	-5.44263	1.89381e-06	0.000117045	4.84422
ILMN_1783593	-1.81931	9.29041	-5.4426	1.89403e-06	0.000117045	4.8441
ILMN_1708337	1.27765	9.04794	5.43646	1.93433e-06	0.000119243	4.82386
ILMN_1740949	-2.56635	9.10003	-5.43235	1.96181e-06	0.000120642	4.8103
ILMN_1735996	2.46375	7.74484	5.4209	2.04033e-06	0.000125165	4.77257
ILMN_1738058	-3.01079	9.37504	-5.41894	2.05409e-06	0.000125703	4.76611
ILMN_1725471	-0.983371	12.2689	-5.41135	2.10822e-06	0.000128704	4.7411
ILMN_1780546	1.80066	7.95434	5.40873	2.12728e-06	0.000129554	4.73245
ILMN_1669114	1.60738	10.5051	5.40607	2.14677e-06	0.000130201	4.72368
ILMN_1654516	-1.13815	11.6748	-5.40587	2.14825e-06	0.000130201	4.72302
ILMN_1720461	-2.44691	11.0668	-5.40457	2.15783e-06	0.000130469	4.71874
ILMN_2383163	-1.49796	9.29321	-5.39802	2.20678e-06	0.000133109	4.69718
ILMN_2191192	-2.57532	8.83788	-5.39239	2.24977e-06	0.000135285	4.67863
ILMN_1758731	-1.03734	12.5023	-5.39189	2.2536e-06	0.000135285	4.677
ILMN_2342851	2.14972	8.3462	5.38054	2.34297e-06	0.000140317	4.63962
ILMN_2299450	-2.18483	8.22267	-5.37848	2.35948e-06	0.000140971	4.63287
ILMN_2151114	1.90757	6.676	5.37551	2.38362e-06	0.000142076	4.62309
ILMN_1717674	-1.32647	12.0697	-5.36092	2.50567e-06	0.000148999	4.5751
ILMN_2112580	1.70034	10.4272	5.35765	2.53388e-06	0.000150322	4.56434
ILMN_1755897	-3.23928	9.90672	-5.35494	2.5575e-06	0.000151367	4.55542
ILMN_2223056	-2.28165	10.7463	-5.35415	2.56443e-06	0.000151422	4.55282
ILMN_3237961	2.20712	9.1417	5.34993	2.60169e-06	0.000153263	4.53896
ILMN_1705627	-3.12004	9.24794	-5.34077	2.68449e-06	0.000157503	4.50886
ILMN_1702633	-1.13956	10.3801	-5.34043	2.68757e-06	0.000157503	4.50775
ILMN_2087692	-1.31549	11.7359	-5.33991	2.69242e-06	0.000157503	4.50602
ILMN_1668839	-1.84844	9.99823	-5.33356	2.7515e-06	0.000160587	4.48517
ILMN_3242540	-1.92628	10.7266	-5.33283	2.75832e-06	0.000160613	4.48279
ILMN_3249172	-1.59065	10.0952	-5.31655	2.91613e-06	0.000169411	4.42934
ILMN_1808487	-2.60347	10.208	-5.31382	2.94349e-06	0.000170411	4.42037
ILMN_1741165	2.97037	9.47251	5.31349	2.94686e-06	0.000170411	4.41927
ILMN_1768016	-2.17246	8.34736	-5.29849	3.10168e-06	0.000178954	4.37008
ILMN_1802923	-1.44031	10.9859	-5.28666	3.22956e-06	0.000185906	4.33127
ILMN_1682599	0.784205	13.4365	5.26941	3.42534e-06	0.000196727	4.27474
ILMN_2319588	-1.97276	9.11176	-5.26438	3.48454e-06	0.000199476	4.25829
ILMN_1796628	1.6523	10.5406	5.26401	3.48902e-06	0.000199476	4.25705
ILMN_1712065	1.93923	10.0572	5.26024	3.53412e-06	0.000201597	4.24472
ILMN_1718984	-2.51431	11.6746	-5.25957	3.54224e-06	0.000201604	4.24251
ILMN_1716790	0.985708	11.0725	5.25785	3.56304e-06	0.000202331	4.23689
ILMN_1767020	-1.14693	10.6622	-5.25687	3.575e-06	0.000202554	4.23367
ILMN_3258955	-1.65954	6.21579	-5.25256	3.62784e-06	0.000205087	4.21958
ILMN_1747436	-1.87808	9.22597	-5.24756	3.69016e-06	0.000208143	4.20323
ILMN_1764607	-1.7431	9.41886	-5.24268	3.75204e-06	0.000211161	4.18726
ILMN_1735115	-3.18568	8.53845	-5.23792	3.81344e-06	0.000214139	4.17167
ILMN_1728107	-1.59131	10.8153	-5.23548	3.8453e-06	0.000215448	4.16369
ILMN_1753345	-2.04126	10.0005	-5.2325	3.88449e-06	0.000217038	4.15395
ILMN_1770678	2.16003	10.2409	5.23188	3.89268e-06	0.000217038	4.15193
ILMN_1770675	-1.96431	6.78477	-5.23137	3.89951e-06	0.000217038	4.15024
ILMN_1670064	-0.57923	12.4096	-5.22314	4.01031e-06	0.000222714	4.12334
ILMN_2342579	-1.60134	11.1817	-5.21917	4.06482e-06	0.000225245	4.11038
ILMN_1770454	1.22871	10.0734	5.21793	4.08208e-06	0.000225705	4.10632
ILMN_1805158	1.12199	9.47169	5.21565	4.11387e-06	0.000226323	4.09887
ILMN_2328433	0.98101	10.5737	5.21551	4.11582e-06	0.000226323	4.09841
ILMN_2178492	-2.49876	8.32668	-5.2152	4.12019e-06	0.000226323	4.09739
ILMN_1782596	-3.08022	10.3782	-5.20991	4.19502e-06	0.000229471	4.08011
ILMN_1673886	3.02526	8.56836	5.20986	4.1957e-06	0.000229471	4.07996
ILMN_1799848	1.09945	8.56139	5.20794	4.22326e-06	0.000230479	4.07367
ILMN_1693009	-1.18032	11.4092	-5.20689	4.23842e-06	0.000230806	4.07023
ILMN_2078592	-2.53048	10.7399	-5.20231	4.305e-06	0.000233927	4.05527
ILMN_1776905	-1.64124	6.85876	-5.20123	4.32079e-06	0.00023428	4.05176
ILMN_1750373	1.96016	6.48987	5.19897	4.35408e-06	0.000235093	4.04439
ILMN_1693090	-0.950441	12.5431	-5.19873	4.35775e-06	0.000235093	4.04358
ILMN_1694780	-1.12255	11.8176	-5.19832	4.36377e-06	0.000235093	4.04226
ILMN_3307266	1.02427	9.02172	5.19351	4.43579e-06	0.000238464	4.02655
ILMN_1763852	-0.786566	12.8841	-5.19281	4.44632e-06	0.000238522	4.02427
ILMN_1684211	-1.93222	8.57585	-5.18979	4.49229e-06	0.000240476	4.0144
ILMN_2105441	-1.77412	12.9136	-5.18434	4.57621e-06	0.000244449	3.99663
ILMN_1726064	0.989081	10.5289	5.18316	4.59469e-06	0.000244606	3.99276
ILMN_1810275	-1.77327	9.27914	-5.18291	4.59855e-06	0.000244606	3.99196
ILMN_1704294	2.47564	7.04031	5.17684	4.69441e-06	0.000249179	3.97216
ILMN_1721067	1.583	8.22501	5.16001	4.97058e-06	0.000263284	3.9173
ILMN_1774974	1.27083	9.18036	5.15891	4.98929e-06	0.000263721	3.9137
ILMN_1676413	3.05454	8.00326	5.15787	5.00693e-06	0.0002641	3.91031
ILMN_1688205	2.93204	8.07359	5.15252	5.09862e-06	0.000268375	3.89289
ILMN_1811049	-1.58436	11.7082	-5.14633	5.20696e-06	0.000273506	3.87272
ILMN_1794885	1.4553	7.97958	5.13537	5.40419e-06	0.000282932	3.83705
ILMN_1740655	1.97036	8.17138	5.13467	5.41712e-06	0.000282932	3.83476
ILMN_1801119	-0.817041	9.31751	-5.13451	5.42007e-06	0.000282932	3.83424
ILMN_2204826	-2.27993	11.5417	-5.1296	5.51119e-06	0.000287094	3.81824
ILMN_1697967	-1.93015	7.81354	-5.12296	5.63664e-06	0.000293024	3.79665
ILMN_2219867	-2.38405	10.5071	-5.12128	5.66891e-06	0.000293528	3.79117
ILMN_1663749	-2.43283	10.5635	-5.12124	5.66961e-06	0.000293528	3.79105
ILMN_1808537	-2.12836	9.67481	-5.12042	5.68547e-06	0.000293745	3.78837
ILMN_3247753	2.57845	7.55288	5.11857	5.72119e-06	0.000294986	3.78237
ILMN_1696119	-1.90447	8.84927	-5.11572	5.77679e-06	0.000297245	3.77309
ILMN_1783881	2.40581	8.56323	5.11345	5.82131e-06	0.00029861	3.76572
ILMN_1809384	-2.11167	11.7311	-5.11316	5.827e-06	0.00029861	3.76479
ILMN_1715695	-2.86828	6.70804	-5.10764	5.93714e-06	0.000303637	3.74683
ILMN_1678812	-2.30261	7.63087	-5.10663	5.95745e-06	0.000304059	3.74355
ILMN_2353161	1.55816	12.8491	5.10294	6.03233e-06	0.000307259	3.73157
ILMN_1668052	1.3781	11.703	5.10038	6.08488e-06	0.000309311	3.72325
ILMN_1701424	2.2965	11.1509	5.09754	6.14386e-06	0.00031114	3.714
ILMN_1767973	-2.65903	8.07257	-5.09745	6.14555e-06	0.00031114	3.71373
ILMN_1706238	0.695709	11.2197	5.09429	6.21176e-06	0.000313862	3.70346
ILMN_1670668	-2.21004	9.14667	-5.09089	6.28369e-06	0.000316861	3.69242

## Sheet: 3B
id	cgid	Chromosome	Start	Strand	mean.N	mean.T	mean.diff	mean.quot.log2	diffmeth.p.val	max.N	min.N	sd.N	max.T	min.T	sd.T	min.diff	diffmeth.p.adj.fdr	combinedRank	num.na.N	num.na.T	mean.covg.N	mean.covg.T	min.covg.N	min.covg.T	max.covg.N	max.covg.T	nsamples.covg.thres5.N	nsamples.covg.thres5.T
276752	cg14123923	chr13	79176572	-	0.0212772	0.682085	-0.660808	-4.46777	1.47553e-20	0.173794	0.00168386	0.043597	0.984344	0.00542177	0.269585	0	5.27149e-17	111	0	0	9.32143	10.4444	4	7	18	15	26	27
277058	cg16423505	chr13	92051400	-	0.0291639	0.665301	-0.636137	-4.10793	8.6558e-21	0.396764	0.00157981	0.0778631	0.90529	0.00393956	0.198327	0	3.73103e-17	164	0	0	11.0714	10.1111	6	5	20	20	28	27
163599	cg00549566	chr7	37488253	+	0.0227897	0.638753	-0.615964	-4.30636	5.92716e-20	0.199204	4.79987e-05	0.0482854	0.951146	0.187899	0.209873	0	1.39909e-16	168	0	0	11.8214	12.8148	6	3	17	21	28	26
231170	cg15344220	chr11	8040551	-	0.0284491	0.620081	-0.591632	-4.03452	9.0993e-20	0.168192	0.00257032	0.0469265	0.930655	0.0085285	0.233412	0	1.86965e-16	224	0	0	10.1071	10.1852	4	3	17	15	27	25
250553	cg12658947	chr11	132952915	+	0.0291861	0.598173	-0.568987	-3.95607	2.6246e-25	0.215279	0.00255172	0.049011	0.904468	0.246541	0.176129	-0.0312619	5.20405e-20	302	0	0	14.4286	13.3333	3	6	23	21	27	27
144839	cg16556906	chr6	71666682	-	0.0328839	0.648504	-0.61562	-3.94068	8.38245e-23	0.504444	0.00191824	0.097627	0.972826	0.171056	0.233324	0	2.52198e-18	320	0	0	7.85714	8.92593	3	4	15	15	26	26
337549	cg16638385	chr17	41832753	-	0.0207714	0.582946	-0.562174	-4.26824	6.24196e-20	0.190512	0.000994296	0.042271	0.869401	0.00331259	0.229772	0	1.43082e-16	323	0	0	12.7857	12.8148	7	6	20	17	28	27
254737	cg21521683	chr12	22487682	+	0.0333883	0.652737	-0.619348	-3.93306	2.26528e-20	0.349403	0.0020987	0.0734065	0.979529	0.0466621	0.251059	0	7.18655e-17	328	0	0	8.32143	8.77778	2	3	16	13	24	25
381083	cg12510981	chr20	37434260	+	0.0217688	0.582305	-0.560537	-4.22066	2.37205e-21	0.155645	0.00228439	0.0354683	0.917674	0.0102797	0.211298	0	1.49311e-17	339	0	0	11.8571	10.4444	6	4	18	15	28	24
305398	cg01950845	chr15	93632730	-	0.0324804	0.629341	-0.596861	-3.91172	1.40911e-21	0.413555	0.00123649	0.0812629	0.905034	0.0688824	0.213201	0	1.16416e-17	358	0	0	10.8571	10.7037	3	5	18	14	26	27
375587	cg25267765	chr19	56905094	-	0.0289589	0.58709	-0.558131	-3.93792	1.2794e-19	0.49962	0.00129074	0.0978804	0.937929	0.0030441	0.254712	0	2.40454e-16	361	0	0	12.2857	12	7	7	18	18	28	27
257418	cg18486102	chr12	50297777	-	0.0332603	0.638965	-0.605704	-3.90703	7.27024e-21	0.257344	0.00125905	0.0624334	0.933652	0.0305727	0.207132	0	3.37325e-17	362	0	0	13.1786	10.9259	9	5	21	19	28	27
233241	cg01563031	chr11	20691429	-	0.0179142	0.612832	-0.594917	-4.47977	9.32724e-19	0.0778137	0.00308228	0.0205451	0.944223	0.00448723	0.284749	0	9.83726e-16	376	0	0	9.71429	9.11111	4	4	15	14	27	26
321281	cg05374412	chr16	82660727	-	0.0204883	0.580869	-0.560381	-4.27651	1.01008e-18	0.208957	0.00171435	0.043158	0.941012	0.00190332	0.256836	0	1.02971e-15	389	0	0	11.2143	11.4444	6	5	17	16	28	27
231051	cg22723056	chr11	7273378	-	0.0301129	0.584183	-0.55407	-3.88877	6.09506e-24	0.223794	0.00183296	0.0601723	0.895012	0.280354	0.170642	-0.0565599	4.02843e-19	399	0	0	10.7143	10.2222	5	4	15	14	28	26
82865	cg19443257	chr3	140770549	+	0.0244275	0.576886	-0.552459	-4.09145	8.90351e-23	0.321316	0.00148932	0.0655389	0.916408	0.0560894	0.232547	0	2.52198e-18	411	0	0	11.5	11.1111	6	5	16	17	28	27
231172	cg11111132	chr11	8041137	+	0.0348616	0.647889	-0.613027	-3.87429	1.05659e-22	0.172105	0.00109157	0.0446135	0.892694	0.191285	0.21195	-0.0191801	2.75588e-18	425	0	0	13.0714	11.5926	8	4	22	20	28	26
263514	cg02246645	chr12	103352235	+	0.0240209	0.570813	-0.546793	-4.09358	1.76731e-18	0.209942	4.25044e-05	0.0483431	0.908221	0.109557	0.21021	0	1.52357e-15	469	0	0	12.8214	15.037	5	5	23	23	28	27
163597	cg00159100	chr7	37487633	+	0.030594	0.588255	-0.557661	-3.88142	2.40262e-18	0.292819	6.26864e-05	0.0582838	0.923381	0.0937781	0.220795	0	1.93862e-15	491	0	0	8.92857	9.33333	3	3	16	16	26	25
386787	cg21697851	chr21	38076869	-	0.0373254	0.650119	-0.612793	-3.80204	2.35127e-18	0.19927	0.004603	0.0528915	0.920898	0.00475544	0.225215	0	1.9107e-15	523	0	0	10.8571	11.5556	5	5	19	16	28	27
189326	cg19283840	chr8	67344642	-	0.0375984	0.64675	-0.609152	-3.78636	1.35538e-21	0.272294	0.00588218	0.0523266	0.93967	0.0358595	0.227923	0	1.14359e-17	546	0	0	12.1786	12.8889	3	5	22	22	26	27
231053	cg24678137	chr11	7273735	-	0.0281464	0.627096	-0.598949	-4.06189	5.62115e-18	0.245003	7.0886e-05	0.0494724	0.911427	0.151203	0.216808	0	3.6603e-15	609	0	0	15.2143	15.3704	7	7	28	26	28	27
303225	cg19165854	chr15	79725126	-	0.0336156	0.572125	-0.538509	-3.73841	7.18109e-23	0.193718	0.00488539	0.0418832	0.894946	0.160463	0.212379	0	2.52198e-18	617	0	0	11.9643	12.4074	4	7	18	20	27	27
287011	cg23609571	chr14	70655845	+	0.0280324	0.58282	-0.554788	-3.96229	6.67459e-18	0.190852	0.00272203	0.041949	0.911647	0.00444979	0.26515	0	4.12929e-15	641	0	0	11.5714	11.1852	4	3	17	16	27	26
13166	cg17418463	chr1	35395541	+	0.0359478	0.596518	-0.560571	-3.72248	1.13713e-20	0.363593	0.00140833	0.0889208	0.904525	0.137115	0.240159	0	4.42097e-17	649	0	0	9.28571	8.59259	5	3	14	14	28	23
18680	cg00466108	chr1	65731689	-	0.0341046	0.584155	-0.55005	-3.75184	7.53344e-18	0.503306	0.00368318	0.0938691	0.873212	0.00873332	0.252211	0	4.56101e-15	655	0	0	12.3214	12.7037	9	9	15	18	28	27
45668	cg07514703	chr2	45155774	+	0.0246559	0.555593	-0.530937	-4.02859	2.37777e-22	0.325427	0.00216627	0.061957	0.974551	0.0854597	0.223758	0	4.28604e-18	663	0	0	10.6071	10.8519	3	6	18	17	26	27
178905	cg27651243	chr7	156799148	-	0.0288463	0.586369	-0.557522	-3.94035	8.36137e-18	0.194748	0.00181146	0.0378325	0.898762	0.00992458	0.257802	0	4.9674e-15	667	0	0	16.0357	17.1852	7	7	26	23	28	27
317285	cg00866976	chr16	56224782	+	0.0248218	0.553758	-0.528937	-4.01702	1.17359e-20	0.302105	0.00304932	0.0562778	0.928686	0.0216857	0.263496	0	4.47498e-17	693	0	0	10.5714	11.4444	5	7	19	16	28	27
45796	cg25623768	chr2	45241008	-	0.0396845	0.630869	-0.591185	-3.68916	5.98559e-18	0.160617	0.00207157	0.0429998	0.943392	0.0794802	0.256492	0	3.81137e-15	715	0	0	10.6071	11.5185	6	6	16	15	28	27
85823	cg03880173	chr3	181413810	-	0.0308611	0.563571	-0.532709	-3.81117	1.59406e-17	0.338484	3.76918e-05	0.0636625	0.907108	0.0699464	0.206866	0	8.13565e-15	777	0	0	9.89286	11.2593	6	5	18	18	28	27
63354	cg25596297	chr2	223162875	+	0.0374325	0.586663	-0.549231	-3.65297	2.26453e-19	0.475541	0.00599235	0.0916519	0.888258	0.0170929	0.263333	0	3.6654e-16	789	0	0	11.6429	12.4815	5	6	20	20	28	27
290764	cg14185025	chr14	100259341	-	0.0196875	0.54161	-0.521923	-4.21572	1.11164e-20	0.125273	0.00254236	0.0268116	0.82701	0.00597155	0.21511	0	4.42097e-17	792	0	0	9.14286	9.88889	3	5	15	16	27	27
189324	cg09383816	chr8	67344556	-	0.0468798	0.69717	-0.65029	-3.63607	3.02415e-19	0.336863	0.000316641	0.0619559	0.939935	0.0311819	0.21848	0	4.50849e-16	826	0	0	13.7143	14.0741	7	8	22	20	28	27
82867	cg15562912	chr3	140770617	+	0.0244304	0.54237	-0.51794	-4.00388	1.43317e-22	0.240241	0.00164305	0.0511912	0.85051	0.104827	0.21272	0	3.07867e-18	844	0	0	11.2143	11.5926	4	5	18	16	26	27
37910	cg25208017	chr1	240255486	-	0.0458021	0.679331	-0.633529	-3.62681	2.06692e-18	0.382558	0.00400496	0.089715	0.920315	0.00501829	0.230872	0	1.74025e-15	849	0	0	9.82143	10.4444	2	3	15	16	27	25
287013	cg08265644	chr14	70655871	+	0.0201029	0.543661	-0.523559	-4.20103	2.26321e-17	0.153349	0.00327615	0.0365908	0.95972	0.0047398	0.271525	0	1.05588e-14	850	0	0	11.1786	11.6296	8	5	18	19	28	27
75890	cg06678279	chr3	56502293	+	0.0196803	0.556063	-0.536383	-4.25339	2.30815e-17	0.271931	0.00115763	0.0568627	0.925776	0.000964165	0.277515	0	1.07306e-14	853	0	0	12.5714	13.3333	7	6	21	23	28	27
19282	cg27510832	chr1	76080684	+	0.0334575	0.578814	-0.545357	-3.76013	2.32896e-17	0.213316	0.00275054	0.0616604	0.912483	0.00765252	0.242585	0	1.07882e-14	855	0	0	11	11.7778	5	6	16	17	28	27
189325	cg08090772	chr8	67344640	-	0.0346324	0.622716	-0.588083	-3.82539	2.61517e-17	0.305075	0.000511273	0.0549595	0.942394	0.00744212	0.250911	0	1.18159e-14	877	0	0	11.1071	10.1852	6	5	20	18	28	27
375584	cg13916740	chr19	56904997	-	0.0350426	0.614244	-0.579201	-3.79275	4.44849e-17	0.422736	0.000817287	0.0866393	0.901576	0.0018497	0.233168	0	1.79278e-14	984	0	0	10.6429	11.8519	7	4	16	20	28	26
276753	cg11806672	chr13	79176608	-	0.0160545	0.540671	-0.524617	-4.40159	4.54827e-17	0.0694226	7.36216e-05	0.019014	0.894364	0.0181846	0.265211	0	1.82742e-14	987	0	0	10.6786	9.33333	3	4	21	14	27	26
272565	cg26708235	chr13	25946397	-	0.0435661	0.624159	-0.580593	-3.56545	5.52478e-18	0.417074	0.00018971	0.0815943	0.892743	0.0860923	0.223951	0	3.62887e-15	991	0	0	13.6786	14.6667	8	5	21	23	28	27
260887	cg23013309	chr12	65218841	-	0.0252921	0.558188	-0.532896	-4.00895	5.0018e-17	0.102756	0.00166745	0.0207655	0.907904	0.012383	0.260732	0	1.96582e-14	1009	0	0	14.3214	11.7037	6	5	20	21	28	27
71314	cg18405727	chr3	32860004	+	0.0288089	0.537992	-0.509183	-3.8197	1.22377e-19	0.416147	0.00344794	0.0774795	0.887738	0.00476393	0.213459	0	2.33316e-16	1018	0	0	9.39286	10.2222	3	3	15	20	25	26
257819	cg21974358	chr12	52115678	+	0.0353082	0.544438	-0.50913	-3.61318	2.94837e-17	0.157896	0.00016817	0.0359144	0.825452	0.16249	0.182822	-0.00459338	1.28767e-14	1020	0	0	14.4286	13.3704	3	6	25	18	27	27
47338	cg25622366	chr2	63281139	+	0.0480983	0.669858	-0.621759	-3.54866	4.85257e-18	0.373634	0.00164645	0.0913931	0.923252	0.0106132	0.208579	0	3.31837e-15	1039	0	0	10.5357	10.7778	5	7	16	17	28	27
148307	cg15244223	chr6	118228493	+	0.0336675	0.541105	-0.507438	-3.6577	4.3939e-22	0.346218	0.00176036	0.0797971	0.85831	0.165244	0.178107	0	6.22301e-18	1061	0	0	12.75	12.0741	6	8	17	19	28	27
123003	cg11352866	chr5	176057089	+	0.0298289	0.540129	-0.5103	-3.78788	7.30337e-17	0.192942	0.00421155	0.0450868	0.874051	0.012578	0.261494	0	2.63054e-14	1101	0	0	10.4286	11.4074	3	4	19	19	26	26
381087	cg25932164	chr20	37434950	+	0.0452475	0.62384	-0.578593	-3.52014	3.39147e-17	0.460516	0.00145192	0.105169	0.931221	0.0116392	0.249973	0	1.44615e-14	1105	0	0	9.78571	10.037	4	6	16	13	26	27
278116	cg09225948	chr13	103052362	-	0.0251606	0.528623	-0.503462	-3.93724	3.95643e-18	0.195798	8.45654e-05	0.0451502	0.817456	0.0324742	0.220572	0	2.82202e-15	1140	0	0	13.4643	13.5185	6	8	21	21	28	27
99017	cg08663159	chr4	101111872	+	0.0372156	0.540666	-0.50345	-3.54384	7.41032e-18	0.464803	0.00278853	0.089762	0.890628	0.0351662	0.247372	0	4.51403e-15	1141	0	0	11.8214	11.9259	7	5	18	21	28	27
72639	cg19509715	chr3	44037128	-	0.0303913	0.611103	-0.580712	-3.94272	9.04606e-17	0.540078	0.00151029	0.103615	0.952594	0.00317815	0.28866	0	3.09251e-14	1160	0	0	10.9286	11.037	5	4	19	16	28	26
124092	cg14409941	chr5	178771781	+	0.032849	0.535491	-0.502642	-3.67022	1.94705e-17	0.490359	0.00256531	0.0930132	0.893994	0.00367574	0.256518	0	9.38179e-15	1166	0	0	9.64286	9.51852	4	5	14	13	27	27
162362	cg02456087	chr7	27291541	-	0.042899	0.586216	-0.543317	-3.49452	4.33835e-19	0.264679	0.000683588	0.0536409	0.957289	0.151211	0.211119	0	5.71566e-16	1169	0	0	10.5357	10.5185	4	3	21	16	26	26
351443	cg10416527	chr18	22930271	-	0.0267089	0.533076	-0.506367	-3.88695	9.91689e-17	0.349907	0.000127585	0.064885	0.948068	0.052036	0.252384	0	3.33394e-14	1179	0	0	12.9286	12.2222	7	7	21	22	28	27
189456	cg20980783	chr8	67874178	-	0.0448426	0.60676	-0.561917	-3.49134	1.14677e-19	0.426733	0.00186329	0.0929936	0.958944	0.148094	0.217904	0	2.25055e-16	1183	0	0	12.5714	13.2963	7	5	19	19	28	27
99015	cg27062369	chr4	101111427	+	0.0279629	0.53	-0.502037	-3.8303	1.78658e-17	0.358419	0.0025824	0.0670356	0.867056	0.00385228	0.247422	0	8.845e-15	1190	0	0	11.4643	11.8519	4	6	18	19	27	27
101460	cg03563667	chr4	142054417	-	0.0359076	0.544847	-0.50894	-3.59529	1.13512e-16	0.185788	0.00464567	0.0482511	0.925316	0.0295046	0.267243	0	3.72385e-14	1208	0	0	11.9643	14.7778	6	8	18	21	28	27
283017	cg23179456	chr14	24803873	-	0.0398553	0.574423	-0.534568	-3.55119	1.13574e-16	0.255806	0.00207635	0.0626287	0.877902	0.0416163	0.266848	0	3.72385e-14	1209	0	0	10.5	8.85185	3	3	17	15	27	26
102940	cg12861945	chr4	165878085	-	0.0517222	0.679768	-0.628046	-3.48225	3.69642e-18	0.477101	0.00274734	0.101491	0.981153	0.0474262	0.247007	0	2.67004e-15	1211	0	0	8.85714	10.3704	3	6	15	15	26	27
127081	cg22143569	chr6	11044541	+	0.028087	0.529225	-0.501138	-3.82352	6.50853e-21	0.226984	0.00252683	0.057054	0.768372	0.0171463	0.195533	0	3.14759e-17	1213	0	0	13.6786	12.1481	8	6	19	19	28	27
52281	cg05506365	chr2	105472193	+	0.0397674	0.543593	-0.503826	-3.47555	4.14162e-20	0.296136	0.00268208	0.0724785	0.895156	0.174636	0.211367	0	1.12224e-16	1229	0	0	12.1786	12.2222	7	7	18	19	28	27
148309	cg13323701	chr6	118228508	+	0.0261692	0.526229	-0.50006	-3.89002	8.23206e-20	0.198684	0.00140137	0.048182	0.918355	0.0692761	0.228592	0	1.77932e-16	1239	0	0	11.9643	12.9259	6	8	18	20	28	27
244476	cg12246510	chr11	79152102	-	0.0481495	0.634396	-0.586247	-3.47011	2.67435e-20	0.29286	0.00232393	0.0722948	0.879242	0.211503	0.177193	0	8.28546e-17	1241	0	0	11.75	12.2593	6	7	18	18	28	27
83185	cg08774368	chr3	142839578	+	0.0428424	0.574553	-0.531711	-3.46757	2.90731e-18	0.205033	0.00197292	0.0538961	0.884461	0.0434393	0.22008	0	2.23869e-15	1245	0	0	10.25	10.2593	2	4	16	17	27	26
47348	cg21472506	chr2	63283967	+	0.0526726	0.682233	-0.62956	-3.46535	4.30466e-18	0.421778	0.00198586	0.082371	0.949109	0.0253746	0.21085	0	3.01068e-15	1251	0	0	11.0714	9.85185	4	5	20	16	27	27
45795	cg18623980	chr2	45240563	-	0.0531873	0.682405	-0.629218	-3.45391	3.61698e-17	0.448327	0.00244127	0.112821	0.953865	0.00419246	0.242746	0	1.52428e-14	1276	0	0	11.3571	12.5556	5	6	17	18	28	27
21486	cg07155336	chr1	107683775	-	0.0262853	0.570215	-0.543929	-3.99913	1.5132e-16	0.252425	0.00322323	0.0518026	0.89555	0.0107306	0.287526	0	4.69541e-14	1278	0	0	12.4286	13.8889	9	9	20	24	28	27
217238	cg22901008	chr10	91295650	+	0.0447078	0.589319	-0.544611	-3.45351	1.3961e-17	0.223865	0.00172568	0.0591435	0.93873	0.0391315	0.242871	0	7.38182e-15	1279	0	0	14.1429	13.9259	8	3	24	22	28	26
252191	cg06204922	chr12	5019933	-	0.0359239	0.608022	-0.572098	-3.75034	1.51785e-16	0.320888	4.94896e-05	0.0619137	0.948979	0.171454	0.244387	0	4.69566e-14	1280	0	0	10.25	11.2963	3	5	18	19	26	27
378693	cg02101773	chr20	20347593	+	0.0253626	0.522994	-0.497631	-3.91382	1.30276e-17	0.141281	4.982e-05	0.0367159	0.844521	0.0459821	0.197595	0	7.03e-15	1285	0	0	15.6786	14.8889	9	6	27	24	28	27
303632	cg27279991	chr15	83349722	+	0.0460529	0.602952	-0.556899	-3.45091	1.5188e-16	0.835072	0.000137254	0.157791	0.967116	0.0322192	0.267541	0	4.69566e-14	1288	0	0	13.5714	14.0741	5	4	26	23	28	25
234880	cg24335138	chr11	44331108	+	0.0259768	0.523266	-0.497289	-3.88972	2.58633e-19	0.187633	0.00153126	0.0402774	0.879157	0.0547005	0.24934	0	3.98245e-16	1291	0	0	14.5357	13.8148	8	5	23	20	28	27
353875	cg15146859	chr18	74961737	+	0.0374272	0.580471	-0.543044	-3.63808	1.5643e-16	0.303176	0.00259579	0.0740567	0.940046	0.00387621	0.246582	0	4.80139e-14	1292	0	0	9.57143	10.0741	4	5	16	18	27	27
45797	cg22882665	chr2	45241110	-	0.04459	0.673128	-0.628538	-3.64545	1.71289e-16	0.291481	0.00210595	0.0688415	0.940545	0.00497193	0.234626	0	5.16552e-14	1315	0	0	12.1429	11.5926	6	5	18	20	28	27
376280	cg22031998	chr19	58609730	-	0.0411614	0.546638	-0.505476	-3.44361	1.55113e-16	0.398412	0.000891595	0.0990614	0.826114	0.00591569	0.213181	0	4.76835e-14	1315	0	0	12.75	12.1852	5	7	23	19	28	27
245324	cg22638597	chr11	94134739	+	0.0373647	0.533591	-0.496226	-3.52064	2.04453e-17	0.362163	0.0039145	0.0692248	0.878111	0.00761227	0.227254	0	9.71693e-15	1316	0	0	12.1786	10.8519	4	3	17	16	27	25
341611	cg04304770	chr17	59477266	-	0.0293851	0.525299	-0.495914	-3.76462	1.67634e-16	0.156952	0.00096808	0.0316625	0.922133	0.0187136	0.260329	0	5.08411e-14	1323	0	0	11.75	11.037	6	5	23	17	28	27
298161	cg04125371	chr15	48937213	-	0.0329088	0.528816	-0.495907	-3.65045	2.5847e-19	0.150834	0.00148509	0.038965	0.834864	0.177947	0.190864	-0.0271134	3.98245e-16	1325	0	0	10.3929	10.5926	3	5	19	17	27	27
70311	cg22623967	chr3	16554910	+	0.045064	0.587975	-0.542911	-3.4409	1.79406e-16	0.388984	0.00137176	0.0739308	0.964112	0.0346091	0.249337	0	5.34768e-14	1330	0	0	12.5714	12.037	8	8	18	21	28	27
239815	cg11198128	chr11	65601332	-	0.0320016	0.526575	-0.494574	-3.67527	9.57317e-17	0.40581	0.000901745	0.0869016	0.771629	0.00970998	0.229501	0	3.22543e-14	1351	0	0	12.6786	13	7	7	19	19	28	27
50506	cg19544662	chr2	88752056	-	0.0558863	0.697995	-0.642109	-3.42569	3.03778e-19	0.363181	0.00166921	0.0880122	0.949228	0.0387413	0.214431	0	4.51185e-16	1360	0	0	9.67857	11	5	4	14	17	28	26
274118	cg05849857	chr13	39261425	+	0.0465825	0.597179	-0.550597	-3.4237	1.52332e-17	0.23857	0.00268797	0.0510144	0.921943	0.024803	0.236724	0	7.87599e-15	1367	0	0	10.5357	11.1852	5	7	16	16	28	27
381393	cg11319389	chr20	42544648	-	0.0538204	0.673459	-0.619638	-3.42076	3.21468e-18	0.277993	0.00897655	0.0692073	0.917119	0.00707075	0.228319	0	2.40078e-15	1376	0	0	13.5357	13.1481	5	6	25	22	28	27
148313	cg26532358	chr6	118228871	+	0.0443239	0.571428	-0.527104	-3.41994	3.51796e-19	0.333807	0.00135728	0.0787706	0.884013	0.121424	0.20615	0	5.0364e-16	1381	0	0	11.5714	13.7407	5	7	24	19	28	27
207481	cg02899206	chr10	1779835	+	0.0405559	0.597358	-0.556802	-3.5866	2.2877e-16	0.334497	0.0015587	0.0631005	0.925764	0.0398113	0.268229	0	6.49864e-14	1396	0	0	11.0357	11	5	3	17	17	28	26
330310	cg01463565	chr17	8926158	+	0.0182826	0.510194	-0.491912	-4.20106	3.20791e-21	0.128716	0.00137051	0.0295041	0.922362	0.0681389	0.249056	0	1.79173e-17	1416	0	0	13.6071	14.2222	7	7	26	22	28	27
219390	cg05482942	chr10	102899285	+	0.0518044	0.64558	-0.593776	-3.40699	5.72279e-17	0.752875	0.00252646	0.141148	0.894896	0.00383291	0.220352	0	2.1811e-14	1420	0	0	11.5357	11.7037	5	4	18	18	28	26
360782	cg23103993	chr19	10531434	+	0.0266918	0.518044	-0.491353	-3.84713	1.71194e-18	0.298254	0.000863415	0.0575567	0.849744	0.0245557	0.231835	0	1.48553e-15	1431	0	0	11.6786	11.7407	4	5	21	18	27	27
317299	cg19047292	chr16	56228442	-	0.0498305	0.622503	-0.572673	-3.40212	4.12477e-17	0.532828	0.00228834	0.103424	0.917979	0.0254103	0.256655	0	1.68979e-14	1439	0	0	12.3929	11.9259	8	6	19	17	28	27
78001	cg11980016	chr3	96532859	+	0.0439355	0.559545	-0.51561	-3.4005	6.3083e-17	0.612253	3.0934e-05	0.115656	0.842782	0.0550945	0.222765	0	2.34234e-14	1445	0	0	14.6429	15.2963	5	7	24	25	28	27
371668	cg15779837	chr19	48918116	+	0.0502918	0.624185	-0.573893	-3.39487	4.764e-19	0.462957	0.00285826	0.0925407	0.878691	0.0871414	0.206221	0	6.08084e-16	1458	0	0	10.1786	10.0741	6	3	18	16	28	26
23420	cg21392341	chr1	119530677	+	0.0448634	0.562499	-0.517635	-3.38336	1.94257e-19	0.424396	0.00483669	0.0800247	0.821803	0.0195511	0.183804	0	3.32975e-16	1494	0	0	10.5714	11.8889	4	6	20	20	27	27
61396	cg07319626	chr2	207308244	+	0.0129563	0.500797	-0.487841	-4.47579	2.06607e-17	0.143168	0.00164954	0.0350578	0.808048	0.00252812	0.254206	0	9.80049e-15	1507	0	0	9.96429	9.96296	4	5	17	18	27	27
104133	cg11354594	chr4	184826704	-	0.0219578	0.50972	-0.487763	-4.0235	8.55773e-18	0.0886612	0.00014913	0.0193458	0.864788	0.110997	0.215582	-0.0223361	5.04257e-15	1512	0	0	13.6786	14.2963	6	7	22	29	28	27
303173	cg22699279	chr15	79383890	-	0.0353262	0.522661	-0.487334	-3.5548	2.3843e-16	0.346879	0.00261237	0.0655833	0.873877	0.00741062	0.248512	0	6.70288e-14	1520	0	0	12.7143	11.2963	6	7	22	17	28	27
342904	cg20250080	chr17	66596999	-	0.0465855	0.577322	-0.530736	-3.37565	2.99436e-17	0.296857	0.012306	0.0543781	0.896423	0.0164046	0.250685	0	1.30345e-14	1520	0	0	13.75	11.8148	3	6	24	19	27	27
81319	cg11641611	chr3	128720323	-	0.0521514	0.634489	-0.582337	-3.3743	2.52133e-18	0.193241	0.0140556	0.0442883	0.895618	0.017305	0.239619	0	2.01369e-15	1525	0	0	13.3214	12.5185	4	7	22	21	27	27
317302	cg01157070	chr16	56228511	-	0.0475137	0.595032	-0.547518	-3.39503	3.65801e-16	0.676541	0.00364136	0.126988	0.932623	0.00691542	0.274858	0	9.46922e-14	1531	0	0	11.4286	11.5185	7	5	19	22	28	27
173378	cg02852327	chr7	121950975	+	0.047966	0.585279	-0.537313	-3.36029	1.63309e-19	0.14613	0.00314301	0.0432796	0.850209	0.0325314	0.196488	0	2.90385e-16	1571	0	0	15.1429	15.1481	10	5	24	23	28	27
121630	cg24886267	chr5	167956306	-	0.0339994	0.520982	-0.486983	-3.59311	4.49072e-16	0.582518	0.00239639	0.110509	0.894491	0.00329466	0.248847	0	1.12495e-13	1583	0	0	12.6786	13.2593	6	7	24	21	28	27
192259	cg06399148	chr8	104153148	+	0.0427725	0.528426	-0.485653	-3.35089	1.30984e-18	0.425314	0.002951	0.0844824	0.851452	0.0443002	0.200247	0	1.22797e-15	1606	0	0	14.0357	13.8889	6	7	22	20	28	27
198170	cg18016181	chr9	117608	-	0.0428956	0.53708	-0.494184	-3.37053	5.40626e-16	0.304457	2.09409e-05	0.0640473	0.823325	0.141526	0.167191	0	1.31528e-13	1630	0	0	9.14286	7.7037	5	1	15	14	28	25
263515	cg27420520	chr12	103352267	+	0.0505238	0.603387	-0.552863	-3.34122	3.99887e-19	0.379737	0.00209449	0.0948335	0.940119	0.199674	0.197929	0	5.37557e-16	1639	0	0	11	12.1481	5	7	16	23	28	27
220096	cg24680586	chr10	105036727	-	0.0497512	0.595278	-0.545527	-3.34056	1.072e-18	0.428235	0.0014128	0.0840705	0.928148	0.125502	0.186491	0	1.06545e-15	1643	0	0	9.07143	9.62963	3	4	17	15	26	26
102399	cg11934170	chr4	155254326	-	0.0502968	0.599176	-0.548879	-3.3367	5.18823e-18	0.502669	0.0021695	0.0964674	0.943156	0.0603716	0.218336	0	3.4622e-15	1658	0	0	13.0714	13.5556	7	7	19	24	28	27
378852	cg19054524	chr20	21686273	+	0.0444578	0.540044	-0.495586	-3.33634	1.10023e-17	0.214451	0.0016068	0.0561764	0.865934	0.164592	0.209625	0	6.12793e-15	1660	0	0	11.4643	12.1852	5	5	15	22	28	27
178290	cg20567847	chr7	155167038	-	0.0542032	0.638048	-0.583845	-3.33538	5.78142e-16	0.393673	0.00368319	0.0930935	0.954626	0.00393084	0.231445	0	1.39115e-13	1666	0	0	10.7857	11.4444	4	3	18	18	26	26
145610	cg08154348	chr6	84562930	+	0.0541133	0.637027	-0.582913	-3.33513	4.16618e-20	0.443204	0.00289271	0.0958422	0.905366	0.260244	0.15722	0	1.12224e-16	1668	0	0	9	9.48148	5	5	14	14	28	27
213550	cg09696939	chr10	60272079	-	0.0280083	0.510594	-0.482586	-3.77577	9.41288e-18	0.151108	0.00292585	0.0358963	0.911707	0.0188068	0.250096	0	5.40982e-15	1669	0	0	10.7143	11.7778	4	5	17	18	27	27
247205	cg12918457	chr11	115630748	-	0.0553099	0.647731	-0.592421	-3.33212	1.61445e-19	0.280027	0.00233809	0.0689994	0.894874	0.254179	0.176465	0	2.88391e-16	1676	0	0	9.75	9.55556	5	6	15	14	28	27
7231	cg25104105	chr1	14925198	-	0.0596876	0.691475	-0.631787	-3.33142	6.13527e-16	0.651282	0.00194956	0.130826	0.961825	0.00548815	0.257801	0	1.4639e-13	1677	0	0	9.60714	11.3333	6	6	14	18	28	27
381394	cg25362630	chr20	42544650	-	0.0354845	0.542054	-0.506569	-3.60136	6.55987e-16	0.216659	0.000166351	0.0568243	0.770208	0.00514172	0.195986	0	1.54742e-13	1681	0	0	16.8571	15.4444	11	6	25	24	28	27
386799	cg22072375	chr21	38081480	-	0.0590285	0.729831	-0.670803	-3.42193	6.94718e-16	0.329284	0.00205459	0.0795774	0.958179	0.00183334	0.207683	0	1.61638e-13	1704	0	0	12.6786	12.4815	7	2	18	19	28	26
318020	cg06650115	chr16	58498585	-	0.0507687	0.60028	-0.549511	-3.32807	7.34597e-16	0.450114	0.00257149	0.095734	0.886331	0.00399022	0.232617	0	1.68779e-13	1726	0	0	12.0357	11.8519	5	7	19	17	28	27
231249	cg12740527	chr11	8289974	+	0.013677	0.523209	-0.509532	-4.49315	7.3578e-16	0.124994	0.000892505	0.031586	0.84554	0.00129789	0.271535	0	1.68794e-13	1727	0	0	10.6786	12.2222	5	5	17	19	28	27
246558	cg21881253	chr11	111383576	-	0.0495879	0.583881	-0.534293	-3.31708	1.13503e-16	0.530062	0.0019247	0.10376	0.940619	0.0618551	0.257678	0	3.72385e-14	1727	0	0	12.6429	11.4815	7	3	19	18	28	26
99547	cg11979589	chr4	110223967	+	0.0563083	0.650296	-0.593988	-3.31585	6.36609e-21	0.631379	0.00250782	0.128843	0.953903	0.264683	0.179907	0	3.11671e-17	1731	0	0	12	13.037	8	4	18	20	28	26
59390	cg26271891	chr2	180726249	+	0.0419527	0.54225	-0.500297	-3.41005	7.74794e-16	0.338891	0.00225441	0.0689859	0.84583	0.0224964	0.223078	0	1.7648e-13	1741	0	0	13.5357	12.5926	9	7	21	18	28	27
220099	cg17567560	chr10	105036863	+	0.0540074	0.6255	-0.571492	-3.31158	1.20873e-18	0.577186	0.00344918	0.121738	0.89462	0.0906667	0.233072	0	1.15502e-15	1749	0	0	12.0357	13.037	5	8	18	20	28	27
23470	cg01466288	chr1	119550803	-	0.038259	0.577764	-0.539505	-3.60637	8.11079e-16	0.617712	9.20232e-05	0.114944	0.962048	0.0216514	0.253428	0	1.83054e-13	1755	0	0	10.3571	9.62963	5	3	20	15	28	24
284707	cg14897833	chr14	52535178	+	0.0348228	0.51673	-0.481907	-3.55476	8.11411e-16	0.475347	0.00202276	0.101085	0.869131	0.00346292	0.248697	0	1.83054e-13	1757	0	0	11.0357	10.7037	5	6	19	17	28	27
52629	cg08236767	chr2	107503662	+	0.0543499	0.627318	-0.572968	-3.308	5.37791e-20	0.749899	0.00775551	0.138566	0.913805	0.108762	0.234947	0	1.30186e-16	1766	0	0	11.5357	13.2222	6	5	20	19	28	27
283427	cg24773418	chr14	33402512	-	0.046909	0.553565	-0.506656	-3.30786	8.64055e-18	0.344823	0.00268628	0.0789625	0.87418	0.0461546	0.212395	0	5.06739e-15	1767	0	0	12.9643	12.8148	7	7	24	20	28	27
385860	cg00472814	chr21	28217676	+	0.0419264	0.521564	-0.479638	-3.3557	1.33211e-18	0.463612	0.00257411	0.0869424	0.872647	0.0669566	0.218832	0	1.24297e-15	1774	0	0	16.1071	14.7778	10	7	25	31	28	27
52259	cg15910662	chr2	105460108	-	0.0564766	0.646085	-0.589609	-3.30297	5.23834e-17	0.555437	0.000739472	0.105709	0.915345	0.120434	0.232929	0	2.02665e-14	1785	0	0	11.3571	10.8519	5	6	23	18	28	27
81320	cg11616380	chr3	128720338	-	0.0317756	0.554962	-0.523187	-3.75742	8.72544e-16	0.196022	0.00438051	0.0437549	0.778967	0.00730575	0.223149	0	1.93847e-13	1785	0	0	12.4643	13.2222	5	6	20	24	28	27
275861	cg00287312	chr13	53420425	+	0.0444759	0.526076	-0.481601	-3.29875	3.14104e-16	0.434762	0.000984364	0.112039	0.816397	0.0149226	0.235479	0	8.32072e-14	1804	0	0	12.2857	11.7037	4	4	22	21	27	26
386271	cg10829693	chr21	34396221	+	0.0478168	0.557776	-0.509959	-3.29576	3.19714e-17	0.491694	0.000298287	0.0924967	0.913091	0.147605	0.228468	0	1.37661e-14	1817	0	0	14.1071	13.8889	6	6	21	23	28	27
381395	cg06779449	chr20	42544663	-	0.053935	0.617668	-0.563733	-3.29532	3.6833e-16	0.350837	0.00250989	0.0914532	0.8624	0.00474909	0.213537	0	9.52806e-14	1823	0	0	11.9643	10.2222	4	5	18	15	27	27
127082	cg05446010	chr6	11044558	+	0.0206402	0.498598	-0.477958	-4.05303	5.47972e-22	0.169622	0.00169221	0.0434889	0.731642	0.0140896	0.193934	0	7.24346e-18	1826	0	0	12.9643	14.4815	7	9	19	21	28	27
305185	cg26739280	chr15	92936818	-	0.0470293	0.552249	-0.505219	-3.30143	1.00217e-15	0.295253	0.00347333	0.0738552	0.825791	0.00475792	0.21967	0	2.17408e-13	1828	0	0	12.9286	12.4074	8	7	20	19	28	27
107559	cg09524455	chr5	2751872	-	0.0328151	0.510247	-0.477432	-3.60301	3.19687e-18	0.175236	0.00187019	0.0425412	0.932138	0.0850444	0.239543	0	2.3965e-15	1836	0	0	12.9643	13.2963	6	9	22	23	28	27
189330	cg25046651	chr8	67345006	+	0.0448655	0.527366	-0.4825	-3.29193	3.92128e-19	0.215053	0.00244694	0.0460076	0.894737	0.0746705	0.215351	0	5.34798e-16	1838	0	0	13.7143	12.8519	8	7	21	20	28	27
274078	cg21432954	chr13	38443809	+	0.0508945	0.586092	-0.535197	-3.29115	1.55647e-17	0.213716	0.000275439	0.0463862	0.883508	0.0487518	0.207678	0	7.9649e-15	1844	0	0	14.5357	15.3704	9	11	20	22	28	27
239809	cg22959820	chr11	65601167	-	0.0515004	0.591932	-0.540432	-3.29093	5.83345e-18	0.429509	0.00115018	0.0982177	0.8491	0.0875688	0.205645	0	3.74929e-15	1846	0	0	12.25	10.4444	4	2	18	15	27	26
383701	cg01278387	chr20	58152281	+	0.0502352	0.578611	-0.528376	-3.28864	5.04814e-19	0.378345	0.0012367	0.0987404	0.810821	0.124827	0.19439	0	6.27737e-16	1852	0	0	13.0714	12.1111	8	6	21	19	28	27
295219	cg03061682	chr15	28352098	-	0.0710429	0.781749	-0.710706	-3.28829	4.36359e-20	0.741631	0.00140425	0.163369	0.940061	0.406304	0.138338	0	1.12824e-16	1854	0	0	9.10714	10.1111	5	6	15	16	28	27
163601	cg19118812	chr7	37488438	+	0.0562749	0.636618	-0.580343	-3.28638	3.81276e-19	0.310113	0.00109417	0.0904092	0.882739	0.292556	0.179574	0	5.30522e-16	1861	0	0	6.85714	7.2963	2	3	16	14	20	21
13960	cg19769760	chr1	38511105	-	0.0287282	0.505258	-0.476529	-3.73384	1.7973e-21	0.253592	0.0034042	0.0509809	0.787767	0.101258	0.2181	0	1.34478e-17	1870	0	0	10	9.33333	5	6	19	16	28	27
378805	cg22474464	chr20	21492914	-	0.0619043	0.702891	-0.640987	-3.30953	1.11882e-15	0.369266	0.00370643	0.0951007	0.976486	0.00908542	0.260465	0	2.37134e-13	1871	0	0	13.3929	13.5185	9	6	19	19	28	27
166938	cg08676249	chr7	69064868	+	0.0438879	0.5201	-0.476212	-3.29823	6.72632e-17	0.244741	0.00627499	0.0566951	0.902014	0.0337888	0.250888	0	2.46533e-14	1888	0	0	14.7857	14.3704	3	8	26	23	27	27
178409	cg07416383	chr7	155302899	+	0.0311291	0.507289	-0.476159	-3.65274	7.5138e-18	0.414971	0.00212369	0.0829399	0.881942	0.0061924	0.232381	0	4.55607e-15	1890	0	0	14.4286	13.6296	5	7	22	21	28	27
176034	cg08430489	chr7	142494953	-	0.0467642	0.602519	-0.555755	-3.4317	1.17006e-15	0.283383	0.00161806	0.0768054	0.929238	0.0121689	0.268958	0	2.45361e-13	1891	0	0	10.4643	12.037	6	3	15	22	28	25
111625	cg17318297	chr5	63802272	+	0.0544035	0.614083	-0.55968	-3.27653	2.43419e-17	0.449458	0.0031835	0.0947817	0.873302	0.0122129	0.209714	0	1.11596e-14	1894	0	0	13	13.1481	6	6	22	19	28	27
22030	cg18786873	chr1	110610899	-	0.0340095	0.575865	-0.541856	-3.73468	1.19004e-15	0.452353	0.00146542	0.0872661	0.963856	0.00547746	0.292847	0	2.48642e-13	1898	0	0	11.8571	12.5185	5	4	18	21	28	26
100495	cg25583174	chr4	123748386	+	0.0216165	0.524326	-0.50271	-4.07897	1.27948e-15	0.148159	0.00251335	0.0296967	0.931776	0.00790382	0.283036	0	2.64541e-13	1918	0	0	12.5357	12.1111	6	3	23	21	28	26
108466	cg22560979	chr5	10565263	+	0.045366	0.523387	-0.478021	-3.26811	1.91252e-17	0.313904	0.000461406	0.0635916	0.841213	0.111949	0.202055	0	9.27173e-15	1918	0	0	11.5	12.7778	4	6	22	20	27	27
283195	cg24981833	chr14	29235894	+	0.0389934	0.514459	-0.475466	-3.42017	4.42688e-19	0.36444	0.00271007	0.0700011	0.935029	0.164143	0.215471	0	5.77475e-16	1922	0	0	10.4286	10.1111	5	4	17	16	28	26
233235	cg02510267	chr11	20690807	-	0.0548935	0.620771	-0.565878	-3.28097	1.29139e-15	0.232437	0.00484799	0.0675584	0.899475	0.00361674	0.211611	0	2.66034e-13	1925	0	0	12.8571	12.5926	2	4	19	18	27	26
376282	cg07657064	chr19	58609764	+	0.042085	0.604583	-0.562498	-3.56067	1.31246e-15	0.289034	0.000995605	0.0826109	0.949847	0.00717207	0.239632	0	2.69538e-13	1930	0	0	14.8571	14.8148	8	1	22	24	28	26
384657	cg15699267	chr20	61809557	+	0.0585617	0.648869	-0.590307	-3.26452	7.5088e-19	0.494484	0.00187662	0.119774	0.934038	0.193105	0.2049	0	8.45934e-16	1933	0	0	10.5	12	3	7	17	18	26	27
233234	cg14749465	chr11	20690720	-	0.0317965	0.509836	-0.478039	-3.6366	1.36351e-15	0.154903	0.00294547	0.0430677	0.854626	0.003215	0.241239	0	2.78145e-13	1944	0	0	10.1071	11.1852	6	3	16	19	28	25
212801	cg24636477	chr10	48439229	+	0.0463481	0.530362	-0.484014	-3.26149	3.8801e-18	0.33689	0.00274242	0.0645731	0.836688	0.0464014	0.216134	0	2.78244e-15	1948	0	0	11.1786	11.4074	5	6	17	18	28	27
262860	cg03308628	chr12	95942287	+	0.0550484	0.612679	-0.557631	-3.2589	2.20933e-21	0.210668	0.00679349	0.0569409	0.867838	0.274326	0.165921	-0.0636582	1.47892e-17	1957	0	0	10.3214	10.7037	4	5	18	16	27	27
169468	cg08172445	chr7	94284865	+	0.0284732	0.502399	-0.473926	-3.73534	1.36974e-17	0.275736	0.00175266	0.0604451	0.827865	0.00281406	0.214064	0	7.27152e-15	1971	0	0	12	12.5556	7	7	18	24	28	27
386802	cg04648480	chr21	38083099	-	0.0725842	0.77868	-0.706096	-3.2555	1.46544e-18	0.717774	0.000355801	0.138889	0.994998	0.276833	0.213745	0	1.31777e-15	1973	0	0	15.8214	15	5	5	29	26	28	27
233806	cg15778437	chr11	31839521	+	0.0495689	0.558429	-0.508861	-3.25435	7.72083e-17	0.232422	0.00461316	0.0672383	0.822892	0.0333677	0.238713	0	2.72885e-14	1982	0	0	12.0714	12.7037	2	8	18	21	26	27
345	cg27541454	chr1	975551	-	0.0499927	0.562335	-0.512342	-3.254	2.3595e-16	0.229903	0.0037028	0.0539047	0.94541	0.0340689	0.255546	0	6.6644e-14	1985	0	0	8.78571	8.81481	3	2	14	16	27	25
378934	cg09279949	chr20	23030250	+	0.0530582	0.653678	-0.60062	-3.39573	1.60898e-15	0.598592	0.00116881	0.115943	0.927678	0.00248754	0.208447	0	3.20953e-13	1988	0	0	12.3214	13.037	2	6	19	20	27	27
295221	cg20915632	chr15	28352485	-	0.018927	0.492267	-0.47334	-4.11797	1.5404e-18	0.263209	1.05653e-05	0.0518368	0.7997	0.0549578	0.209044	0	1.36614e-15	1992	0	0	16.75	17.5185	11	10	24	26	28	27
234879	cg08408994	chr11	44330958	+	0.0632655	0.68675	-0.623484	-3.24943	2.47368e-19	0.437604	0.0032502	0.096704	0.934473	0.206921	0.19419	0	3.89271e-16	2006	0	0	12.3214	12.4815	6	8	18	18	28	27
161015	cg27341472	chr7	19812592	-	0.0546296	0.623113	-0.568484	-3.2922	1.73885e-15	0.507041	0.0045807	0.102971	0.889123	0.00455235	0.23266	0	3.41704e-13	2018	0	0	8.85714	10.1111	4	4	14	17	26	25
81322	cg02604524	chr3	128720884	+	0.0651925	0.703416	-0.638223	-3.24608	8.97151e-20	0.357601	0.00123508	0.10077	0.897317	0.333033	0.151812	0	1.85299e-16	2024	0	0	11.3571	11.4815	6	5	19	17	28	27
9167	cg03754311	chr1	20879029	+	0.0360123	0.508474	-0.472462	-3.49418	6.89533e-19	0.36843	0.00181302	0.0779176	0.793738	0.0298335	0.197279	0	8.06611e-16	2025	0	0	11.1786	11.9259	4	8	16	17	27	27
176033	cg21621906	chr7	142494914	-	0.0278434	0.619712	-0.591868	-4.05658	1.77772e-15	0.256389	0.00136043	0.0668833	0.950919	0.00273988	0.294516	0	3.47619e-13	2028	0	0	11.1071	12.1852	7	6	15	17	28	27
163606	cg11372090	chr7	37488660	+	0.0506124	0.563411	-0.512798	-3.24189	1.11191e-22	0.254649	0.00959093	0.0517219	0.80825	0.124353	0.179748	0	2.75588e-18	2043	0	0	13.4643	12.5556	6	5	23	25	28	27
262773	cg21533806	chr12	95267307	+	0.0472653	0.530108	-0.482843	-3.23751	1.81233e-15	0.424431	0.00410467	0.1089	0.864705	0.00971263	0.235852	0	3.52129e-13	2060	0	0	12.0357	12.7407	6	8	17	19	28	27
19404	cg04867733	chr1	77747987	+	0.0483621	0.539194	-0.490832	-3.23421	8.46685e-16	0.488473	0.00159155	0.114561	0.849664	0.0275633	0.259648	0	1.89589e-13	2068	0	0	11.0357	11.8519	6	6	15	18	28	27
127080	cg13562911	chr6	11044106	-	0.0487332	0.542509	-0.493776	-3.23375	1.53615e-16	0.377433	0.00206566	0.0779457	0.847268	0.0141725	0.202425	0	4.72962e-14	2072	0	0	10	10.5926	3	6	17	17	26	27
94355	cg13096007	chr4	24802340	+	0.0409882	0.583104	-0.542116	-3.54005	2.08269e-15	0.183385	0.00510058	0.0430483	0.918117	0.0186445	0.281807	0	3.93854e-13	2097	0	0	11.9643	14	6	8	18	22	28	27
375586	cg20984085	chr19	56905032	-	0.0501291	0.553796	-0.503667	-3.22904	1.54949e-15	0.350839	0.00408977	0.0712227	0.929823	0.0120425	0.257543	0	3.10337e-13	2097	0	0	14.6071	14	9	4	28	25	28	26
107240	cg00264591	chr5	1883514	+	0.0469385	0.520473	-0.473535	-3.2198	5.14689e-18	0.401286	0.00275768	0.0812579	0.902661	0.0722678	0.196444	0	3.45356e-15	2141	0	0	11.6071	12.4074	6	4	18	20	28	26
376483	cg12042659	chr19	58951599	+	0.0177723	0.499904	-0.482132	-4.19851	2.33707e-15	0.259943	0.00190047	0.0486547	0.878341	0.0017462	0.289241	0	4.32674e-13	2142	0	0	10.6071	12.1481	5	6	16	17	28	27
162898	cg01718447	chr7	30722327	-	0.0630155	0.670121	-0.607105	-3.21952	5.24945e-18	0.611941	0.00633822	0.127484	0.959803	0.0448728	0.227762	0	3.48697e-15	2143	0	0	12.9286	11.963	9	3	21	20	28	26
305190	cg08769966	chr15	92937735	-	0.032953	0.51231	-0.479357	-3.60407	2.35841e-15	0.502759	0.00254941	0.0962548	0.888871	0.00641959	0.29142	0	4.36015e-13	2145	0	0	11.5357	11.6296	4	6	19	17	27	27
17343	cg01868405	chr1	54204112	-	0.0344148	0.521709	-0.487294	-3.58152	2.40285e-15	0.315417	9.77552e-05	0.0640363	0.918675	0.039355	0.259774	0	4.42435e-13	2153	0	0	14.3214	13.5556	6	5	23	19	28	27
111626	cg11359210	chr5	63802280	+	0.0568286	0.610651	-0.553822	-3.21524	2.06007e-16	0.365906	0.00253017	0.068139	0.889138	0.011339	0.232404	0	5.9893e-14	2158	0	0	13.4643	13.7778	7	4	23	21	28	26
192333	cg06518628	chr8	104513704	-	0.0419205	0.510152	-0.468232	-3.32456	4.08985e-17	0.161445	0.0113652	0.0375379	0.883292	0.0188745	0.248973	0	1.67722e-14	2167	0	0	12.5357	12.7407	4	6	19	20	27	27
258877	cg12699286	chr12	54394194	+	0.0546255	0.589084	-0.534458	-3.21258	6.5649e-16	0.647889	0.00144746	0.124302	0.916411	0.0212504	0.252362	0	1.54742e-13	2173	0	0	10.75	10.5185	3	4	16	15	27	26
221511	cg26339504	chr10	118897859	+	0.0561493	0.602505	-0.546356	-3.21092	5.93971e-17	0.481439	0.0025184	0.0959123	0.93788	0.02528	0.240908	0	2.22843e-14	2179	0	0	14.25	12.1852	7	2	30	19	28	26
51846	cg16882226	chr2	101034257	+	0.0442007	0.511848	-0.467648	-3.26725	1.13138e-18	0.117917	0.00635935	0.0317687	0.847511	0.0740842	0.229411	0	1.09966e-15	2187	0	0	13.4643	12.1111	8	5	20	19	28	27
274083	cg16409955	chr13	38444227	+	0.0400335	0.521852	-0.481818	-3.41006	2.57395e-15	0.241031	0.000240024	0.0608974	0.914983	0.0868456	0.244221	0	4.66285e-13	2189	0	0	14.25	13.1852	6	6	27	21	28	27
78002	cg07254054	chr3	96533258	+	0.0651407	0.684808	-0.619668	-3.20895	1.27136e-19	0.663808	0.00301006	0.13916	0.917732	0.191946	0.183684	0	2.40081e-16	2190	0	0	11.9286	11.5185	5	5	18	18	28	27
231047	cg16437728	chr11	7273046	+	0.0532316	0.574452	-0.52122	-3.20837	6.73961e-18	0.275297	0.00299265	0.0652707	0.904853	0.0684599	0.207715	0	4.15855e-15	2193	0	0	11.8929	12.963	4	6	18	21	27	27
169458	cg25485192	chr7	94284439	-	0.0343191	0.575582	-0.541263	-3.72387	2.68347e-15	0.409399	0.00180271	0.0916217	0.909983	0.00155457	0.258284	0	4.85031e-13	2194	0	0	10.6071	11.2593	6	5	16	22	28	27
23464	cg13476854	chr1	119549263	+	0.0489386	0.533645	-0.484706	-3.20538	4.87574e-18	0.38698	0.00133284	0.0813598	0.825347	0.136709	0.205123	0	3.3222e-15	2204	0	0	14.1071	15.9259	8	9	22	34	28	27
106761	cg15212349	chr5	1444852	+	0.036848	0.507797	-0.470949	-3.46633	2.78291e-15	0.408989	0.00269506	0.0840819	0.905883	0.0139308	0.260156	0	5.00268e-13	2206	0	0	12.2143	14	4	8	21	22	27	27
386090	cg02367930	chr21	32930938	+	0.0592386	0.627793	-0.568555	-3.20344	4.87194e-18	0.626583	0.00303886	0.117807	0.946179	0.197494	0.249969	0	3.3222e-15	2214	0	0	15.5357	15.8148	7	9	24	25	28	27
190199	cg12330330	chr8	79428569	-	0.0382645	0.50526	-0.466995	-3.41627	4.30149e-20	0.336447	0.00134104	0.0864531	0.813942	0.164546	0.17919	0	1.12224e-16	2220	0	0	9.71429	9.88889	4	3	20	16	25	26
386792	cg26720125	chr21	38077673	-	0.0576708	0.613048	-0.555377	-3.20274	1.68584e-18	0.438705	0.00398843	0.0896754	0.895847	0.0286452	0.205403	0	1.46931e-15	2220	0	0	14.3214	14.8889	7	9	27	23	28	27
317286	cg10273340	chr16	56224793	+	0.0371281	0.544598	-0.50747	-3.55678	2.94124e-15	0.295133	0.00182691	0.0624289	0.933403	0.00590979	0.284511	0	5.23744e-13	2227	0	0	11.9286	11.6296	5	7	18	17	28	27
131377	cg14443519	chr6	29760410	+	0.0299183	0.531238	-0.50132	-3.76114	3.04332e-15	0.243533	0.00131035	0.048846	0.90483	0.0268375	0.289299	0	5.39017e-13	2239	0	0	11.0357	12.1481	6	5	17	21	28	27
19403	cg17484154	chr1	77747875	-	0.041423	0.561797	-0.520374	-3.47502	3.05923e-15	0.237195	0.00112488	0.0597093	0.876537	0.014118	0.262747	0	5.41593e-13	2240	0	0	12.6071	12.8148	5	8	19	19	28	27
173783	cg15775138	chr7	127744389	-	0.0535155	0.573289	-0.519774	-3.19903	3.52829e-20	0.318852	0.00289573	0.0818807	0.830016	0.0774039	0.18456	0	1.0139e-16	2243	0	0	12.9643	12.963	6	3	20	20	28	26
168903	cg27319898	chr7	88389003	-	0.0323749	0.498382	-0.466007	-3.58463	2.49978e-15	0.342127	0.000511181	0.0686591	0.946202	0.0171706	0.27628	0	4.56196e-13	2253	0	0	10.5714	10.1111	4	3	16	16	27	25
94057	cg27207796	chr4	17783322	-	0.0605803	0.63674	-0.57616	-3.19585	7.60379e-16	0.687679	0.00224739	0.135066	0.952818	0.0154729	0.261571	0	1.73796e-13	2254	0	0	11.25	12.8889	6	8	19	20	28	27
222460	cg10491556	chr10	124895886	+	0.062243	0.651778	-0.589535	-3.19542	1.80444e-17	0.495211	0.00100762	0.0984431	0.934893	0.210271	0.253984	0	8.90012e-15	2258	0	0	15.3929	15.9259	3	7	26	23	27	27
33567	cg21455438	chr1	208084436	+	0.0556693	0.591458	-0.535789	-3.19517	1.67898e-16	0.371551	0.00165873	0.0898037	0.893053	0.0373439	0.199965	0	5.08411e-14	2259	0	0	12.1429	12.3704	5	6	19	18	28	27
253310	cg06797925	chr12	8548978	+	0.0498855	0.537285	-0.4874	-3.19201	8.36808e-20	0.434164	0.00262998	0.0900349	0.788102	0.250378	0.155131	0	1.77932e-16	2269	0	0	12.4286	13.7407	8	7	16	21	28	27
387723	cg19950455	chr21	44495595	+	0.0225106	0.549678	-0.527167	-4.10561	3.30422e-15	0.19657	0.00204366	0.0512835	0.882428	0.00268372	0.28467	0	5.76471e-13	2273	0	0	12.0357	12.6667	4	7	18	19	27	27
250922	cg23596233	chr11	134281663	-	0.0598442	0.6279	-0.568056	-3.19112	3.33061e-16	0.409353	0.00858065	0.0905107	0.927247	0.00508855	0.231424	0	8.75273e-14	2274	0	0	15	14.037	8	7	23	19	28	27
185339	cg08283882	chr8	25901017	-	0.0596386	0.62599	-0.566351	-3.19104	2.03197e-18	0.737033	0.00141814	0.142789	0.903913	0.294921	0.176925	0	1.72179e-15	2276	0	0	12.5	11.1111	8	5	18	18	28	27
9495	cg15467646	chr1	22141014	-	0.0494914	0.533069	-0.483577	-3.19038	3.30196e-16	0.407734	0.00165953	0.0792735	0.875737	0.013226	0.210841	0	8.68895e-14	2278	0	0	12	11.7778	4	7	21	16	27	27
33578	cg10236452	chr1	208132590	+	0.0474925	0.514699	-0.467207	-3.19005	3.58334e-15	0.295629	0.0023889	0.0768887	0.764554	0.0041194	0.174344	0	6.19715e-13	2293	0	0	10.4643	10.8889	6	4	17	18	28	26
304523	cg12254845	chr15	89952272	-	0.0228539	0.527294	-0.50444	-4.03158	3.60095e-15	0.180521	0.000171217	0.0410471	0.939584	0.0146676	0.310218	0	6.22218e-13	2295	0	0	15.5357	15.8889	8	8	23	24	28	27
57643	cg12944197	chr2	168149991	-	0.0283705	0.553028	-0.524657	-3.87514	3.67467e-15	0.365996	0.00176062	0.0720675	0.828134	0.00253132	0.256654	0	6.33302e-13	2301	0	0	10.9643	10.8148	5	6	15	20	28	27
178293	cg02344820	chr7	155167511	-	0.0469887	0.511708	-0.464719	-3.19449	2.0856e-16	0.428814	0.00401299	0.0887633	0.860825	0.00884924	0.216647	0	6.03698e-14	2302	0	0	14.25	11.7778	8	8	22	21	28	27
244461	cg11862642	chr11	79148370	-	0.0426373	0.507154	-0.464517	-3.29644	1.15797e-17	0.262289	0.00570664	0.0516369	0.90607	0.0467702	0.236703	0	6.33386e-15	2310	0	0	13.6786	13.3333	7	6	21	20	28	27
381283	cg07167168	chr20	41818788	+	0.0650982	0.67256	-0.607462	-3.18411	1.90438e-16	0.604704	0.00275431	0.160438	0.923333	0.00246766	0.234863	0	5.59409e-14	2310	0	0	10.8929	10.1481	5	0	17	18	28	25
160958	cg24446548	chr7	19157263	-	0.0659241	0.679749	-0.613824	-3.18344	3.81064e-19	0.642167	0.00335021	0.134839	0.954857	0.247417	0.201456	0	5.30522e-16	2313	0	0	9.82143	10.6296	5	3	17	18	28	26
115530	cg27107171	chr5	119799864	-	0.0479069	0.513842	-0.465935	-3.17732	2.28696e-17	0.163681	0.00709377	0.0359391	0.790038	0.0275757	0.210287	0	1.06446e-14	2344	0	0	12.1786	12.3704	6	6	19	19	28	27
261563	cg06622999	chr12	72666281	-	0.0513765	0.574128	-0.522752	-3.25053	4.11937e-15	0.391193	0.00106313	0.0770525	0.925087	0.00877816	0.217451	0	6.96621e-13	2345	0	0	11.1071	11.9259	4	6	18	19	27	27
160957	cg17839237	chr7	19157193	+	0.0603873	0.626253	-0.565866	-3.17621	4.17857e-18	0.48655	0.00112507	0.108516	0.861785	0.242967	0.157972	0	2.94326e-15	2348	0	0	10.2143	9.11111	5	4	18	15	28	25
274080	cg13549719	chr13	38444052	+	0.0488373	0.521718	-0.472881	-3.17586	8.115e-16	0.30801	0.00130557	0.067375	0.867103	0.126806	0.227792	0	1.83054e-13	2350	0	0	10.7143	10.7407	4	3	18	17	27	26
161531	cg16964348	chr7	24323799	+	0.0608314	0.665401	-0.604569	-3.25328	4.18109e-15	0.528502	0.00278146	0.110015	0.913721	0.0104154	0.252291	0	7.04656e-13	2353	0	0	10.6429	11.1111	5	6	17	17	28	27
233240	cg20113732	chr11	20691180	+	0.048236	0.516033	-0.467797	-3.17517	4.6169e-18	0.103272	0.0117646	0.0243664	0.838375	0.0229666	0.22192	0	3.19525e-15	2353	0	0	16.1429	16.7778	10	11	24	27	28	27
285972	cg07471209	chr14	62584278	+	0.0275235	0.527438	-0.499915	-3.84023	4.22276e-15	0.191412	0.00111078	0.0423398	0.876057	0.0020557	0.244685	0	7.10168e-13	2358	0	0	14.1786	13.8148	6	7	23	20	28	27
290011	cg02948476	chr14	95235026	-	0.0155699	0.510694	-0.495125	-4.34792	4.2374e-15	0.111779	1.52643e-05	0.0250649	0.835277	0.00392677	0.249317	0	7.12027e-13	2360	0	0	13.5357	13.1111	6	9	21	22	28	27
60129	cg06856528	chr2	193059405	+	0.0328053	0.530057	-0.497251	-3.65725	4.24298e-15	0.194071	6.56261e-06	0.0461464	0.885147	0.0198931	0.236226	0	7.12663e-13	2361	0	0	13.1071	14.2593	5	6	22	23	28	27
159359	cg26468007	chr7	4998714	-	0.0431813	0.556835	-0.513653	-3.41394	4.27874e-15	0.406529	8.48218e-05	0.0801172	0.856503	0.0881494	0.21663	0	7.17453e-13	2365	0	0	13.75	14.3704	6	7	22	22	28	27
367304	cg02459604	chr19	37407284	+	0.037738	0.599813	-0.562075	-3.67516	4.33368e-15	0.514069	0.00101216	0.0987603	0.942669	0.00367996	0.252294	0	7.25132e-13	2370	0	0	13	12.4444	6	6	20	21	28	27
295220	cg00250422	chr15	28352347	+	0.0559412	0.584179	-0.528238	-3.17165	1.12822e-16	0.452736	0.000525254	0.0869326	0.918439	0.0775222	0.216934	0	3.71291e-14	2378	0	0	9.75	10.3704	5	5	15	15	28	27
221523	cg12112529	chr10	118922736	-	0.0413476	0.532385	-0.491038	-3.40095	4.41732e-15	0.319021	0.0026998	0.0657491	0.897056	0.0405607	0.29842	0	7.36332e-13	2379	0	0	10.4286	12.037	4	6	15	19	27	27
21116	cg19050990	chr1	98511523	+	0.0471569	0.60108	-0.553923	-3.41836	4.64779e-15	0.358572	9.60072e-05	0.0660148	0.908489	0.128176	0.248644	0	7.6701e-13	2403	0	0	11.75	12.7037	4	6	19	18	27	27
31544	cg07926895	chr1	200005833	-	0.0414692	0.503632	-0.462163	-3.31895	2.26552e-16	0.183302	0.000791616	0.0405306	0.808129	0.030753	0.218649	0	6.4495e-14	2405	0	0	15.1071	14.4444	7	8	25	22	28	27
47340	cg03655683	chr2	63281383	+	0.0573571	0.59447	-0.537113	-3.16577	1.74532e-18	0.213548	0.0125788	0.0522144	0.935496	0.0364242	0.228233	0	1.5079e-15	2413	0	0	11.3929	12.7778	3	6	19	19	27	27
127893	cg18691800	chr6	17281015	+	0.0532558	0.557519	-0.504263	-3.1654	1.99888e-15	0.534124	0.00185721	0.113251	0.850512	0.00505999	0.218242	0	3.8091e-13	2414	0	0	10.4643	12.7778	5	4	15	21	28	26
305193	cg15573040	chr15	92938295	-	0.039352	0.501181	-0.461829	-3.37266	4.25013e-15	0.221988	0.00207137	0.060167	0.768679	0.00289285	0.210892	0	7.13258e-13	2422	0	0	11.6786	13.6667	2	6	17	23	27	27
189692	cg01295203	chr8	70984199	+	0.0734348	0.737415	-0.66398	-3.16319	1.21622e-16	0.711365	0.000118575	0.144284	0.96902	0.277223	0.175858	0	3.93716e-14	2426	0	0	15.6786	15.5185	10	5	24	24	28	27
396429	cg03957481	chr22	50986962	+	0.0267886	0.488296	-0.461508	-3.75967	1.40654e-18	0.267475	0.00176833	0.0563649	0.876661	0.00876202	0.223095	0	1.28289e-15	2434	0	0	12.1786	13.3333	7	8	21	20	28	27
274119	cg24087887	chr13	39261432	+	0.029848	0.623512	-0.593664	-3.99079	5.13839e-15	0.170804	3.02665e-05	0.0405368	0.960189	0.0113598	0.272529	0	8.35457e-13	2439	0	0	13.6071	13.2963	7	7	24	21	28	27
82868	cg20979852	chr3	140770683	-	0.0609395	0.623541	-0.562602	-3.15878	5.71406e-19	0.533424	0.00238603	0.115496	0.876208	0.114306	0.173007	0	6.86657e-16	2449	0	0	11.7143	12.1481	6	7	15	18	28	27
21113	cg00091285	chr1	98511031	-	0.0315609	0.492759	-0.461198	-3.59657	1.14277e-17	0.206399	0.00210512	0.046985	0.846834	0.0264734	0.234984	0	6.28541e-15	2451	0	0	13.6071	13.3333	8	5	22	20	28	27
142332	cg27200446	chr6	41606439	-	0.0611707	0.711513	-0.650342	-3.34167	5.33543e-15	0.472235	0.00259948	0.121053	0.92456	0.00295374	0.226906	0	8.62347e-13	2452	0	0	9.85714	10.3704	4	3	14	17	27	26
158725	cg09461837	chr7	3341524	-	0.0429167	0.50402	-0.461103	-3.28003	8.3506e-17	0.220753	0.00493177	0.0517986	0.883102	0.011813	0.212761	0	2.90229e-14	2454	0	0	13.3214	12.3704	9	6	20	19	28	27
277194	cg24051481	chr13	95364062	-	0.044301	0.537589	-0.493288	-3.33404	5.37032e-15	0.236839	0.0044087	0.056232	0.898584	0.0292132	0.282868	0	8.6677e-13	2457	0	0	14.3214	14.963	8	8	22	25	28	27
23419	cg04550737	chr1	119530600	+	0.053373	0.554648	-0.501275	-3.15541	1.1569e-16	0.561974	0.00311963	0.106485	0.891687	0.0310739	0.216056	0	3.78531e-14	2461	0	0	12	12.5185	4	5	19	18	27	27
127061	cg26237681	chr6	10887185	-	0.0365993	0.497298	-0.460698	-3.44445	2.11977e-15	0.254121	0.00044644	0.0501134	0.881647	0.065499	0.241983	0	4.00129e-13	2467	0	0	12.8929	13.8148	5	7	31	23	28	27
110001	cg18174928	chr5	38557085	+	0.0361799	0.496596	-0.460416	-3.4555	1.53044e-19	0.259033	0.00289059	0.0622322	0.823383	0.0264823	0.202084	0	2.7462e-16	2481	0	0	12.2857	12.5185	4	4	22	20	27	26
246580	cg19820372	chr11	111411216	-	0.0435663	0.503534	-0.459968	-3.26106	4.56416e-16	0.378242	0.000105973	0.0731079	0.908609	0.086564	0.22514	0	1.13906e-13	2496	0	0	12.0357	13.6296	5	5	23	21	28	27
367303	cg21761844	chr19	37407257	-	0.0358107	0.495574	-0.459763	-3.46417	2.85791e-16	0.419709	0.00192021	0.0873221	0.848202	0.00732177	0.237053	0	7.70975e-14	2499	0	0	11.9286	12.7037	6	7	16	21	28	27
28795	cg22675486	chr1	165414544	+	0.048887	0.589665	-0.540778	-3.34814	5.89079e-15	0.286699	0.00158377	0.064397	0.933139	0.00389725	0.241508	0	9.34421e-13	2500	0	0	13.1429	13.3704	7	6	22	20	28	27
353874	cg26721264	chr18	74961727	+	0.0505751	0.590473	-0.539898	-3.3093	5.9172e-15	0.357832	0.00344007	0.0902906	0.913926	0.00957556	0.265203	0	9.37498e-13	2502	0	0	10.3214	10.2222	3	5	16	21	27	27
202699	cg00982919	chr9	126775263	+	0.0352707	0.511187	-0.475917	-3.52515	5.92869e-15	0.103863	0.00316645	0.0241082	0.935573	0.0159429	0.279951	0	9.38555e-13	2505	0	0	13.8214	12.4815	4	5	24	18	27	27
219368	cg25856018	chr10	102891879	-	0.040745	0.499914	-0.459169	-3.32892	4.21848e-15	0.154819	0.00515273	0.0299778	0.828025	0.00571916	0.24097	0	7.09751e-13	2516	0	0	15.5714	16.4074	7	8	22	24	28	27
273787	cg00762613	chr13	36045224	+	0.0299058	0.523521	-0.493616	-3.74088	6.15084e-15	0.34942	3.60107e-06	0.0679415	0.803839	0.0114811	0.18639	0	9.68696e-13	2518	0	0	14.5357	15.9259	6	7	24	22	28	27
378806	cg01397679	chr20	21493101	-	0.0230139	0.482105	-0.459091	-3.89782	7.53451e-20	0.179408	0.00414395	0.0362752	0.82342	0.0131572	0.223785	0	1.64169e-16	2522	0	0	12	12	8	3	18	19	28	26
48779	cg00866399	chr2	73148052	+	0.0342706	0.511213	-0.476943	-3.55745	6.35967e-15	0.193324	0.0036838	0.0448281	0.949309	0.0306267	0.302184	0	9.97228e-13	2529	0	0	14.9643	14.7407	10	9	22	25	28	27
222459	cg19564098	chr10	124895697	+	0.0387099	0.4976	-0.45889	-3.38141	2.6241e-16	0.291349	0.00235108	0.0596493	0.841852	0.0420504	0.258771	0	7.20646e-14	2531	0	0	13.1429	12.7778	8	4	17	19	28	26
304493	cg09969277	chr15	89922328	+	0.0701868	0.697162	-0.626975	-3.1406	8.36752e-18	0.575724	0.00157157	0.120661	0.933253	0.174745	0.183078	0	4.9674e-15	2536	0	0	10	9.81481	5	3	16	14	28	26
21118	cg22333214	chr1	98511789	+	0.0677033	0.675161	-0.607458	-3.1404	1.0421e-17	0.437431	0.00493173	0.0954732	0.91731	0.0613613	0.220616	0	5.87009e-15	2538	0	0	10.9286	10.8148	5	3	16	16	28	26
219362	cg25741023	chr10	102891019	+	0.0396558	0.523802	-0.484146	-3.42627	6.69207e-15	0.143918	0.0065368	0.0333856	0.916967	0.0173918	0.269364	0	1.0403e-12	2551	0	0	12.8571	11.3704	8	5	22	17	28	27
288312	cg23272632	chr14	77737146	+	0.0631795	0.633051	-0.569872	-3.13542	3.35791e-17	0.731356	0.00186479	0.148471	0.929923	0.094817	0.238747	0	1.43493e-14	2562	0	0	10.1071	10.3333	3	5	14	19	27	27
318655	cg05436064	chr16	67197180	+	0.0235009	0.481342	-0.457841	-3.87446	8.43857e-23	0.219496	0.00181343	0.0454144	0.782743	0.105315	0.168761	0	2.52198e-18	2571	0	0	10.5	10.8889	5	5	14	16	28	27
290009	cg23695707	chr14	95234826	-	0.017478	0.475248	-0.45777	-4.14238	1.27496e-16	0.154006	0.00195983	0.0333408	0.842287	0.00345299	0.236293	0	4.0971e-14	2575	0	0	9.25	9.66667	4	3	15	16	26	26
110690	cg16270526	chr5	50685698	+	0.0524301	0.564355	-0.511925	-3.20163	7.51509e-15	0.3471	4.79827e-05	0.0698667	0.876001	0.0971689	0.211488	0	1.15075e-12	2589	0	0	13.2143	12.6667	5	6	19	19	28	27
218654	cg13690864	chr10	100993938	+	0.062591	0.624833	-0.562242	-3.12851	1.01336e-17	0.546687	0.00231279	0.12568	0.876639	0.088474	0.216164	0	5.73263e-15	2591	0	0	9.57143	9.55556	5	3	17	16	28	26
51640	cg09236434	chr2	99553642	-	0.0503669	0.517617	-0.46725	-3.12766	1.79488e-16	0.232911	0.0018952	0.0649755	0.890416	0.0964585	0.201819	0	5.34768e-14	2595	0	0	11.3571	12.5556	6	6	16	20	28	27
149284	cg05062333	chr6	133562269	+	0.0500662	0.591614	-0.541548	-3.32421	7.62421e-15	0.421555	5.46245e-05	0.108627	0.937362	0.107786	0.230063	0	1.16376e-12	2598	0	0	15.1786	15.2222	9	7	24	23	28	27
161532	cg25884711	chr7	24323840	+	0.0675385	0.720966	-0.653427	-3.23682	7.81942e-15	0.629401	0.00214737	0.127308	0.990918	0.0132739	0.2514	0	1.18953e-12	2606	0	0	10.5	10.0741	4	4	17	15	26	26
146198	cg12037305	chr6	91005162	-	0.0468417	0.521999	-0.475157	-3.2264	7.82002e-15	0.429644	0.001243	0.104172	0.846501	0.00227599	0.191766	0	1.18953e-12	2607	0	0	13.5	12.7037	7	4	19	20	28	26
155767	cg16305865	chr7	752180	+	0.04516	0.502253	-0.457093	-3.21516	1.23964e-19	0.460664	0.00153786	0.112742	0.848039	0.12063	0.182481	0	2.35211e-16	2610	0	0	13.2143	13.5556	9	8	20	21	28	27
26057	cg16899920	chr1	154474518	-	0.0397747	0.496755	-0.45698	-3.3478	5.01199e-17	0.166877	0.00280179	0.0430484	0.783866	0.0121415	0.201213	0	1.96593e-14	2617	0	0	9.64286	9.37037	6	4	15	16	28	26
332640	cg00350003	chr17	21280591	-	0.0443504	0.521157	-0.476807	-3.28878	8.03063e-15	0.178274	0.00490173	0.0437833	0.788291	0.0152861	0.226517	0	1.21525e-12	2620	0	0	13.4286	13.3333	6	8	22	19	28	27
209784	cg23991622	chr10	17271303	+	0.0580369	0.598773	-0.540736	-3.16151	8.07123e-15	0.469776	0.00181017	0.0960669	0.960465	0.00608048	0.238804	0	1.22072e-12	2622	0	0	12.9286	14.8148	3	9	21	21	27	27
21312	cg14421860	chr1	101004934	+	0.033695	0.534401	-0.500706	-3.63913	8.11614e-15	0.437951	0.00175555	0.082728	0.946491	0.00296472	0.273591	0	1.22611e-12	2625	0	0	13.9286	13.6296	7	6	20	18	28	27
78000	cg00652796	chr3	96532832	-	0.063677	0.629649	-0.565972	-3.11799	4.47551e-20	0.458116	0.0045564	0.0960742	0.85672	0.134615	0.181563	0	1.1377e-16	2643	0	0	11.6786	12.4444	6	7	19	19	28	27
350340	cg22455914	chr18	7116977	+	0.0738455	0.717224	-0.643379	-3.1166	1.20115e-20	0.47276	0.00320523	0.113427	0.875846	0.112525	0.162215	0	4.51545e-17	2649	0	0	14.1429	13.037	8	5	19	18	28	27
338343	cg13001868	chr17	43339223	-	0.021521	0.591259	-0.569738	-4.2536	9.14597e-15	0.195343	0.00143537	0.0453349	0.948312	0.00274991	0.305287	0	1.35817e-12	2670	0	0	13.5	14.2222	7	8	20	19	28	27
316796	cg08526074	chr16	51184562	+	0.0700517	0.681707	-0.611655	-3.11116	1.19801e-19	0.682433	0.00272958	0.166847	0.936068	0.282387	0.201809	0	2.29508e-16	2677	0	0	12.1071	12.5556	8	7	18	18	28	27
290013	cg07785447	chr14	95235127	+	0.0223341	0.598255	-0.575921	-4.23355	9.35793e-15	0.122436	0.000152079	0.0341649	0.92705	0.000983533	0.282178	0	1.38418e-12	2681	0	0	13.7857	15.4074	7	4	21	23	28	26
278666	cg27546237	chr13	110960452	-	0.039703	0.564501	-0.524798	-3.53091	9.36553e-15	0.207038	1.0011e-05	0.0513909	0.92605	0.130345	0.243139	0	1.38427e-12	2683	0	0	12.6429	13.2593	7	8	22	21	28	27
177633	cg21532325	chr7	151107400	+	0.0733936	0.709373	-0.63598	-3.10873	1.47054e-19	0.610693	0.00319274	0.122662	0.938248	0.184005	0.191965	0	2.66281e-16	2686	0	0	11.3929	12.3704	5	8	17	18	28	27
51790	cg14267725	chr2	100721038	+	0.0205968	0.515171	-0.494574	-4.10133	9.48631e-15	0.173311	0.00276582	0.0367309	0.847188	0.00807574	0.288612	0	1.39899e-12	2689	0	0	11.9643	11.7037	5	7	20	17	28	27
328567	cg27230784	chr17	5404337	-	0.0377584	0.510702	-0.472943	-3.44663	9.70158e-15	0.355183	0.00279234	0.075629	0.919192	0.0140961	0.303951	0	1.42612e-12	2697	0	0	11.2857	11.7407	6	4	18	19	28	26
273902	cg16741041	chr13	36920332	+	0.05272	0.577502	-0.524782	-3.2276	9.7026e-15	0.356084	0.00247056	0.0815208	0.931823	0.0306568	0.255981	0	1.42612e-12	2698	0	0	11	9.51852	3	4	15	17	27	26
192332	cg02362467	chr8	104513683	-	0.0304347	0.485689	-0.455254	-3.61577	4.24332e-17	0.12978	0.00211615	0.0370813	0.798496	0.0369019	0.243874	0	1.73299e-14	2699	0	0	10.3571	9.74074	4	5	17	17	27	27
142334	cg01883425	chr6	41606770	+	0.0573329	0.568485	-0.511152	-3.1029	7.89057e-17	0.48609	0.00730047	0.0989733	0.842518	0.01572	0.215017	0	2.77894e-14	2719	0	0	13.3929	13.1852	8	7	20	22	28	27
250831	cg21692846	chr11	134146075	+	0.0274527	0.518177	-0.490725	-3.81788	1.03654e-14	0.148734	0.00281292	0.0381544	0.859893	0.00532967	0.276354	0	1.51048e-12	2721	0	0	11.2857	11.7778	6	5	16	17	28	27
337552	cg12473285	chr17	41832975	-	0.0346012	0.488836	-0.454235	-3.48341	3.75571e-18	0.298323	0.00183224	0.0697765	0.807199	0.0166558	0.197293	0	2.69812e-15	2750	0	0	13.3929	12.8148	7	8	19	17	28	27
381239	cg18587340	chr20	39995654	+	0.0518646	0.51909	-0.467225	-3.09633	5.57554e-17	0.225116	0.00267633	0.059021	0.792942	0.0728674	0.2123	0	2.13853e-14	2754	0	0	9.89286	9.88889	3	6	15	15	26	27
273964	cg06639332	chr13	37248305	+	0.0504857	0.506861	-0.456375	-3.09511	3.20726e-18	0.336523	0.00541779	0.0653381	0.774425	0.0509135	0.195683	0	2.39975e-15	2762	0	0	14.5714	16.4074	9	8	22	30	28	27
47350	cg10122865	chr2	63284132	+	0.0736113	0.702939	-0.629328	-3.09201	2.07166e-16	0.394135	0.00300781	0.0776111	0.913919	0.00553238	0.193657	0	6.00977e-14	2775	0	0	12.8571	12.963	7	8	20	19	28	27
224766	cg01261798	chr10	134000034	-	0.0511793	0.580233	-0.529054	-3.27017	1.20539e-14	0.399839	0.00178194	0.105769	0.933032	0.00223796	0.245605	0	1.71442e-12	2787	0	0	11.5714	12	4	6	20	20	27	27
381398	cg06962944	chr20	42544728	-	0.0709378	0.677799	-0.606861	-3.0871	1.93105e-17	0.538194	0.00131462	0.125993	0.924521	0.0463946	0.192645	0	9.33876e-15	2797	0	0	12.1071	11.7778	6	3	20	17	28	26
209714	cg11880855	chr10	16562917	-	0.0397809	0.53856	-0.498779	-3.46199	1.24516e-14	0.511018	0.000276714	0.0997574	0.951123	0.0180817	0.289328	0	1.76055e-12	2804	0	0	14.2143	14.1111	7	7	21	20	28	27
177634	cg16482474	chr7	151107637	-	0.0391426	0.591829	-0.552687	-3.61431	1.2732e-14	0.376913	0.00230878	0.076942	0.972755	0.00662255	0.290612	0	1.79297e-12	2816	0	0	12.9643	14.2222	4	9	20	22	27	27
341616	cg02577108	chr17	59478194	-	0.0524278	0.518932	-0.466504	-3.08282	3.78821e-15	0.223524	0.00091881	0.0512724	0.832166	0.0349645	0.232592	0	6.49179e-13	2818	0	0	16.1786	15.5556	10	9	23	22	28	27
31546	cg04605987	chr1	200007403	+	0.0513359	0.509615	-0.458279	-3.08264	7.37374e-20	0.142083	0.0206466	0.0264937	0.837623	0.0987565	0.220267	0	1.63359e-16	2821	0	0	13.5357	15.4815	4	6	17	22	27	27
49693	cg24632241	chr2	80530431	-	0.0751903	0.711264	-0.636073	-3.08177	8.8199e-16	0.736501	0.000305387	0.139834	0.944715	0.0940039	0.242576	0	1.95726e-13	2824	0	0	15.2143	15.2222	8	5	26	24	28	27
277852	cg12907379	chr13	100624130	-	0.0431429	0.593835	-0.550692	-3.5062	1.28874e-14	0.343928	0.00223542	0.0756504	0.959798	0.00452954	0.290446	0	1.80972e-12	2824	0	0	9.57143	10.1852	3	5	17	18	27	27
33566	cg16115720	chr1	208084415	+	0.0621912	0.601087	-0.538895	-3.08148	1.60237e-17	0.351653	0.00289321	0.0826264	0.866172	0.021491	0.199923	0	8.15817e-15	2826	0	0	10.3571	11.3333	6	6	15	18	28	27
50347	cg13946520	chr2	87017689	+	0.0356823	0.487896	-0.452214	-3.44614	1.44168e-17	0.254105	0.00147892	0.0489578	0.868536	0.0220693	0.205903	0	7.56234e-15	2830	0	0	10.7857	11.7407	6	7	17	17	28	27
191363	cg19939997	chr8	97173335	-	0.0479554	0.499979	-0.452024	-3.13742	8.8586e-20	0.357521	0.00206393	0.0733624	0.808603	0.198175	0.156651	0	1.83925e-16	2838	0	0	13.6071	12.9259	6	6	20	22	28	27
376261	cg22748799	chr19	58570790	-	0.0569575	0.56006	-0.503102	-3.0898	1.35013e-14	0.42021	0.000341211	0.0841027	0.932557	0.0590028	0.226617	0	1.8859e-12	2839	0	0	10.5	12.037	4	7	19	21	26	27
303219	cg11821817	chr15	79724517	-	0.0210689	0.473043	-0.451974	-3.95861	1.07933e-21	0.168051	0.00159829	0.0362481	0.662366	0.044725	0.166507	0	1.01909e-17	2840	0	0	10.6071	10.963	6	6	18	18	28	27
71311	cg17029062	chr3	32859445	+	0.0560689	0.548378	-0.492309	-3.0792	1.4593e-15	0.365753	0.000798392	0.086258	0.900809	0.0513334	0.243134	0	2.94729e-13	2841	0	0	13.6786	13.8889	4	6	21	24	27	27
83183	cg08858437	chr3	142838938	+	0.0221255	0.532362	-0.510236	-4.07746	1.37582e-14	0.313548	0.00216196	0.0589992	0.82686	0.00343175	0.255029	0	1.91638e-12	2847	0	0	11.7143	13.2963	6	9	19	18	28	27
82806	cg01755562	chr3	139653545	+	0.0466845	0.522722	-0.476037	-3.23236	1.37686e-14	0.233814	0.00382808	0.0605354	0.882303	0.0149697	0.2692	0	1.91717e-12	2848	0	0	11.6071	11.7037	4	4	17	19	27	26
83186	cg23749856	chr3	142839837	+	0.0223708	0.474041	-0.451671	-3.90236	2.65408e-21	0.0967435	0.00131083	0.023836	0.793891	0.0789255	0.225428	0	1.61924e-17	2851	0	0	12.6786	12.8148	5	8	24	18	28	27
104128	cg25669309	chr4	184826324	-	0.0236895	0.475197	-0.451507	-3.8482	4.88974e-16	0.165046	0.00308816	0.0402915	0.876424	0.00447345	0.269033	0	1.20589e-13	2857	0	0	10.5357	10.8519	5	0	19	17	28	26
38230	cg19712965	chr1	244013006	+	0.0279554	0.552089	-0.524133	-3.88842	1.41239e-14	0.399683	0.00145105	0.0810369	0.878691	0.00186236	0.296534	0	1.95838e-12	2860	0	0	9.89286	10.2593	5	4	18	15	28	26
122488	cg16443866	chr5	172756558	-	0.0237815	0.490994	-0.467213	-3.89049	1.44633e-14	0.400503	0.00237223	0.0746267	0.878827	0.00256225	0.273379	0	2.00054e-12	2867	0	0	11.9643	11.7407	5	7	19	16	28	27
161529	cg00355281	chr7	24323767	+	0.0616962	0.7138	-0.652104	-3.33562	1.55814e-14	0.700286	0.000216736	0.145644	0.961266	0.00218564	0.252855	0	2.13509e-12	2894	0	0	14.7857	14.8148	9	8	20	22	28	27
16701	cg10512745	chr1	50884480	-	0.0658347	0.626497	-0.560663	-3.06922	5.2014e-15	0.660446	0.00202688	0.157334	0.931976	0.00618701	0.26048	0	8.44763e-13	2895	0	0	13.25	14.0741	5	6	20	22	28	27
261562	cg02511156	chr12	72666264	-	0.0243616	0.474912	-0.45055	-3.81885	1.90269e-17	0.330836	0.00156224	0.0626099	0.896953	0.00212374	0.236529	0	9.2384e-15	2898	0	0	12.1786	12.4815	6	8	18	18	28	27
22826	cg12804010	chr1	114697113	-	0.0566267	0.54724	-0.490614	-3.06413	1.15541e-16	0.406887	0.0021422	0.0814917	0.843659	0.0339775	0.202443	0	3.78355e-14	2929	0	0	11.8929	11.5185	5	6	19	19	28	27
108561	cg04996219	chr5	11904110	-	0.056322	0.544297	-0.487975	-3.0631	2.57005e-17	0.393596	0.00156376	0.101745	0.794305	0.263837	0.154389	0	1.16611e-14	2934	0	0	12.3214	12.6296	6	7	18	17	28	27
283805	cg21875330	chr14	37127874	-	0.0538523	0.52228	-0.468428	-3.05938	1.08597e-16	0.350966	0.00348581	0.0653096	0.869813	0.0418162	0.213441	0	3.61286e-14	2951	0	0	15.3214	14.8148	8	6	22	25	28	27
283806	cg25617340	chr14	37128011	-	0.0404686	0.58327	-0.542801	-3.55523	1.74805e-14	0.392351	5.75359e-05	0.078143	0.973699	0.0264794	0.277098	0	2.34827e-12	2952	0	0	11.8571	13.5185	4	3	25	19	27	26
352043	cg14839351	chr18	35146227	-	0.0536801	0.520499	-0.466819	-3.05844	5.14204e-18	0.445009	0.00398005	0.0891076	0.782504	0.144218	0.200695	0	3.45356e-15	2957	0	0	9.14286	9.85185	4	6	13	16	27	27
153023	cg00622837	chr6	166421992	-	0.0220277	0.471093	-0.449066	-3.90892	1.05209e-16	0.139332	0.0032124	0.0301664	0.861593	0.00523935	0.231825	0	3.51489e-14	2961	0	0	12.2857	13.8519	5	7	19	20	28	27
28759	cg27590049	chr1	165205199	-	0.0708447	0.663325	-0.592481	-3.05808	3.05294e-16	0.265406	0.0109126	0.0644787	0.927316	0.0228786	0.261746	0	8.11988e-14	2962	0	0	14.7143	15.8889	4	8	25	28	27	27
37908	cg01535698	chr1	240255136	-	0.0427539	0.491807	-0.449053	-3.24978	8.95639e-17	0.534026	0.00144887	0.125459	0.746974	0.00141727	0.220465	0	3.06714e-14	2964	0	0	10.6786	12.5185	5	5	16	19	28	27
246035	cg03225817	chr11	105481317	-	0.0684458	0.643058	-0.574612	-3.05744	6.03696e-18	0.4824	0.00434302	0.114558	0.960962	0.184211	0.226667	0	3.81821e-15	2967	0	0	12.6786	13.1111	8	7	18	20	28	27
19782	cg10879116	chr1	85358477	-	0.0478769	0.496662	-0.448785	-3.12996	9.61673e-16	0.222935	0.00107292	0.0467602	0.791261	0.0367663	0.205757	0	2.10464e-13	2977	0	0	13.8214	14.0741	8	8	22	22	28	27
194608	cg17834752	chr8	140715239	-	0.0335739	0.520843	-0.487269	-3.60675	1.85579e-14	0.189711	0.000501225	0.0459659	0.90712	0.00612614	0.251377	0	2.46461e-12	2986	0	0	14.0714	12.9259	8	5	23	21	28	27
303014	cg23250494	chr15	78913474	+	0.0580244	0.582498	-0.524474	-3.12269	1.86524e-14	0.331285	2.87852e-05	0.0774637	0.892736	0.174518	0.211512	0	2.4755e-12	2988	0	0	13.0357	13.4074	6	6	19	22	28	27
273889	cg19801062	chr13	36872135	-	0.0499735	0.498378	-0.448405	-3.08351	7.66852e-16	0.144929	0.013323	0.0365162	0.855136	0.018809	0.226109	0	1.74973e-13	2995	0	0	13.5357	14.7778	6	8	23	24	28	27
231049	cg18560328	chr11	7273148	-	0.0860681	0.785621	-0.699553	-3.04995	1.48202e-16	0.637078	0.00220192	0.17145	0.964485	0.00506159	0.184859	0	4.63859e-14	2999	0	0	14.3214	14.5926	8	9	21	20	28	27
44152	cg07285673	chr2	29337984	-	0.0571481	0.553055	-0.495907	-3.06786	1.94344e-14	0.328114	0.00172219	0.0715732	0.929686	0.0378556	0.257708	0	2.56726e-12	3002	0	0	11.7857	13.5926	6	3	17	21	28	26
9171	cg06393286	chr1	20879644	+	0.0525617	0.507887	-0.455326	-3.04929	7.30573e-19	0.208479	0.0092648	0.0469897	0.834449	0.0954334	0.208786	0	8.34917e-16	3003	0	0	14.1071	12.7407	5	8	23	19	28	27
165208	cg20078466	chr7	50344331	-	0.0183176	0.477108	-0.45879	-4.10447	1.99701e-14	0.10391	0.00114474	0.028016	0.838233	0.0027746	0.291177	0	2.63276e-12	3008	0	0	12.25	12.1111	8	4	16	21	28	26
99552	cg09926747	chr4	110224247	+	0.0629408	0.599341	-0.5364	-3.06245	2.02636e-14	0.481836	0.000118831	0.101206	0.951673	0.148802	0.223128	0	2.66702e-12	3013	0	0	12.2143	13.7037	4	6	24	21	27	27
56450	cg12035092	chr2	149633226	-	0.0773696	0.711029	-0.63366	-3.04485	7.15579e-19	0.657195	0.0028895	0.142231	0.935448	0.157099	0.181348	0	8.24912e-16	3021	0	0	13.4286	12.4815	9	7	21	18	28	27
314037	cg09528825	chr16	28074388	+	0.0770102	0.707859	-0.630849	-3.04444	3.07974e-17	0.680014	0.00179707	0.151133	0.963504	0.0390628	0.203976	0	1.3333e-14	3024	0	0	10.9286	9.77778	4	3	19	16	27	25
250219	cg09134593	chr11	130297528	+	0.0450188	0.516667	-0.471648	-3.25889	2.07179e-14	0.146877	0.00247502	0.0366389	0.947748	0.0349822	0.2843	0	2.71599e-12	3025	0	0	12.75	12.5926	7	7	20	19	28	27
379633	cg04718428	chr20	30640512	-	0.0574053	0.571568	-0.514162	-3.10901	2.0799e-14	0.461451	0.00455658	0.0959207	0.947154	0.00474251	0.250629	0	2.72303e-12	3029	0	0	12.6786	12.6667	7	5	19	22	28	27
221507	cg00263760	chr10	118897366	+	0.0782148	0.723785	-0.64557	-3.05627	2.08682e-14	0.380961	0.000571672	0.0858045	0.954363	0.00584737	0.234817	0	2.73028e-12	3031	0	0	12.5	11.7778	6	5	20	20	28	27
218676	cg24424545	chr10	101089592	-	0.0217681	0.469235	-0.447467	-3.91508	1.15847e-15	0.0921678	0.00147642	0.027002	0.928527	0.0153189	0.275182	0	2.43586e-13	3045	0	0	14.0714	15.037	8	6	21	22	28	27
191365	cg03734437	chr8	97173526	-	0.0744782	0.685651	-0.611173	-3.04171	9.23956e-20	0.505795	0.00150279	0.101961	0.93207	0.351359	0.143111	0	1.88868e-16	3047	0	0	10.8571	11.5556	4	5	16	15	27	27
387720	cg10457056	chr21	44494997	+	0.0608757	0.573387	-0.512512	-3.04109	3.86032e-15	0.581548	0.00294161	0.124011	0.800343	0.00431621	0.204866	0	6.59351e-13	3051	0	0	12.6429	11.4444	7	6	18	18	28	27
59389	cg11113760	chr2	180726247	+	0.0533055	0.5573	-0.503994	-3.16371	2.19556e-14	0.4123	0.00193239	0.0821211	0.831587	0.0102778	0.225256	0	2.84906e-12	3056	0	0	11	12.7037	5	7	16	19	28	27
247186	cg18180415	chr11	115530547	+	0.0541288	0.517643	-0.463515	-3.04052	1.70273e-14	0.174655	0.0162157	0.037854	0.923408	0.0260567	0.262626	0	2.29749e-12	3057	0	0	11.9643	11.3704	6	5	20	19	28	27
29573	cg23391785	chr1	171810972	-	0.0427506	0.489874	-0.447123	-3.2443	1.62933e-14	0.223932	0.00352087	0.0557557	0.890598	0.00668041	0.237559	0	2.212e-12	3061	0	0	10.4286	11.0741	4	7	16	17	27	27
299343	cg07060006	chr15	60296469	-	0.0420906	0.540921	-0.498831	-3.40275	2.21447e-14	0.226218	0.00288269	0.0538484	0.916134	0.0235966	0.298911	0	2.8689e-12	3061	0	0	8.78571	9.74074	3	6	16	13	26	27
298167	cg22535307	chr15	48938370	+	0.0494065	0.547179	-0.497772	-3.22945	2.23814e-14	0.416134	0.00184547	0.0830687	0.842256	0.00347821	0.228836	0	2.89609e-12	3064	0	0	10.6786	11.8889	5	5	16	17	28	27
298166	cg10480343	chr15	48938347	-	0.0647251	0.603696	-0.53897	-3.03786	6.44233e-17	0.336914	0.00266151	0.0711921	0.873384	0.0568269	0.225486	0	2.37212e-14	3073	0	0	10.5357	10.1481	6	5	16	18	28	27
102942	cg11630554	chr4	165878136	-	0.068809	0.636671	-0.567863	-3.0366	1.45624e-15	0.427878	0.00215811	0.0911359	0.939649	0.0597449	0.240757	0	2.94336e-13	3079	0	0	11.9286	12.5926	7	6	17	21	28	27
124091	cg03703637	chr5	178771776	+	0.0694179	0.641279	-0.571861	-3.03574	1.90306e-17	0.556726	0.00324409	0.116443	0.928741	0.149262	0.220126	0	9.2384e-15	3087	0	0	9.85714	11.0741	3	3	16	17	26	26
50508	cg02884176	chr2	88752219	+	0.0559209	0.53053	-0.474609	-3.03557	1.16076e-16	0.225916	0.0130498	0.0546595	0.863646	0.0295758	0.22478	0	3.78858e-14	3092	0	0	11.0714	9.62963	5	4	16	15	28	26
212044	cg07825347	chr10	43600497	-	0.060232	0.564937	-0.504705	-3.0332	2.6552e-19	0.391653	0.00229302	0.0786795	0.815652	0.144551	0.185679	0	4.04815e-16	3106	0	0	11.2143	10.963	5	5	18	15	28	27
277261	cg10305311	chr13	96204873	-	0.0617193	0.649086	-0.587367	-3.20003	2.49827e-14	0.694944	0.00296079	0.138509	0.930183	0.00305479	0.279802	0	3.1825e-12	3113	0	0	11.4286	12.7778	7	8	16	22	28	27
53691	cg06266613	chr2	119593464	-	0.0600189	0.562826	-0.502807	-3.03228	6.22697e-16	0.366087	0.00463966	0.0812788	0.851771	0.0245324	0.217418	0	1.48221e-13	3115	0	0	9.67857	10.7037	3	2	17	16	25	26
221510	cg25662463	chr10	118897857	+	0.0645278	0.599402	-0.534875	-3.03155	1.0368e-14	0.483447	0.00314118	0.0903827	0.873201	0.00326844	0.218596	0	1.51048e-12	3123	0	0	12.1429	12.4444	7	7	18	18	28	27
260906	cg26733786	chr12	65515034	+	0.04895	0.554594	-0.505644	-3.25965	2.54832e-14	0.581033	0.00487071	0.111278	0.923862	0.0066056	0.258385	0	3.23587e-12	3123	0	0	13.3214	14.1852	8	7	22	23	28	27
272564	cg01782371	chr13	25946347	+	0.0520505	0.497625	-0.445575	-3.03225	2.22633e-15	0.192525	0.00291095	0.0520536	0.86598	0.0257671	0.228148	0	4.16647e-13	3126	0	0	12.8929	12.5926	7	4	21	19	28	26
208899	cg12178980	chr10	11206870	-	0.0400098	0.48533	-0.44532	-3.30811	1.82698e-14	0.379136	0.000188881	0.0835183	0.952644	0.0614189	0.256067	0	2.43695e-12	3136	0	0	12.1071	12.037	5	6	19	21	28	27
53712	cg25927708	chr2	119603813	-	0.0593801	0.600269	-0.540889	-3.13685	2.62036e-14	0.370551	0.00276479	0.0711987	0.92675	0.00486461	0.251863	0	3.31144e-12	3138	0	0	12.9643	13.9259	3	7	22	24	27	27
109013	cg25203704	chr5	17216922	-	0.051271	0.496577	-0.445306	-3.04751	7.65477e-16	0.414504	0.00244363	0.0917929	0.782615	0.0605701	0.217716	0	1.7476e-13	3139	0	0	11.25	12.2222	3	6	15	18	27	27
309350	cg27616661	chr16	2040981	-	0.0334599	0.478738	-0.445278	-3.4913	2.40996e-14	0.278254	0.00260021	0.057814	0.90295	0.00433245	0.263401	0	3.0789e-12	3140	0	0	11.0714	12.6667	4	8	18	19	27	27
101459	cg06340552	chr4	142054329	-	0.0473793	0.4926	-0.445221	-3.13081	3.33434e-16	0.426764	0.002356	0.0787108	0.908412	0.0832975	0.235334	0	8.75325e-14	3144	0	0	11.6786	11.5556	6	5	16	19	28	27
221506	cg09935282	chr10	118897280	+	0.0803959	0.725691	-0.645295	-3.02477	1.94443e-15	0.481077	0.00377405	0.114943	0.947816	0.00703586	0.247069	0	3.73208e-13	3148	0	0	11.6429	12.1111	5	8	21	18	28	27
278662	cg01956420	chr13	110959668	+	0.0649364	0.599858	-0.534922	-3.02474	1.11517e-16	0.625976	0.00164694	0.132359	0.865389	0.117428	0.206375	0	3.6822e-14	3149	0	0	10.2857	10.4444	5	3	16	16	28	26
108562	cg07195011	chr5	11904114	-	0.0705334	0.644256	-0.573723	-3.0222	9.3085e-18	0.416529	0.00191298	0.1204	0.903391	0.299308	0.162681	0	5.37319e-15	3165	0	0	10.5357	11.2963	7	6	15	19	28	27
28780	cg09069138	chr1	165325833	+	0.0277897	0.472615	-0.444825	-3.67481	2.12959e-14	0.191052	7.65326e-05	0.0425318	0.742676	0.00785352	0.226665	0	2.77343e-12	3166	0	0	10.7857	10.4444	4	4	17	19	27	25
284715	cg26394244	chr14	52536066	+	0.037973	0.482543	-0.44457	-3.35996	1.96632e-17	0.396811	0.00107759	0.0748746	0.774962	0.0234797	0.195627	0	9.4517e-15	3175	0	0	10.5357	10.9259	5	7	18	15	28	27
288311	cg15890143	chr14	77736904	-	0.0674276	0.618188	-0.55076	-3.02028	3.26692e-17	0.672679	0.00336119	0.129656	0.881604	0.0504131	0.198566	0	1.40209e-14	3175	0	0	11.9643	10.8148	8	6	19	16	28	27
29314	cg13958426	chr1	169396637	+	0.0557743	0.648514	-0.59274	-3.32362	2.81016e-14	0.699629	4.86143e-05	0.134904	0.982711	0.0340319	0.266911	0	3.50771e-12	3177	0	0	15.0357	14.8519	8	8	25	20	28	27
112926	cg05907933	chr5	77268888	+	0.0366477	0.550077	-0.513429	-3.58575	2.81314e-14	0.274196	0.00059811	0.0550429	0.893058	0.00414023	0.252899	0	3.51032e-12	3178	0	0	14.7143	14.037	5	5	24	21	28	27
16709	cg16732616	chr1	50886782	-	0.0709062	0.645694	-0.574788	-3.0187	2.7194e-17	0.544883	0.000852054	0.110186	0.899549	0.254212	0.16471	0	1.21121e-14	3183	0	0	12.8929	12.1111	8	8	16	18	28	27
290014	cg21063282	chr14	95235402	-	0.0438222	0.520272	-0.47645	-3.30046	2.83637e-14	0.254581	0.00482011	0.0552857	0.945167	0.033781	0.28449	0	3.53374e-12	3183	0	0	16.0714	14.4444	8	7	24	22	28	27
285717	cg11737232	chr14	60981638	-	0.0579446	0.540308	-0.482364	-3.01781	1.32012e-17	0.543887	0.00446366	0.103005	0.888116	0.157388	0.201436	0	7.08953e-15	3187	0	0	10.4286	9.62963	7	4	14	15	28	26
50348	cg17108819	chr2	87017953	-	0.0195966	0.467604	-0.448007	-4.01231	2.904e-14	0.148269	0.000181346	0.0306016	0.869342	0.000806761	0.240686	0	3.61119e-12	3189	0	0	13.5357	13.6667	7	8	22	20	28	27
4638	cg01373911	chr1	6269367	-	0.066901	0.612275	-0.545374	-3.01648	2.23053e-19	0.204718	0.0105601	0.0543233	0.915536	0.192837	0.204671	0	3.62515e-16	3198	0	0	12.3571	11.4815	2	4	20	21	27	26
26010	cg08190044	chr1	154298335	-	0.0448138	0.48859	-0.443776	-3.18524	8.45191e-20	0.136072	0.00859653	0.0246703	0.878026	0.0781795	0.214025	0	1.78281e-16	3203	0	0	15.5357	14.5556	5	5	22	24	28	27
13018	cg26150071	chr1	34629559	+	0.0642583	0.614236	-0.549978	-3.07147	2.98997e-14	0.462332	0.00329844	0.102428	0.900771	0.00740917	0.236924	0	3.69723e-12	3207	0	0	11.4643	12.1111	6	6	16	19	28	27
13304	cg24685006	chr1	36043014	+	0.0669796	0.612141	-0.545162	-3.01469	1.84366e-16	0.627324	0.00165807	0.122162	0.897576	0.040036	0.203455	0	5.46838e-14	3212	0	0	10.5	9.2963	8	4	15	15	28	26
210777	cg06664085	chr10	28287942	+	0.0610396	0.607035	-0.545995	-3.11866	3.0438e-14	0.360903	0.00271208	0.0885013	0.923179	0.0170156	0.261477	0	3.75326e-12	3216	0	0	11.7857	13.037	6	6	19	20	28	27
283727	cg16790794	chr14	36986996	-	0.0555374	0.518851	-0.463314	-3.01247	4.04656e-19	0.490121	0.00488593	0.0931682	0.834016	0.123646	0.186499	0	5.4213e-16	3229	0	0	13.3929	13.5556	5	5	24	24	28	27
303609	cg04184836	chr15	83316640	-	0.0685463	0.623398	-0.554852	-3.0115	1.05534e-15	0.605236	0.00100509	0.149712	0.942375	0.0638097	0.234818	0	2.26341e-13	3234	0	0	11.7143	11.4815	7	7	21	15	28	27
101458	cg18120376	chr4	142054254	-	0.0658441	0.60151	-0.535666	-3.01127	2.48389e-18	0.591164	0.0014856	0.110786	0.86534	0.242485	0.19963	0	1.99395e-15	3236	0	0	11.8214	12.8889	5	7	16	17	28	27
244462	cg05454619	chr11	79148502	+	0.0514925	0.49445	-0.442957	-3.03623	8.8276e-20	0.32969	0.00235565	0.0732788	0.760215	0.122152	0.149448	0	1.83925e-16	3237	0	0	12.3929	11.1481	7	3	20	18	28	26
190119	cg14326671	chr8	77585318	-	0.0536642	0.502472	-0.448808	-3.00892	7.45454e-17	0.210386	0.0100563	0.056248	0.815916	0.0869045	0.237168	0	2.66562e-14	3246	0	0	10.9286	11.4074	6	6	17	17	28	27
282516	cg21013866	chr14	23834985	+	0.0559741	0.520685	-0.464711	-3.00788	2.49529e-18	0.3222	0.00790066	0.0636558	0.764799	0.0404763	0.199981	0	1.99905e-15	3249	0	0	11.4643	11.8519	6	7	17	17	28	27
290012	cg01163842	chr14	95235125	+	0.0471498	0.675465	-0.628315	-3.58426	3.32136e-14	0.22326	0.00209815	0.0545677	0.911356	0.00348078	0.28658	0	4.05018e-12	3252	0	0	10.1429	11.2593	5	7	19	19	28	27
303172	cg09275910	chr15	79383861	+	0.0567009	0.525814	-0.469113	-3.00595	2.06857e-16	0.413871	0.00419079	0.0824714	0.907585	0.137903	0.2346	0	6.00521e-14	3256	0	0	10.0357	10.8148	6	3	17	22	28	26
30570	cg11423323	chr1	181287803	-	0.0704214	0.635976	-0.565555	-3.00583	6.51101e-16	0.70132	0.00493804	0.136732	0.905127	0.0118601	0.22077	0	1.53838e-13	3257	0	0	13.0714	14.037	7	8	20	19	28	27
318656	cg07816687	chr16	67197186	+	0.0741326	0.665684	-0.591551	-3.00561	2.00803e-17	0.398782	0.00172434	0.0951849	0.905594	0.179926	0.161568	0	9.59402e-15	3258	0	0	12.1429	13.3333	4	5	17	21	27	27
36420	cg03041738	chr1	228652338	+	0.0418648	0.496042	-0.454178	-3.28643	3.38113e-14	0.162504	0.00013249	0.0464287	0.908643	0.0523618	0.224758	0	4.11421e-12	3259	0	0	12.3929	13.1852	6	7	21	21	28	27
265334	cg04227961	chr12	113541993	-	0.084558	0.749136	-0.664578	-3.00509	2.17195e-16	0.455867	0.00286867	0.104648	0.991475	0.0344933	0.228383	0	6.25041e-14	3260	0	0	16.6786	16.037	6	11	25	24	28	27
352047	cg12466737	chr18	35146589	-	0.0423748	0.484773	-0.442398	-3.23982	1.68654e-19	0.301213	0.00670381	0.0649217	0.751678	0.118023	0.189852	0	2.94631e-16	3261	0	0	12.25	13.0741	6	7	16	20	28	27
50570	cg23042796	chr2	89065350	-	0.0591082	0.544555	-0.485447	-3.0044	1.12401e-14	0.600586	0.00260868	0.116408	0.905843	0.0262067	0.238041	0	1.61715e-12	3263	0	0	12.6071	12.1111	5	8	20	16	28	27
107238	cg24876960	chr5	1883214	+	0.0736006	0.66047	-0.586869	-3.00359	2.52249e-17	0.363043	0.00799181	0.0822559	0.867978	0.0155565	0.188767	0	1.15111e-14	3267	0	0	10.9643	11.7778	5	4	15	19	28	26
351554	cg07635747	chr18	25755942	-	0.0613432	0.569564	-0.50822	-3.02212	3.41287e-14	0.511293	0.00795102	0.0965952	0.951049	0.048374	0.29083	0	4.14043e-12	3268	0	0	14.25	12.2222	7	5	23	20	28	27
299347	cg03059131	chr15	60296996	+	0.0846498	0.74801	-0.66336	-3.00154	5.29497e-21	0.457634	0.00483081	0.137778	0.906907	0.438073	0.125089	0	2.69202e-17	3274	0	0	12.3214	11.1111	4	5	22	17	27	27
36052	cg09316122	chr1	228195522	+	0.0544975	0.506295	-0.451798	-3.00088	7.08843e-16	0.131144	0.00551768	0.033651	0.932698	0.0437172	0.237725	0	1.64193e-13	3277	0	0	12.0714	13.3704	5	2	17	22	28	26
177631	cg24068372	chr7	151107261	+	0.0541416	0.502689	-0.448547	-2.99875	1.43152e-18	0.426557	0.00734703	0.0912324	0.768396	0.0576239	0.188719	0	1.30203e-15	3287	0	0	13.6071	13.4444	8	7	24	20	28	27
29434	cg04123776	chr1	170630602	+	0.069175	0.621492	-0.552317	-2.99565	2.778e-16	0.558318	0.0022747	0.113539	0.948703	0.191306	0.218235	0	7.52489e-14	3302	0	0	9.14286	9.07407	4	3	17	16	27	26
56269	cg13807970	chr2	145274441	+	0.0277418	0.46926	-0.441518	-3.66657	9.46841e-21	0.23479	0.00155309	0.0553189	0.832853	0.117841	0.184786	0	4.03741e-17	3304	0	0	9.5	9.74074	4	4	14	14	26	26
218534	cg04105282	chr10	99790170	-	0.0580529	0.532325	-0.474272	-2.99443	8.61115e-15	0.199911	0.00369957	0.0422444	0.842975	0.0195808	0.242276	0	1.29057e-12	3310	0	0	13.6071	13.963	9	7	21	19	28	27
109017	cg08593949	chr5	17218308	-	0.0376797	0.478891	-0.441212	-3.35807	6.46016e-20	0.653813	0.0037377	0.121302	0.87407	0.0825835	0.22711	0	1.46391e-16	3311	0	0	10.1071	11.1481	5	7	17	15	28	27
303819	cg21145136	chr15	84116115	-	0.0807249	0.712322	-0.631597	-2.99307	1.23807e-14	0.739236	0.00102662	0.176921	0.955158	0.00195798	0.218434	0	1.75409e-12	3319	0	0	12.3571	12.3333	7	5	19	19	28	27
384557	cg06550340	chr20	61638420	-	0.0480498	0.488948	-0.440898	-3.10353	2.1636e-19	0.179642	0.00450688	0.0424792	0.77118	0.0704945	0.182286	0	3.54545e-16	3324	0	0	13.1786	12.8148	6	7	21	23	28	27
173120	cg07697895	chr7	116963259	+	0.0398863	0.655077	-0.615191	-3.73681	3.86466e-14	0.394646	0.00181884	0.0829459	0.980377	0.00346441	0.304386	0	4.59296e-12	3336	0	0	9.17857	10.7407	3	4	13	20	27	26
22816	cg25201881	chr1	114695527	-	0.0295711	0.470133	-0.440562	-3.60091	9.20246e-19	0.176595	0.00192053	0.0408838	0.787641	0.0480349	0.198852	0	9.81002e-16	3338	0	0	12.2143	11.9259	7	4	18	20	28	26
118992	cg07445963	chr5	140856469	+	0.0584864	0.534157	-0.475671	-2.99013	1.78352e-16	0.318918	0.0121724	0.0587112	0.897532	0.0488135	0.245049	0	5.32586e-14	3338	0	0	15.4643	14.2963	7	7	25	25	28	27
169373	cg14377593	chr7	93520183	+	0.0450705	0.535075	-0.490004	-3.3071	3.89964e-14	0.620118	2.72101e-05	0.121396	0.910437	0.0107297	0.255873	0	4.62868e-12	3341	0	0	13.6429	13.3704	4	7	22	25	27	27
169457	cg19734015	chr7	94284432	-	0.0631723	0.662713	-0.599541	-3.20062	3.93883e-14	0.544456	0.00443449	0.110912	0.973142	0.00223581	0.252957	0	4.66821e-12	3346	0	0	11.7857	11.8519	5	5	16	18	28	27
101461	cg20599022	chr4	142054446	+	0.0344221	0.474754	-0.440332	-3.4479	9.81025e-17	0.304074	0.00143227	0.066956	0.675413	0.0229289	0.182864	0	3.30251e-14	3347	0	0	11.6071	12.6667	7	7	17	21	28	27
368595	cg12248614	chr19	41018880	-	0.0655887	0.589362	-0.523773	-2.98719	5.79649e-15	0.497098	0.00156129	0.101007	0.956805	0.076498	0.238325	0	9.21674e-13	3352	0	0	11.9643	10.963	4	6	19	18	27	27
29104	cg18800085	chr1	167599719	-	0.0122881	0.512039	-0.49975	-4.54981	3.98811e-14	0.140335	0.00268724	0.0253739	0.92549	0.0041598	0.301391	0	4.71254e-12	3356	0	0	10.3214	10.4074	4	5	15	16	27	27
328566	cg22298430	chr17	5404330	-	0.0480664	0.51178	-0.463714	-3.16767	4.03721e-14	0.535013	0.00217836	0.102851	0.917762	0.0070112	0.252883	0	4.76771e-12	3358	0	0	8.57143	9.66667	3	4	14	14	25	26
315592	cg10038009	chr16	31228202	-	0.0688184	0.614185	-0.545366	-2.98537	6.71277e-20	0.393505	0.00438452	0.0808552	0.913112	0.257624	0.183049	0	1.49776e-16	3367	0	0	11.0357	11.2963	5	2	15	17	28	26
304492	cg12850078	chr15	89922071	-	0.0545389	0.500715	-0.446176	-2.98428	1.12804e-14	0.501061	0.00193985	0.117101	0.758777	0.00340204	0.178388	0	1.62136e-12	3373	0	0	10.2857	9.48148	5	3	19	16	28	25
198166	cg13768269	chr9	114140	-	0.00815124	0.447633	-0.439482	-4.65605	3.16458e-19	0.0963483	0.00132024	0.0177998	0.887756	0.00384014	0.253837	0	4.66523e-16	3381	0	0	10.25	10.8889	5	5	16	19	28	27
87356	cg22834653	chr3	192232077	+	0.0742428	0.655784	-0.581541	-2.98243	7.64256e-17	0.531029	0.0040558	0.118402	0.970653	0.168022	0.227725	0	2.7036e-14	3384	0	0	11.1786	10.4815	6	6	16	17	28	27
45798	cg10476112	chr2	45241222	-	0.0468415	0.616443	-0.569602	-3.46217	4.36307e-14	0.283126	4.63943e-05	0.0614117	0.881515	0.0130362	0.247239	0	5.09337e-12	3397	0	0	14	13.1852	10	5	20	18	28	27
304205	cg20664238	chr15	88798877	-	0.0661812	0.591083	-0.524902	-2.98006	4.10038e-14	0.448425	0.0037999	0.0929703	0.880755	0.00694256	0.231877	0	4.83367e-12	3398	0	0	10.4643	11.037	6	6	16	16	28	27
262864	cg07783282	chr12	95942964	-	0.0542065	0.496474	-0.442268	-2.9797	1.63805e-21	0.166954	0.0113248	0.0388865	0.777704	0.170765	0.185407	-0.00381056	1.27156e-17	3400	0	0	13.6786	14.2963	7	9	22	21	28	27
252190	cg10363246	chr12	5019482	-	0.0674428	0.600734	-0.533292	-2.97934	1.24698e-15	0.66331	0.00302241	0.124573	0.937715	0.052072	0.243592	0	2.58767e-13	3401	0	0	10.8214	12.4074	5	8	17	19	28	27
189458	cg00909646	chr8	67874250	+	0.0282425	0.467274	-0.439032	-3.64157	4.2524e-17	0.434359	6.48329e-05	0.082317	0.943512	0.0881666	0.228652	0	1.73327e-14	3403	0	0	11.7857	12.963	6	5	18	24	28	27
111628	cg18388380	chr5	63802491	-	0.0593015	0.535574	-0.476272	-2.97682	7.64426e-18	0.3798	0.00297584	0.0693068	0.803651	0.0886179	0.206264	0	4.607e-15	3406	0	0	13.5	12.9259	8	7	21	21	28	27
85405	cg07489890	chr3	173115774	+	0.0167722	0.455724	-0.438952	-4.12067	1.86893e-17	0.144501	4.80574e-05	0.0290758	0.90061	0.0434688	0.230893	0	9.11617e-15	3408	0	0	14.1786	13.9259	7	7	26	21	28	27
221329	cg27034576	chr10	118031654	+	0.0378819	0.562556	-0.524674	-3.57987	4.43473e-14	0.593526	6.94773e-05	0.114803	0.908166	0.00311759	0.281328	0	5.16031e-12	3408	0	0	15.0357	13.1481	7	5	24	22	28	27
378784	cg11667020	chr20	21378045	-	0.0484251	0.487291	-0.438866	-3.08943	1.96036e-15	0.438167	0.00121969	0.0848515	0.911227	0.0543922	0.230136	0	3.75737e-13	3412	0	0	13.8214	13.4444	8	8	20	19	28	27
59393	cg14670435	chr2	180726464	+	0.0241332	0.471927	-0.447794	-3.81957	4.55408e-14	0.227806	5.29305e-05	0.0443372	0.907145	0.0114294	0.272513	0	5.28523e-12	3417	0	0	15.3214	14	9	5	23	20	28	27
299345	cg08583049	chr15	60296815	+	0.0448263	0.483353	-0.438526	-3.16968	1.99611e-17	0.304257	0.00907646	0.0571786	0.880193	0.052017	0.239262	0	9.568e-15	3427	0	0	12.8571	13.1481	4	7	22	19	27	27
13016	cg02187889	chr1	34629366	-	0.0541254	0.518364	-0.464238	-3.04256	4.72887e-14	0.21048	0.00743701	0.0496733	0.91144	0.015661	0.243266	0	5.46251e-12	3433	0	0	8.96429	10.6667	3	6	17	16	26	27
263987	cg21176643	chr12	106979874	+	0.0544623	0.509339	-0.454876	-3.01015	4.7836e-14	0.424269	0.00189724	0.0901399	0.850385	0.0112046	0.221207	0	5.51769e-12	3438	0	0	11.3214	10.8519	6	5	18	19	28	27
234884	cg02504416	chr11	44331629	-	0.0753231	0.658655	-0.583332	-2.97025	2.47748e-16	0.243796	0.0252703	0.0540689	0.94596	0.0402406	0.264962	0	6.89452e-14	3443	0	0	12.75	11.8889	9	5	19	17	28	27
277339	cg03839709	chr13	96743492	+	0.0762929	0.666121	-0.589828	-2.96997	2.75148e-14	0.341553	0.0260892	0.0620195	0.971523	0.0308217	0.287897	0	3.4477e-12	3449	0	0	14.25	13.2222	9	5	21	24	28	27
16220	cg03257575	chr1	46951318	-	0.0809647	0.701839	-0.620875	-2.96817	2.05831e-18	0.800662	0.00335656	0.153211	0.949879	0.340266	0.171926	0	1.74025e-15	3462	0	0	12.2857	11.8148	6	6	18	15	28	27
263986	cg03072984	chr12	106979726	-	0.0636522	0.565469	-0.501817	-2.96594	3.87739e-15	0.448331	0.00295037	0.0946617	0.864531	0.0284129	0.235541	0	6.61341e-13	3469	0	0	17.7857	15.963	7	5	24	21	28	27
168900	cg09591286	chr7	88388244	+	0.0745871	0.650719	-0.576132	-2.96553	2.90277e-14	0.554637	0.000373704	0.114015	0.932696	0.123401	0.248027	0	3.6108e-12	3473	0	0	14.4286	14.0741	8	7	22	22	28	27
233773	cg22557091	chr11	31827920	+	0.0621645	0.553495	-0.49133	-2.96504	1.34026e-16	0.514195	0.00799706	0.0941312	0.912379	0.0823936	0.245154	0	4.26559e-14	3474	0	0	11.1429	11.2593	5	4	20	20	28	26
303814	cg27648738	chr15	84115811	-	0.0794715	0.68759	-0.608118	-2.96288	3.48597e-14	0.646823	0.00358417	0.121414	0.908701	0.00301394	0.219798	0	4.21977e-12	3489	0	0	10.5714	11.963	5	5	15	21	28	27
189693	cg18035229	chr8	70984270	+	0.0795452	0.68714	-0.607595	-2.96076	1.27869e-20	0.553654	0.00877167	0.128334	0.899651	0.274196	0.181913	0	4.69516e-17	3504	0	0	14.3929	13	8	6	22	21	28	27
189454	cg07104660	chr8	67873511	+	0.0690398	0.605243	-0.536203	-2.9605	2.99017e-18	0.446216	0.00490076	0.0923154	0.917012	0.110051	0.213211	0	2.28249e-15	3505	0	0	11.4286	8.96296	4	2	17	16	27	25
278117	cg04561389	chr13	103052468	+	0.0574683	0.514517	-0.457048	-2.95871	1.4812e-16	0.366508	0.00184291	0.0889848	0.770954	0.0660003	0.184708	0	4.63859e-14	3515	0	0	8.96429	9.44444	3	3	16	15	26	24
131376	cg17394649	chr6	29760164	-	0.0459731	0.543637	-0.497664	-3.30613	5.45647e-14	0.406161	0.00223673	0.0846096	0.909238	0.00408782	0.269801	0	6.14372e-12	3522	0	0	10.8571	11.037	3	4	16	15	27	26
250921	cg11038843	chr11	134281391	+	0.0472014	0.48689	-0.439689	-3.1188	5.55343e-14	0.196436	0.00798821	0.0405328	0.83511	0.0175767	0.238665	0	6.23165e-12	3534	0	0	15.6071	15.6296	9	6	21	25	28	27
260884	cg23684878	chr12	65218260	-	0.014956	0.460123	-0.445167	-4.23558	5.61273e-14	0.153159	0.00201713	0.0385268	0.789883	0.001788	0.253186	0	6.28575e-12	3541	0	0	13.6429	12.6296	10	6	21	17	28	27
278119	cg11478100	chr13	103053409	+	0.0472864	0.527211	-0.479925	-3.22922	5.63165e-14	0.257603	0.00404665	0.049652	0.938137	0.00816764	0.27386	0	6.30516e-12	3542	0	0	11.4286	11.4074	7	7	19	17	28	27
303742	cg08452658	chr15	83776271	-	0.0704315	0.611719	-0.541287	-2.95043	5.49277e-18	0.461088	0.00198518	0.100073	0.847615	0.21557	0.151083	0	3.61976e-15	3542	0	0	11	11.3333	5	5	17	17	28	27
386317	cg27280904	chr21	34443601	+	0.032569	0.468523	-0.435954	-3.49071	3.16492e-18	0.28296	0.00224495	0.053809	0.775345	0.0134845	0.20541	0	2.38155e-15	3542	0	0	16.9643	15.4074	10	8	25	27	28	27
63363	cg09424526	chr2	223163809	-	0.0609575	0.542047	-0.48109	-2.95977	5.66698e-14	0.440627	0.0014653	0.0834031	0.906325	0.00797458	0.220443	0	6.33756e-12	3546	0	0	12.0357	12.6296	5	6	17	19	28	27
116133	cg25532099	chr5	127874466	-	0.0796106	0.681703	-0.602093	-2.94841	9.36638e-17	0.455266	0.00085385	0.0862322	0.930868	0.101138	0.223779	0	3.17464e-14	3560	0	0	12.5	13.1481	4	4	19	21	27	26
102339	cg18355902	chr4	154681128	-	0.0595774	0.526769	-0.467191	-2.94761	1.37897e-15	0.332491	0.00282604	0.0695238	0.73821	0.027262	0.207664	0	2.80864e-13	3563	0	0	10.8929	11	6	3	16	16	28	26
232310	cg19199711	chr11	15095542	-	0.0685135	0.625082	-0.556568	-3.01593	5.81109e-14	0.510576	0.000593681	0.0988453	0.894274	0.00407215	0.228182	0	6.4659e-12	3564	0	0	13.0357	15.7778	7	7	21	26	28	27
313532	cg16549389	chr16	23313480	-	0.0432982	0.478812	-0.435514	-3.19712	9.04873e-16	0.188563	0.00351953	0.0499086	0.876877	0.0145711	0.223381	0	1.99686e-13	3565	0	0	12.1786	12.3704	6	6	19	17	28	27
227406	cg00556112	chr11	637173	-	0.0483478	0.541771	-0.493423	-3.24132	5.97047e-14	0.456241	0.00016522	0.106547	0.866915	0.0216782	0.267817	0	6.61355e-12	3580	0	0	13.75	13.3333	8	6	20	23	28	27
334334	cg08033114	chr17	32907919	+	0.0611398	0.537655	-0.476516	-2.94454	1.40398e-15	0.473655	0.00342123	0.0937418	0.856305	0.0590284	0.229786	0	2.85665e-13	3581	0	0	12.5714	13.4074	7	7	19	18	28	27
70929	cg00810956	chr3	27771766	-	0.066427	0.577905	-0.511478	-2.94343	5.40277e-14	0.32633	0.00484716	0.0783058	0.953024	0.0116105	0.247014	0	6.09364e-12	3588	0	0	10.2143	11.6667	2	6	16	15	26	27
256189	cg27493301	chr12	42982929	+	0.0638766	0.557619	-0.493742	-2.94173	5.09573e-17	0.238438	0.00692068	0.0553944	0.839512	0.0576392	0.22606	0	1.9914e-14	3596	0	0	12.8571	12.6667	4	6	20	20	27	27
144762	cg05211057	chr6	70992454	-	0.0739639	0.634745	-0.560781	-2.94089	4.68127e-16	0.676153	0.00112726	0.131264	0.95961	0.104508	0.246524	0	1.16207e-13	3600	0	0	14.6429	15.6296	7	7	27	25	28	27
186209	cg08776832	chr8	31496699	+	0.0589697	0.519197	-0.460227	-2.93977	4.36081e-19	0.436864	0.0110947	0.0823139	0.894071	0.164529	0.213203	0	5.72624e-16	3609	0	0	13.6786	14	8	7	21	21	28	27
94056	cg02108033	chr4	17783294	-	0.0727534	0.624366	-0.551613	-2.93843	3.41351e-15	0.834353	0.00270707	0.16428	0.96209	0.0973492	0.264118	0	5.93971e-13	3615	0	0	11.3929	11.1111	4	6	17	17	26	27
378856	cg16767801	chr20	21686548	+	0.0615083	0.538134	-0.476626	-2.93835	2.36989e-16	0.439462	0.00195846	0.109269	0.855527	0.147625	0.203266	0	6.67949e-14	3617	0	0	12.75	14.2222	8	8	19	22	28	27
149296	cg14270292	chr6	133562494	+	0.072498	0.62214	-0.549642	-2.93781	2.71038e-14	0.606888	0.000279439	0.121401	0.938209	0.128356	0.234445	0	3.40782e-12	3619	0	0	14.0357	14.2593	5	7	25	21	28	27
146886	cg14159026	chr6	105584551	-	0.0455524	0.580833	-0.53528	-3.41083	6.58788e-14	0.289972	0.00121157	0.0614184	0.878104	0.00843439	0.272139	0	7.21482e-12	3621	0	0	9.39286	9.81481	2	5	13	14	26	27
284711	cg10149976	chr14	52535953	-	0.0572101	0.504881	-0.447671	-2.93749	6.06763e-16	0.514179	0.00162292	0.101199	0.913793	0.140414	0.212594	0	1.45125e-13	3621	0	0	13.9286	13.0741	6	6	21	20	28	27
218540	cg04991805	chr10	99790910	-	0.0820076	0.694442	-0.612435	-2.93666	7.13782e-15	0.446186	3.99976e-05	0.114787	0.927108	0.0897458	0.206725	0	1.10225e-12	3629	0	0	12.25	12.4444	3	5	21	19	27	27
222482	cg06811295	chr10	124905890	-	0.0415031	0.526793	-0.48529	-3.38163	6.73142e-14	0.388553	1.38008e-05	0.0751258	0.905781	0.0240835	0.242234	0	7.34566e-12	3634	0	0	17.5714	15.8148	10	7	24	22	28	27
246850	cg12040830	chr11	112833773	+	0.0810881	0.687064	-0.605975	-2.93596	2.45535e-19	0.64427	0.00645595	0.135696	0.897187	0.102403	0.199237	0	3.87926e-16	3634	0	0	12.9286	13.2593	7	4	20	20	28	26
145396	cg02169734	chr6	80656973	-	0.0264453	0.460529	-0.434084	-3.69048	9.92921e-16	0.333043	0.00127746	0.0643141	0.76078	0.00156852	0.230196	0	2.15873e-13	3636	0	0	12.8929	13.037	6	2	19	20	28	26
231251	cg20555682	chr11	8290308	+	0.0599072	0.524427	-0.46452	-2.93448	4.30262e-15	0.309558	0.00402665	0.060514	0.79061	0.0383783	0.213413	0	7.20848e-13	3640	0	0	11.6429	11.7037	5	4	19	19	28	26
1213	cg16306898	chr1	1475675	+	0.0743623	0.634905	-0.560543	-2.93442	5.04963e-19	0.571832	0.00127404	0.109551	0.937373	0.254636	0.18957	0	6.27737e-16	3642	0	0	9.67857	11.7037	7	5	14	20	28	27
250218	cg13464448	chr11	130297513	+	0.0132861	0.447242	-0.433956	-4.29542	4.28081e-18	0.138693	0.00244945	0.0257991	0.836292	0.00623827	0.264247	0	2.99929e-15	3643	0	0	12.9286	13.2222	6	5	20	19	28	27
378929	cg17368760	chr20	23029287	-	0.0825051	0.696346	-0.613841	-2.93277	4.38378e-16	0.439326	0.00137689	0.111288	0.957371	0.0731061	0.213015	0	1.10237e-13	3649	0	0	13.5	13.4815	6	7	21	21	28	27
381282	cg08413157	chr20	41818756	+	0.0851329	0.716093	-0.63096	-2.93214	6.8081e-17	0.618766	0.00216438	0.145298	0.929328	0.0368029	0.199523	0	2.49291e-14	3653	0	0	13.2143	12.5926	8	5	22	22	28	27
174903	cg02215070	chr7	134144055	+	0.0304298	0.472068	-0.441638	-3.57574	7.06899e-14	0.183829	0.00198601	0.0361744	0.852926	0.0130584	0.245177	0	7.65997e-12	3659	0	0	11	11.5926	6	7	21	17	28	27
248476	cg14703061	chr11	120435915	+	0.0347098	0.521442	-0.486732	-3.57125	7.08253e-14	0.198182	0.000746436	0.0501695	0.893227	0.0107745	0.254489	0	7.66971e-12	3662	0	0	15.9286	15.0741	9	9	22	28	28	27
97744	cg02002231	chr4	81187798	-	0.0351503	0.591449	-0.556299	-3.73563	7.18412e-14	0.258502	0.00215215	0.05838	0.947867	0.00241521	0.300907	0	7.77124e-12	3666	0	0	12.1071	11.8148	5	4	20	17	28	26
162895	cg24610236	chr7	30722114	-	0.0740008	0.629619	-0.555618	-2.92874	3.40111e-18	0.447246	0.00851991	0.109994	0.89267	0.048643	0.212306	0	2.51121e-15	3673	0	0	11.6786	13.5926	6	4	22	18	28	26
16620	cg11666087	chr1	49242513	-	0.0366762	0.544194	-0.507518	-3.56963	7.36005e-14	0.39691	0.00109989	0.083022	0.909587	0.00577052	0.259544	0	7.93125e-12	3680	0	0	12.75	11.8148	4	5	20	19	27	27
198249	cg11530960	chr9	1052239	+	0.0326184	0.465849	-0.433231	-3.48095	1.25304e-20	0.0905655	0.00655964	0.0221134	0.792716	0.0274989	0.197483	0	4.64397e-17	3683	0	0	13.7143	14.2963	7	9	20	23	28	27
69148	cg00375819	chr3	11033866	+	0.0640418	0.55329	-0.489248	-2.92747	1.53025e-17	0.283063	0.00505305	0.0684454	0.922778	0.128051	0.219519	0	7.89123e-15	3687	0	0	13.3929	11.5185	8	6	21	20	28	27
218536	cg08969532	chr10	99790438	-	0.0351107	0.468232	-0.433121	-3.40617	2.41484e-17	0.18276	0.00176159	0.0354398	0.787751	0.0173766	0.210462	0	1.11094e-14	3687	0	0	10.5357	10.8889	7	5	15	20	28	27
290359	cg24034005	chr14	97059192	-	0.0264374	0.529855	-0.503417	-3.88908	7.42665e-14	0.312559	0.00149424	0.0628734	0.963196	0.00351925	0.312311	0	7.98599e-12	3687	0	0	10.1429	9.59259	4	6	14	13	27	27
199471	cg14493920	chr9	37038053	-	0.0605176	0.526316	-0.465799	-2.92703	7.94239e-16	0.329176	0.00429797	0.0716961	0.833083	0.0818999	0.216519	0	1.80185e-13	3691	0	0	11.0357	11.4444	4	7	20	19	27	27
256190	cg16041660	chr12	42983360	-	0.0166903	0.449587	-0.432897	-4.10595	5.44825e-14	0.166365	0.00132504	0.035635	0.746965	0.00130454	0.246732	0	6.13812e-12	3703	0	0	12.8214	13.2963	8	8	19	18	28	27
148234	cg13371788	chr6	117586817	+	0.0194318	0.511892	-0.49246	-4.1483	7.65687e-14	0.159894	0.001568	0.0330407	0.925817	0.00163392	0.283594	0	8.19322e-12	3706	0	0	10.3214	11.1111	5	5	17	20	28	27
66147	cg12440105	chr2	239756128	-	0.0506416	0.483481	-0.432839	-3.02461	2.3901e-16	0.387664	0.00233739	0.0752713	0.780355	0.0234698	0.204801	0	6.71115e-14	3707	0	0	15.1071	14.2593	5	3	25	26	28	26
163603	cg08453021	chr7	37488575	-	0.027854	0.460606	-0.432752	-3.636	3.17721e-24	0.211724	0.00441436	0.0477526	0.709333	0.138853	0.162778	0	3.14989e-19	3712	0	0	12.9643	13.3333	4	6	20	19	27	27
386791	cg10682155	chr21	38077473	-	0.0636535	0.549209	-0.485555	-2.92456	5.3978e-15	0.273475	0.00713402	0.0697831	0.816757	0.00571925	0.193044	0	8.70497e-13	3713	0	0	12.0357	11.7778	6	8	18	16	28	27
107216	cg14564616	chr5	1876337	+	0.0751565	0.6359	-0.560743	-2.92312	1.61156e-17	0.46306	0.00198756	0.094832	0.89492	0.237394	0.188425	0	8.18925e-15	3719	0	0	11.8571	13.5185	5	7	19	19	28	27
192574	cg15645638	chr8	109799603	-	0.0431646	0.599885	-0.55672	-3.52	8.03771e-14	0.73796	0.0014307	0.142088	0.965518	0.00168001	0.292661	0	8.54232e-12	3731	0	0	12.6071	12.8889	5	7	18	19	28	27
376281	cg18428688	chr19	58609744	-	0.0706774	0.600618	-0.529941	-2.92003	4.70649e-19	0.444526	0.025333	0.0878468	0.846051	0.0361272	0.212628	0	6.05976e-16	3737	0	0	11.4286	11.1111	2	6	19	15	27	27
4198	cg02483484	chr1	4716537	-	0.0480736	0.480963	-0.432889	-3.07966	8.09527e-14	0.472189	0.00265337	0.0902837	0.82027	0.0069008	0.238186	0	8.58482e-12	3739	0	0	12.8571	11.6667	8	4	21	20	28	26
117185	cg21233688	chr5	134880353	-	0.0340188	0.466308	-0.432289	-3.4357	2.28441e-16	0.194508	0.0114243	0.0335406	0.829416	0.0187822	0.231094	0	6.49394e-14	3742	0	0	9	9.37037	2	5	13	16	27	27
289514	cg24766334	chr14	92790072	+	0.0731334	0.618856	-0.545723	-2.91923	2.41606e-16	0.504448	0.00233095	0.101735	0.90314	0.162182	0.235537	0	6.76155e-14	3742	0	0	12.0357	12.7037	7	7	20	18	28	27
250837	cg03315869	chr11	134146676	+	0.0735238	0.620929	-0.547406	-2.91722	1.75238e-16	0.532838	0.00320375	0.108304	0.889502	0.027967	0.20711	0	5.25263e-14	3753	0	0	13.1429	14.0741	7	8	20	21	28	27
210204	cg10732215	chr10	22625465	-	0.0394058	0.533863	-0.494457	-3.46049	8.46339e-14	0.215881	0.00120785	0.0480086	0.861702	0.0188013	0.262595	0	8.92855e-12	3759	0	0	10.7143	10.7778	5	6	17	17	28	27
260286	cg16520288	chr12	58014857	-	0.0243559	0.480278	-0.455922	-3.83497	8.52818e-14	0.274059	0.00230655	0.0523186	0.854714	0.00268201	0.271689	0	8.98296e-12	3764	0	0	12	11.7778	7	6	16	18	28	27
374164	cg16969623	chr19	54024182	-	0.0181178	0.449936	-0.431819	-4.03188	1.2169e-14	0.170986	0.000311767	0.0352061	0.900897	0.00571047	0.271668	0	1.72718e-12	3768	0	0	13.6786	13.4074	4	4	23	22	27	26
393023	cg07879739	chr22	38221187	+	0.0191827	0.474901	-0.455718	-4.05451	8.60221e-14	0.213939	0.000162941	0.040921	0.944229	0.00124197	0.285738	0	9.04612e-12	3771	0	0	14	15	6	9	24	23	28	27
60128	cg18221862	chr2	193059230	+	0.044548	0.517918	-0.47337	-3.27472	8.64768e-14	0.336227	0.000699564	0.0711137	0.917538	0.019957	0.284354	0	9.0843e-12	3775	0	0	11.2857	13.4074	3	5	19	20	27	27
32198	cg16899351	chr1	202679089	+	0.0229781	0.457637	-0.434659	-3.82581	8.74044e-14	0.120002	0.00453795	0.02857	0.91651	0.00729371	0.272345	0	9.16717e-12	3781	0	0	11.6786	12.1852	3	4	18	18	27	26
375615	cg14042851	chr19	57019005	+	0.0703251	0.594985	-0.52466	-2.91298	3.51839e-18	0.544153	0.00344674	0.132608	0.92681	0.163523	0.184419	0	2.5601e-15	3782	0	0	12.7857	13.9259	8	6	21	20	28	27
382376	cg03361585	chr20	47444241	-	0.0236351	0.455094	-0.431459	-3.78948	4.38159e-21	0.226266	0.000662385	0.0537669	0.779875	0.0478568	0.197757	0	2.26575e-17	3784	0	0	14.2857	12.5556	8	4	21	23	28	26
212797	cg14720763	chr10	48438614	+	0.0666095	0.566865	-0.500256	-2.91264	2.62949e-17	0.391471	0.0139811	0.0704782	0.980279	0.0647409	0.225182	0	1.18494e-14	3786	0	0	13	15.1481	4	3	23	21	27	26
188137	cg10094616	chr8	53478023	-	0.0270143	0.458414	-0.4314	-3.66163	1.06972e-14	0.245356	0.0019567	0.0491323	0.896056	0.00298615	0.239145	0	1.54821e-12	3791	0	0	11.9286	11.4815	6	5	18	19	28	27
338168	cg08848774	chr17	43047733	+	0.0691269	0.639136	-0.570009	-3.03628	8.91697e-14	0.610833	0.0018868	0.127811	0.951739	0.0099794	0.276332	0	9.32765e-12	3791	0	0	11.1429	11.9259	6	6	18	17	28	27
351551	cg27593384	chr18	25755608	+	0.0657994	0.560353	-0.494554	-2.9116	1.11791e-16	0.572469	0.00211359	0.116787	0.848588	0.180274	0.202042	0	3.68817e-14	3793	0	0	12.6429	12.5556	5	8	22	17	28	27
274121	cg11547544	chr13	39261784	-	0.0387437	0.579744	-0.541	-3.5968	8.96013e-14	0.258667	1.71849e-05	0.0599172	0.953047	0.00716879	0.264479	0	9.36293e-12	3795	0	0	11.4286	12.9259	3	5	17	20	27	27
283196	cg19786627	chr14	29235904	+	0.0684718	0.579938	-0.511466	-2.91032	5.93064e-18	0.493824	0.0055828	0.0959626	0.947477	0.225262	0.20728	0	3.79331e-15	3798	0	0	14.75	14	8	6	20	21	28	27
77259	cg10172415	chr3	71803558	+	0.0599674	0.536069	-0.476102	-2.96433	9.06239e-14	0.343713	0.00117354	0.0639345	0.899652	0.0379056	0.26513	0	9.44737e-12	3804	0	0	9.57143	9.40741	0	5	16	14	26	27

## Sheet: 3C
id	Chromosome	Start	End	mean.mean.N	mean.mean.T	mean.mean.diff	mean.mean.quot.log2	comb.p.val	comb.p.adj.fdr	combinedRank	num.sites	mean.num.na.N	mean.num.na.T	mean.mean.covg.N	mean.mean.covg.T	mean.nsamples.covg.thres5.N	mean.nsamples.covg.thres5.T
517705	chr18	7115001	7120000	0.0975466	0.659071	-0.561524	-2.64916	1.39847e-21	4.06321e-17	80	5	0	0	12.7857	12.5926	27.8	27
67602	chr2	88750001	88755000	0.103586	0.552493	-0.448907	-2.61997	1.05471e-17	4.08593e-14	94	9	0	0	12.4841	12.5021	27.6667	26.5556
254233	chr7	37485001	37490000	0.0846967	0.512721	-0.428024	-2.76358	2.02574e-23	2.35429e-18	97	16	0	0	12.6161	12.9051	27.1875	26.375
555354	chr20	58150001	58155000	0.0946423	0.562033	-0.467391	-2.57884	3.95445e-16	5.20855e-13	103	3	0	0	11.2262	11.5309	28	27
107299	chr3	44035001	44040000	0.0564002	0.480916	-0.424515	-3.01453	2.97281e-17	8.42676e-14	105	10	0	0	13.3321	13.4889	27.6	26.6
477408	chr15	79720001	79725000	0.0897768	0.527849	-0.438072	-2.55058	5.5222e-22	2.13928e-17	112	8	0	0	12.192	12.375	27.875	26.5
367325	chr11	20690001	20695000	0.0869826	0.538881	-0.451898	-2.60009	8.01914e-16	8.10415e-13	115	15	0	0	12.1905	12.7235	27.6667	26.6667
563946	chr21	38080001	38085000	0.0943677	0.606485	-0.512117	-2.52624	6.8189e-19	7.20442e-15	124	9	0	0	12.5119	12.1687	27.3333	26.2222
58900	chr2	45240001	45245000	0.200659	0.661006	-0.460347	-2.52086	7.27711e-17	1.40956e-13	128	8	0	0	12.6205	13.287	27.875	26.75
251600	chr7	24320001	24325000	0.123441	0.655919	-0.532477	-2.50742	4.34287e-17	1.03005e-13	132	10	0	0	12.6357	12.9667	27.6	26.9
394525	chr12	21680001	21685000	0.082245	0.494023	-0.411778	-2.62922	1.80477e-16	2.9121e-13	150	7	0	0	12.6071	12.8519	27.7143	27
264413	chr7	88385001	88390000	0.0696637	0.501201	-0.431537	-2.75581	2.30204e-15	1.70401e-12	156	7	0	0	13.4439	13.037	27.7143	26.7143
427643	chr13	53415001	53420000	0.119518	0.55249	-0.432972	-2.42372	4.5793e-18	2.52064e-14	176	3	0	0	13.25	13.9012	28	26.6667
117798	chr3	96530001	96535000	0.115489	0.597924	-0.482436	-2.41472	4.66503e-20	7.74522e-16	182	12	0	0	12.6994	12.7685	27.8333	26.9167
450501	chr14	52535001	52540000	0.123678	0.531325	-0.407648	-2.40307	3.18741e-18	2.31523e-14	186	14	0	0	12.1556	12.0635	28	26.5714
562916	chr21	32930001	32935000	0.0785103	0.48707	-0.40856	-2.39649	6.16909e-16	6.82421e-13	192	9	0	0	12.7222	12.6584	27.6667	27
424334	chr13	36870001	36875000	0.0832317	0.485359	-0.402127	-2.46438	6.21878e-16	6.82421e-13	197	14	0	0	12.9872	12.9418	27.9286	26.8571
521433	chr18	25755001	25760000	0.108624	0.553041	-0.444418	-2.38086	3.33109e-17	9.02079e-14	202	13	0	0	12.9533	12.4729	27.7692	26.7692
88463	chr2	193055001	193060000	0.164493	0.564794	-0.400301	-2.47731	4.10166e-15	2.75544e-12	207	6	0	0	12.5536	13.7654	27.8333	27
267462	chr7	103630001	103635000	0.0999149	0.497843	-0.397928	-2.33956	2.27726e-17	7.35168e-14	230	7	0	0	12.898	12.9101	27.8571	26.7143
19703	chr1	98510001	98515000	0.114016	0.531387	-0.417371	-2.33249	4.82878e-16	5.78553e-13	232	12	0	0	12.1696	12.284	27.5833	26.5833
364641	chr11	7270001	7275000	0.178462	0.606728	-0.428267	-2.32889	9.38082e-18	3.89368e-14	236	13	0	0	12.7363	12.4929	27.5385	26.7692
439151	chr13	110955001	110960000	0.106226	0.56239	-0.456164	-2.32712	7.25208e-18	3.24165e-14	237	7	0	0	11.9235	12.0582	27.8571	26.7143
404722	chr12	72665001	72670000	0.108626	0.509193	-0.400568	-2.32141	1.4762e-16	2.48642e-13	238	13	0	0	11.6456	11.8462	27.3846	26.2308
48538	chr1	242685001	242690000	0.123456	0.542625	-0.419169	-2.3197	4.97057e-18	2.52064e-14	240	11	0	0	13.0487	12.6902	27.7273	26.6364
166507	chr4	142050001	142055000	0.079596	0.473899	-0.394303	-2.69341	4.34903e-16	5.37702e-13	241	12	0	0	12.3631	12.9846	28	26.6667
451450	chr14	57280001	57285000	0.115823	0.577333	-0.46151	-2.31966	3.17914e-18	2.31523e-14	241	4	0	0	13.1071	12.6852	28	27
126646	chr3	140770001	140775000	0.140967	0.532925	-0.391958	-2.63393	3.4735e-18	2.37463e-14	258	17	0	0	12.8214	12.7168	27.8235	26.7647
513361	chr17	66595001	66600000	0.0379379	0.44737	-0.409432	-3.34147	1.97994e-14	8.91887e-12	258	6	0	0	12.0298	12.142	26.6667	26.5
332833	chr9	124980001	124985000	0.108219	0.527721	-0.419502	-2.29436	4.17717e-17	1.03005e-13	264	5	0	0	12.1857	12.7407	27.2	27
552087	chr20	41815001	41820000	0.10188	0.506122	-0.404242	-2.27653	6.56036e-17	1.31455e-13	277	11	0	0	12.6753	12.2054	27.8182	26.5455
521234	chr18	24760001	24765000	0.0493582	0.548998	-0.499639	-3.30523	3.07612e-14	1.23277e-11	290	2	0	0	12.2857	11.5926	28	26.5
41617	chr1	208080001	208085000	0.109657	0.495218	-0.385561	-2.3075	2.50361e-14	1.05423e-11	295	7	0	0	11.3265	10.7725	27.7143	25.7143
387274	chr11	120435001	120440000	0.0256663	0.419107	-0.39344	-3.5944	3.5482e-14	1.37456e-11	300	2	0	0	14.5714	14.6296	27.5	27
480051	chr15	92935001	92940000	0.11477	0.499403	-0.384634	-2.3031	2.07134e-14	9.22333e-12	301	12	0	0	11.5357	11.8704	27.4167	26.5833
432795	chr13	79175001	79180000	0.0748362	0.460926	-0.38609	-2.92362	3.72976e-14	1.43059e-11	303	16	0	0	11.5536	11.4722	27.125	26.625
186465	chr5	50685001	50690000	0.0844032	0.467927	-0.383523	-2.37426	7.62643e-16	7.84368e-13	309	5	0	0	14.1214	13.9852	28	26.8
403232	chr12	65215001	65220000	0.145983	0.541049	-0.395065	-2.86959	4.46517e-14	1.64742e-11	315	11	0	0	13.474	12.771	27.9091	26.6364
33042	chr1	165205001	165210000	0.198802	0.593317	-0.394515	-2.22027	2.26655e-15	1.70401e-12	326	6	0	0	13.7381	13.7222	27.6667	27
260548	chr7	69060001	69065000	0.0608043	0.441821	-0.381016	-2.95307	1.22507e-14	6.32349e-12	327	7	0	0	12.6429	12.2646	27.4286	26.7143
342069	chr10	29945001	29950000	0.405259	0.0251138	0.380145	3.5639	3.28426e-21	6.96517e-17	333	1	0	0	15.8929	16.1852	27	27
292138	chr8	67870001	67875000	0.170221	0.548221	-0.378	-2.20038	3.33761e-17	9.02079e-14	355	11	0	0	12.0519	12.1919	26.9091	26.3636
477340	chr15	79380001	79385000	0.115144	0.520543	-0.405399	-2.18668	5.51846e-16	6.35e-13	358	19	0	0	12.4981	11.9922	27.7368	26.6842
273564	chr7	134140001	134145000	0.128594	0.50642	-0.377825	-2.68211	7.99414e-14	2.5736e-11	361	12	0	0	12.5625	12.3611	27.75	27
70944	chr2	105460001	105465000	0.0876163	0.469821	-0.382204	-2.43282	8.72237e-14	2.76968e-11	366	10	0	0	11.95	12.0259	27.3	26.3
293055	chr8	72455001	72460000	0.126074	0.539092	-0.413018	-2.15855	3.95171e-14	1.49597e-11	376	4	0	0	12.5357	13.0648	27.75	26.75
23911	chr1	119550001	119555000	0.207439	0.644533	-0.437094	-2.14772	4.14545e-17	1.03005e-13	387	7	0	0	11.9133	12.0212	28	26.5714
265592	chr7	94280001	94285000	0.112055	0.487113	-0.375058	-2.64176	4.41553e-15	2.86686e-12	393	23	0	0	13.3649	13.2609	27.6522	26.6957
459041	chr14	95235001	95240000	0.160682	0.535082	-0.374401	-2.229	1.92933e-14	8.79314e-12	397	23	0	0	12.9425	12.9098	27.7391	26.6957
543619	chr19	58605001	58610000	0.174704	0.575264	-0.40056	-2.14145	6.29398e-14	2.13883e-11	397	13	0	0	12.7115	12.7009	27.2308	26.3846
409242	chr12	95265001	95270000	0.173685	0.547311	-0.373626	-2.17375	1.37373e-14	6.94146e-12	399	4	0	0	12.9821	13.6111	28	27
409377	chr12	95940001	95945000	0.191756	0.655484	-0.463728	-2.13722	1.30174e-22	7.56432e-18	402	8	0	0	12.6205	12.6019	27.625	26.75
277787	chr7	155255001	155260000	0.16797	0.541029	-0.373059	-2.15073	1.1273e-14	6.00981e-12	406	10	0	0	12.9571	13.5926	27.8	26.9
356658	chr10	102890001	102895000	0.15355	0.553179	-0.399629	-2.13462	2.06131e-15	1.59709e-12	406	23	0	0	12.8137	12.5813	27.8261	26.8696
189088	chr5	63800001	63805000	0.188363	0.562489	-0.374126	-2.10779	3.55841e-15	2.44707e-12	429	10	0	0	13.6	13.3593	27.9	26.8
70058	chr2	101030001	101035000	0.0854009	0.455471	-0.37007	-2.51795	5.24039e-16	6.15185e-13	431	4	0	0	13.0089	12.3519	28	26.75
7080	chr1	35395001	35400000	0.201882	0.583498	-0.381616	-2.41051	1.79252e-13	4.81119e-11	433	4	0	0	11.0179	10.9722	27.25	25.75
563945	chr21	38075001	38080000	0.178253	0.643977	-0.465724	-2.10237	6.14585e-17	1.29996e-13	435	12	0	0	13.2351	13.179	27.75	26.8333
447391	chr14	36985001	36990000	0.147051	0.517278	-0.370227	-2.22571	2.02272e-13	5.30652e-11	443	17	0	0	11.7248	11.8976	27.6471	26.7647
376307	chr11	65600001	65605000	0.084786	0.453759	-0.368973	-2.8127	8.88622e-17	1.66572e-13	448	15	0	0	12.3452	12.2864	27.5333	26.7333
467134	chr15	28350001	28355000	0.158302	0.549807	-0.391505	-2.0974	1.53789e-17	5.25683e-14	448	9	0	0	12.0833	12.4403	27.7778	26.7778
13555	chr1	67770001	67775000	0.106266	0.474878	-0.368613	-2.34354	5.21555e-14	1.83126e-11	450	10	0	0	12.3643	12.8778	27.7	26.6
359686	chr10	118030001	118035000	0.140341	0.512	-0.371658	-2.09202	8.85844e-14	2.79758e-11	454	22	0	0	12.4513	12.6313	27.5909	26.9091
473523	chr15	60295001	60300000	0.125875	0.493062	-0.367186	-2.16939	1.24471e-15	1.07954e-12	466	15	0	0	11.8857	11.9802	27.3333	26.7333
271662	chr7	124630001	124635000	0.58954	0.131874	0.457665	2.07924	2.91682e-16	4.18506e-13	471	1	0	0	8.46429	9.33333	27	25
410859	chr12	103350001	103355000	0.137581	0.503891	-0.36631	-2.14687	6.15199e-17	1.29996e-13	477	17	0	0	11.9097	12.1503	27.3529	26.5882
86316	chr2	182320001	182325000	0.12224	0.488505	-0.366265	-2.22643	1.12063e-13	3.33944e-11	478	12	0	0	12.5119	12.6759	27.5833	26.75
539379	chr19	37405001	37410000	0.0957226	0.461698	-0.365976	-2.70887	3.8272e-14	1.45357e-11	481	14	0	0	13.4158	13.2381	27.9286	26.7857
277796	chr7	155300001	155305000	0.148234	0.513959	-0.365725	-2.18226	6.16325e-14	2.10055e-11	483	3	0	0	13.2024	12.4815	27.6667	26.3333
91313	chr2	207305001	207310000	0.11393	0.478713	-0.364783	-2.62409	1.69606e-13	4.60548e-11	495	10	0	0	12.4857	12.4296	27.9	27
551210	chr20	37430001	37435000	0.193546	0.588584	-0.395038	-2.06278	2.78082e-15	1.95869e-12	499	12	0	0	12.0923	11.679	27.1667	26.6667
563218	chr21	34440001	34445000	0.106661	0.471106	-0.364446	-2.5466	1.36411e-15	1.14881e-12	499	17	0	0	12.6639	12.7473	27.8235	26.8235
70946	chr2	105470001	105475000	0.128799	0.492576	-0.363777	-2.22086	1.78488e-15	1.4208e-12	503	17	0	0	12.7605	12.4771	27.8824	26.5882
238000	chr6	127440001	127445000	0.117625	0.496453	-0.378828	-2.05413	9.0075e-15	5.02913e-12	509	12	0	0	13.756	13.5833	27.8333	26.5833
159688	chr4	107955001	107960000	0.116483	0.483316	-0.366832	-2.05232	3.08541e-13	7.58486e-11	512	11	0	0	13.4286	13.0505	27.8182	26.7273
307270	chr8	143530001	143535000	0.12531	0.493594	-0.368284	-2.05101	7.14826e-14	2.39401e-11	513	14	0	0	12.9388	13.1508	27.5	26.7857
552232	chr20	42540001	42545000	0.0987725	0.461788	-0.363016	-2.31764	1.77195e-13	4.767e-11	516	16	0	0	12.7924	12.3148	27.75	26.75
553212	chr20	47440001	47445000	0.0723326	0.435005	-0.362673	-2.87501	1.18462e-15	1.043e-12	521	8	0	0	12.8616	13.1111	27.75	26.75
247735	chr7	4995001	5000000	0.157836	0.561907	-0.404071	-2.04587	1.0415e-15	9.45639e-13	523	3	0	0	13.4167	13.3333	28	27
7209	chr1	36040001	36045000	0.252355	0.620952	-0.368596	-2.04357	2.36841e-14	1.0195e-11	525	7	0	0	12.6888	12.0794	28	26.4286
364795	chr11	8040001	8045000	0.187738	0.550055	-0.362317	-2.3298	5.7133e-16	6.50974e-13	526	8	0	0	12.1027	12.0741	27.5	25.875
136917	chr3	192125001	192130000	0.141752	0.573943	-0.432191	-2.03617	3.59588e-21	6.96517e-17	533	13	0	0	12.3187	12.4473	27.7692	26.6923
292152	chr8	67940001	67945000	0.190008	0.554671	-0.364663	-2.03606	2.13861e-13	5.53557e-11	534	10	0	0	12.775	12.9704	27.4	26.9
353270	chr10	85950001	85955000	0.178084	0.544819	-0.366735	-2.50301	5.97499e-13	1.27884e-10	543	10	0	0	11.9429	12.3037	27.5	26.8
543279	chr19	56905001	56910000	0.286462	0.647309	-0.360847	-2.23225	8.48181e-15	4.8218e-12	547	4	0	0	13.1964	12.5463	28	26.5
479313	chr15	89245001	89250000	0.101693	0.462288	-0.360595	-2.31921	1.86749e-16	2.9121e-13	551	3	0	0	10.7619	11.5679	28	26.6667
59411	chr2	47795001	47800000	0.162928	0.533103	-0.370176	-2.02366	1.11992e-14	5.99798e-12	553	14	0	0	11.9872	12.1429	27.7143	26.5714
391192	chr12	5015001	5020000	0.141832	0.501774	-0.359942	-2.14431	8.82189e-15	4.96742e-12	559	14	0	0	12.3571	12.8069	27.5714	26.9286
459531	chr14	97685001	97690000	0.155095	0.515035	-0.35994	-2.45267	2.56429e-14	1.06817e-11	560	10	0	0	12.8214	12.9593	27.9	26.9
454125	chr14	70655001	70660000	0.216891	0.576693	-0.359802	-2.45892	7.3513e-16	7.83817e-13	565	10	0	0	11.4357	11.5815	27.5	26.4
340605	chr10	22625001	22630000	0.0577879	0.4171	-0.359312	-2.92858	1.36425e-14	6.92364e-12	573	6	0	0	11.9762	11.6605	27.5	26.8333
65958	chr2	80530001	80535000	0.14195	0.506691	-0.364741	-2.27938	9.43815e-13	1.81906e-10	603	16	0	0	12.7723	12.7431	27.75	26.6875
548022	chr20	21490001	21495000	0.156531	0.533081	-0.376551	-1.99515	1.53234e-13	4.22008e-11	603	19	0	0	12.1823	12.5205	27.5263	26.5789
326206	chr9	91845001	91850000	0.178351	0.740506	-0.562155	-1.99444	1.66697e-15	1.36432e-12	606	1	0	0	10.4286	10.2963	26	26
169038	chr4	154705001	154710000	0.0631591	0.476585	-0.413426	-2.76618	9.6381e-13	1.83929e-10	609	3	0	0	13.7143	13.4074	27.3333	27
228643	chr6	80655001	80660000	0.126459	0.481809	-0.35535	-2.52176	1.56276e-14	7.6634e-12	621	14	0	0	12.8316	12.5952	28	26.7143
297998	chr8	97170001	97175000	0.154471	0.552254	-0.397782	-1.97639	8.67742e-18	3.73511e-14	629	17	0	0	13.1387	13.0545	27.8235	26.9412
55719	chr2	29335001	29340000	0.229593	0.640759	-0.411166	-1.97034	1.81828e-16	2.9121e-13	638	15	0	0	12.5571	12.6864	27.8	26.8
236029	chr6	117585001	117590000	0.0532448	0.406417	-0.353172	-2.78054	8.83254e-16	8.62612e-13	644	9	0	0	11.9563	12.3868	27.4444	27
492965	chr16	54970001	54975000	0.1603	0.512874	-0.352574	-2.10233	6.07896e-13	1.29394e-10	655	17	0	0	13.3739	13.4532	27.8824	26.7647
437431	chr13	102355001	102360000	0.487207	0.117853	0.369353	1.95936	1.95122e-15	1.53222e-12	661	1	0	0	14.2857	13.7778	28	27
452696	chr14	63510001	63515000	0.146372	0.530585	-0.384213	-1.95935	4.6506e-16	5.6473e-13	662	6	0	0	12.5833	12.4938	27.5	26.6667
436032	chr13	95360001	95365000	0.104058	0.45613	-0.352073	-2.24345	4.32319e-14	1.60966e-11	663	14	0	0	13.1148	13.0397	27.8571	26.3571
379017	chr11	79150001	79155000	0.132307	0.484083	-0.351776	-2.27104	6.1322e-17	1.29996e-13	665	13	0	0	12.0302	12.1225	27.5385	26.5385
211539	chr5	176055001	176060000	0.116537	0.468245	-0.351708	-2.54518	1.06921e-12	2.01725e-10	666	10	0	0	12.5357	12.7556	27.4	26.9
160141	chr4	110220001	110225000	0.134101	0.48533	-0.351229	-2.08953	7.30903e-16	7.83817e-13	670	19	0	0	12.6748	12.9922	27.6316	26.6842
245828	chr6	166580001	166585000	0.104111	0.476949	-0.372838	-2.45754	1.72732e-12	2.97845e-10	674	15	0	0	12.3381	12.7778	27.6	26.8
451446	chr14	57260001	57265000	0.14794	0.569753	-0.421812	-1.94587	4.44085e-17	1.03222e-13	681	11	0	0	12.3571	11.862	27.7273	26.5455
103466	chr3	24870001	24875000	0.117621	0.467327	-0.349706	-2.19683	8.33105e-15	4.8218e-12	688	7	0	0	12.0357	11.6614	27.5714	26.4286
361059	chr10	124895001	124900000	0.0695767	0.440496	-0.37092	-2.42515	1.9106e-12	3.21802e-10	690	19	0	0	12.265	12.3177	27.8947	26.6316
436062	chr13	95510001	95515000	0.486695	0.119336	0.367359	1.94124	1.16021e-12	2.15396e-10	692	1	0	0	15.1786	12.6296	28	27
73770	chr2	119590001	119595000	0.131375	0.504478	-0.373103	-1.96214	1.97874e-12	3.29466e-10	698	12	0	0	13.0774	13.0309	27.3333	26.8333
70947	chr2	105475001	105480000	0.138532	0.496972	-0.35844	-2.06543	2.03326e-12	3.36614e-10	702	5	0	0	12.8857	12.7407	27.6	27
73772	chr2	119600001	119605000	0.15169	0.518096	-0.366406	-1.9349	2.63699e-15	1.88017e-12	702	19	0	0	12.8008	12.8928	27.6316	26.7368
170950	chr4	164265001	164270000	0.162105	0.631717	-0.469612	-1.93221	3.52474e-14	1.37004e-11	705	4	0	0	12.9911	13.213	28	27
10179	chr1	50890001	50895000	0.145012	0.509317	-0.364305	-1.9314	1.1969e-12	2.20448e-10	708	18	0	0	12.877	13.2593	27.8889	26.7778
368735	chr11	27740001	27745000	0.151401	0.500232	-0.348831	-1.95381	7.70877e-13	1.55539e-10	708	23	0	0	13.0419	13.0982	27.6087	26.6957
437088	chr13	100640001	100645000	0.157662	0.51955	-0.361888	-1.92884	6.42584e-13	1.34317e-10	715	21	0	0	13.3554	13.1605	27.7619	26.7143
146348	chr4	41255001	41260000	0.134474	0.482909	-0.348434	-1.99568	8.03624e-15	4.74094e-12	716	7	0	0	12.2296	12.6508	27.8571	26.5714
445407	chr14	27065001	27070000	0.161128	0.514531	-0.353403	-2.04837	2.41864e-12	3.88248e-10	724	8	0	0	12.4509	12.1435	27.875	26.625
154334	chr4	81185001	81190000	0.143921	0.505038	-0.361117	-1.92059	4.65997e-13	1.05294e-10	728	13	0	0	12.7775	13.3162	27.8462	26.9231
394686	chr12	22485001	22490000	0.213145	0.561043	-0.347897	-1.97354	3.54441e-13	8.49336e-11	728	10	0	0	12.4714	12.7556	27.2	26.8
91706	chr2	209270001	209275000	0.163584	0.510971	-0.347387	-1.9263	7.89793e-14	2.57112e-11	734	10	0	0	13.0357	12.8704	28	27
140801	chr4	13520001	13525000	0.0751114	0.422407	-0.347295	-2.34132	2.3685e-14	1.0195e-11	736	3	0	0	11.631	11.5926	28	26.3333
22940	chr1	114695001	114700000	0.159171	0.506104	-0.346933	-2.07709	4.18186e-14	1.56778e-11	743	15	0	0	12.0881	12.4198	27.5333	26.6667
460076	chr14	100410001	100415000	0.12886	0.475617	-0.346757	-2.01004	1.7505e-12	3.00504e-10	745	2	0	0	14.3929	13.7593	28	26
552411	chr20	43435001	43440000	0.0516736	0.460295	-0.408622	-2.9204	2.87704e-12	4.45195e-10	751	4	0	0	12.7679	13.7222	28	27
63700	chr2	69240001	69245000	0.0811135	0.427646	-0.346533	-2.38847	2.02802e-12	3.36227e-10	752	8	0	0	12.0312	12.5139	27.5	27
539497	chr19	37995001	38000000	0.121203	0.501342	-0.380139	-2.94091	2.89014e-12	4.46068e-10	753	12	0	0	13.7411	13.4691	28	26.8333
522642	chr18	31800001	31805000	0.0879866	0.443817	-0.355831	-2.14884	3.2073e-12	4.88531e-10	763	8	0	0	13.0357	13.4074	28	26.875
271126	chr7	121950001	121955000	0.214424	0.642317	-0.427893	-1.89911	3.22598e-19	4.6865e-15	765	6	0	0	14.0595	13.7593	28	27
340776	chr10	23480001	23485000	0.158384	0.570806	-0.412422	-1.8982	3.71754e-18	2.40027e-14	768	17	0	0	12.895	12.719	27.7647	26.8824
43810	chr1	219045001	219050000	0.835677	0.217142	0.618536	1.89652	9.56084e-14	2.94735e-11	770	1	0	0	15.4286	14.8519	28	27
444394	chr14	22000001	22005000	0.12318	0.48788	-0.364699	-1.90242	3.35724e-12	5.06721e-10	770	1	0	0	12.3214	13	28	27
289334	chr8	53850001	53855000	0.184929	0.580566	-0.395638	-1.89553	3.65966e-16	5.00379e-13	771	15	0	0	13.2452	13.3877	27.8667	26.6667
113424	chr3	74660001	74665000	0.203426	0.548516	-0.34509	-1.93879	3.03461e-14	1.22458e-11	772	9	0	0	12.7817	12.8148	27.7778	26.5556
385303	chr11	110580001	110585000	0.091963	0.436905	-0.344942	-2.23249	6.22416e-16	6.82421e-13	775	14	0	0	12.1888	12.5159	27.8571	26.6429
538041	chr19	30715001	30720000	0.133592	0.47835	-0.344758	-2.13232	1.08083e-12	2.02929e-10	777	9	0	0	11.9841	12.4938	27.4444	26.4444
492207	chr16	51180001	51185000	0.204474	0.678823	-0.474349	-1.88782	5.63914e-19	6.55375e-15	779	11	0	0	12.6429	12.6902	27.7273	27
62509	chr2	63285001	63290000	0.10155	0.45822	-0.35667	-2.34695	3.59326e-12	5.3212e-10	783	12	0	0	12.4494	12.8117	27.6667	26.8333
497535	chr16	77820001	77825000	0.107977	0.452427	-0.344451	-2.20624	1.52799e-12	2.69754e-10	784	9	0	0	14.1667	13.7901	27.7778	26.6667
169147	chr4	155250001	155255000	0.112122	0.488142	-0.37602	-1.88157	3.97954e-15	2.70467e-12	792	6	0	0	13.6667	13.4444	28	26.8333
176704	chr5	1880001	1885000	0.176516	0.561746	-0.38523	-1.88143	2.29021e-16	3.40686e-13	793	15	0	0	12.1167	12.7654	27.6	26.6667
403001	chr12	64060001	64065000	0.160697	0.568933	-0.408236	-1.88135	1.21414e-17	4.40956e-14	794	10	0	0	13.1786	13.3148	27.7	26.9
297186	chr8	93110001	93115000	0.134294	0.507172	-0.372878	-1.88066	2.09955e-15	1.61594e-12	795	7	0	0	12.5255	11.9048	27.8571	26.7143
110802	chr3	61550001	61555000	0.21818	0.613202	-0.395022	-2.13899	3.93101e-12	5.70359e-10	801	3	0	0	12.7262	12.8765	27.6667	27
186381	chr5	50265001	50270000	0.148631	0.540303	-0.391672	-1.87809	6.36819e-13	1.33593e-10	801	5	0	0	13.0571	13.0593	28	26.8
68990	chr2	95690001	95695000	0.203264	0.546879	-0.343615	-1.97124	3.93949e-12	5.70877e-10	802	11	0	0	12.4091	12.5017	27.5455	26.3636
323763	chr9	79630001	79635000	0.134967	0.496344	-0.361376	-1.95093	3.95609e-12	5.72039e-10	803	11	0	0	12.9838	12.4714	27.6364	26.8182
30895	chr1	154470001	154475000	0.206539	0.549218	-0.342679	-2.41593	5.15086e-15	3.21843e-12	804	6	0	0	12.7262	11.963	28	26.3333
369678	chr11	32455001	32460000	0.163716	0.535379	-0.371663	-1.87052	1.592e-13	4.37401e-11	814	23	0	0	13.014	12.7778	27.8696	26.8261
447419	chr14	37125001	37130000	0.107736	0.449866	-0.34213	-2.26381	3.56352e-12	5.3096e-10	815	21	0	0	12.0034	12.2945	27.2381	26.6667
357087	chr10	105035001	105040000	0.162033	0.539883	-0.37785	-1.86912	1.67699e-14	8.01685e-12	816	12	0	0	12.4375	13.1728	27.75	26.8333
354339	chr10	91295001	91300000	0.286051	0.627808	-0.341757	-1.92153	1.98493e-13	5.23098e-11	821	14	0	0	12.3648	12.418	27.8571	26.3571
252188	chr7	27260001	27265000	0.166068	0.615831	-0.449762	-1.86457	3.75771e-19	4.85241e-15	823	3	0	0	12.8452	12.9012	27.6667	26.3333
272270	chr7	127670001	127675000	0.270659	0.62932	-0.35866	-1.86448	4.74662e-15	3.03103e-12	824	15	0	0	12.8857	13.1556	27.6	26.4
141653	chr4	17780001	17785000	0.13332	0.474867	-0.341547	-2.30712	7.55706e-13	1.53009e-10	828	14	0	0	11.6429	11.6984	27.5714	26.5714
62508	chr2	63280001	63285000	0.232871	0.669223	-0.436352	-1.85953	2.63995e-17	7.867e-14	831	19	0	0	12.9718	13.0975	27.6842	26.8421
203694	chr5	136830001	136835000	0.200722	0.610186	-0.409463	-1.85799	2.31582e-16	3.40686e-13	832	9	0	0	12.9841	12.6996	27.4444	26.6667
158319	chr4	101110001	101115000	0.0926596	0.433977	-0.341317	-2.31714	7.03159e-13	1.44382e-10	836	8	0	0	13.2411	13.4537	27.875	26.875
412483	chr12	111470001	111475000	0.157962	0.498204	-0.340242	-1.97442	3.82455e-13	8.99767e-11	847	13	0	0	13.2033	12.5413	27.9231	26.6923
531274	chr18	74960001	74965000	0.207391	0.552511	-0.34512	-1.84842	1.35263e-12	2.42594e-10	854	25	0	0	12.19	12.1556	27.72	26.72
539390	chr19	37460001	37465000	0.151509	0.565062	-0.413553	-1.84571	2.72356e-15	1.93006e-12	861	4	0	0	12.6161	13.0833	27.5	26.5
369552	chr11	31825001	31830000	0.135912	0.503088	-0.367176	-1.84539	3.08696e-13	7.58486e-11	862	15	0	0	12.4571	12.4395	27.8667	26.7333
359859	chr10	118895001	118900000	0.245285	0.622479	-0.377194	-1.84519	4.99533e-14	1.77539e-11	864	16	0	0	11.9241	11.9884	27.75	26.625
36258	chr1	181285001	181290000	0.17337	0.571956	-0.398586	-1.84255	1.96345e-14	8.87901e-12	868	7	0	0	13.5969	13.3968	28	26.8571
231337	chr6	94125001	94130000	0.0915583	0.454107	-0.362549	-2.28504	6.37281e-12	8.52292e-10	869	13	0	0	12.5879	12.5869	27.9231	26.7692
280516	chr8	9760001	9765000	0.150138	0.488924	-0.338786	-1.8375	5.49124e-13	1.18622e-10	876	18	0	0	13.1746	13.0844	27.8889	26.8333
92532	chr2	213400001	213405000	0.130113	0.501988	-0.371875	-2.29908	6.79838e-12	8.97842e-10	880	13	0	0	11.8104	11.9715	26.7692	26.4615
107054	chr3	42810001	42815000	0.0526864	0.412388	-0.359701	-3.03623	6.88995e-12	9.06843e-10	883	8	0	0	12.8125	12.8796	27.5	27
493215	chr16	56220001	56225000	0.172825	0.511434	-0.338609	-2.28887	1.74494e-12	2.99993e-10	884	6	0	0	11.6667	12.0802	27.6667	26.6667
229395	chr6	84415001	84420000	0.212863	0.589873	-0.37701	-1.83185	3.40855e-16	4.71593e-13	886	16	0	0	12.3929	12.5185	27.75	26.875
9583	chr1	47910001	47915000	0.143072	0.481111	-0.338039	-1.84718	1.52246e-12	2.69313e-10	891	11	0	0	12.987	12.8855	27.9091	26.7273
210475	chr5	170735001	170740000	0.205901	0.598389	-0.392488	-1.83049	9.35273e-16	8.98318e-13	891	18	0	0	12.2798	12.4259	27.7222	26.6667
338321	chr10	11205001	11210000	0.102845	0.440115	-0.337269	-2.38469	1.42861e-13	3.99116e-11	904	12	0	0	13.2589	13.1173	28	26.8333
361061	chr10	124905001	124910000	0.133072	0.470326	-0.337254	-1.8796	5.31776e-13	1.15303e-10	905	22	0	0	12.9903	13.1717	27.7273	26.8636
83482	chr2	168150001	168155000	0.169789	0.593851	-0.424062	-1.8248	8.38194e-14	2.66888e-11	911	4	0	0	13.4464	14	27.75	27
239224	chr6	133560001	133565000	0.19274	0.576918	-0.384178	-1.82327	1.8988e-16	2.9121e-13	919	41	0	0	12.4216	12.4453	27.8293	26.7317
561973	chr21	28215001	28220000	0.130223	0.466498	-0.336275	-2.06838	1.78527e-14	8.26767e-12	925	10	0	0	13.8893	13.1815	27.5	26.8
540888	chr19	44950001	44955000	0.150133	0.518577	-0.368444	-1.8203	8.38592e-15	4.8218e-12	926	9	0	0	12.5	12.4979	27.5556	26.6667
48052	chr1	240255001	240260000	0.195492	0.531667	-0.336175	-1.82516	1.80819e-14	8.33912e-12	927	10	0	0	12.2214	12.763	27.7	26.7
223705	chr6	55965001	55970000	0.356308	0.0201777	0.33613	3.6015	6.32609e-17	1.30943e-13	929	1	0	0	12.3214	12.5185	27	27
296431	chr8	89335001	89340000	0.113749	0.476934	-0.363185	-2.24084	9.13744e-12	1.1431e-09	929	4	0	0	13.2411	12.6111	27.75	27
537901	chr19	30015001	30020000	0.160801	0.518394	-0.357592	-1.81701	1.19145e-12	2.20142e-10	934	12	0	0	13.6786	13.8457	27.75	26.9167
444760	chr14	23830001	23835000	0.112933	0.448692	-0.335759	-2.21352	3.98868e-16	5.20855e-13	935	10	0	0	12.7821	13.1889	27.8	26.9
401060	chr12	54355001	54360000	0.121779	0.457486	-0.335707	-1.9128	9.07334e-13	1.76337e-10	936	11	0	0	12.3506	12.5387	27.7273	26.5455
327959	chr9	100610001	100615000	0.190789	0.681962	-0.491174	-1.81477	1.55891e-15	1.30342e-12	940	3	0	0	13.3452	13.1852	28	26.6667
356660	chr10	102900001	102905000	0.114457	0.449818	-0.335361	-1.87071	5.34471e-12	7.4301e-10	941	2	0	0	12.0536	12.1481	27.5	27
275898	chr7	145810001	145815000	0.167452	0.514564	-0.347112	-1.81404	2.84729e-14	1.16709e-11	942	16	0	0	12.9174	13.081	27.875	26.6875
98539	chr3	235001	240000	0.218887	0.601156	-0.382269	-1.81236	4.2661e-18	2.52064e-14	945	15	0	0	12.381	12.5407	27.6667	26.9333
334545	chr9	133540001	133545000	0.165858	0.509985	-0.344128	-1.81722	1.11567e-11	1.35772e-09	955	6	0	0	12.9048	12.3333	27.8333	26.6667
252193	chr7	27285001	27290000	0.185986	0.530648	-0.344662	-1.80354	2.72618e-13	6.81364e-11	962	11	0	0	13.211	13.3367	27.6364	26.6364
515586	chr17	77720001	77725000	0.127911	0.462183	-0.334272	-1.89687	8.95465e-14	2.79758e-11	962	6	0	0	13.8631	13.7654	28	26.6667
186467	chr5	50695001	50700000	0.129067	0.51977	-0.390702	-1.99721	1.2047e-11	1.44488e-09	969	3	0	0	14.2143	14.7531	28	27
346893	chr10	54065001	54070000	0.0597949	0.393684	-0.333889	-2.49684	5.20944e-14	1.83126e-11	969	6	0	0	13.0476	12.716	27.3333	26.6667
70943	chr2	105455001	105460000	0.311516	0.650589	-0.339073	-1.80181	1.80546e-13	4.83476e-11	970	4	0	0	12	11.5833	27.25	26.25
229424	chr6	84560001	84565000	0.161562	0.536856	-0.375295	-1.79801	1.12647e-17	4.22315e-14	973	14	0	0	13.2398	12.9286	27.8571	26.9286
449623	chr14	48145001	48150000	0.204762	0.684643	-0.479881	-1.78504	4.81859e-14	1.74691e-11	1002	3	0	0	12.0952	12.3704	28	27
71352	chr2	107500001	107505000	0.180517	0.549383	-0.368866	-1.78435	2.05049e-14	9.16563e-12	1005	15	0	0	12.1214	12.0321	27.5333	26.7333
327960	chr9	100615001	100620000	0.183046	0.515253	-0.332207	-1.79549	7.49192e-13	1.51955e-10	1007	10	0	0	12.7571	13.5667	27.7	26.5
210648	chr5	171600001	171605000	0.108467	0.51701	-0.408543	-2.15334	1.54033e-11	1.77068e-09	1011	1	0	0	14.5357	13.5185	28	27
178708	chr5	11900001	11905000	0.122489	0.454363	-0.331873	-2.2034	2.58878e-17	7.867e-14	1012	13	0	0	12.7473	12.9145	27.7692	26.6923
384564	chr11	106885001	106890000	0.0625536	0.394309	-0.331756	-2.64701	1.53989e-11	1.77068e-09	1016	10	0	0	12.5679	12.7481	27.9	26.8
33083	chr1	165410001	165415000	0.21081	0.552962	-0.342152	-2.00039	1.61806e-11	1.84362e-09	1020	7	0	0	13.1429	12.8254	27.8571	26.5714
289637	chr8	55365001	55370000	0.159815	0.552188	-0.392373	-1.77635	3.21483e-16	4.50149e-13	1021	4	0	0	13.7946	13.1019	28	27
265439	chr7	93515001	93520000	0.169591	0.558892	-0.389301	-1.77551	2.39041e-15	1.74724e-12	1024	6	0	0	13.1012	13.6605	27.8333	27
220576	chr6	40320001	40325000	0.468434	0.110546	0.357889	1.98874	1.69337e-11	1.91815e-09	1026	1	0	0	14.25	15.4444	28	27
311418	chr9	17905001	17910000	0.166127	0.541455	-0.375328	-1.77231	5.56512e-14	1.94226e-11	1031	5	0	0	11.7357	12	27.8	26.6
436219	chr13	96295001	96300000	0.138959	0.488516	-0.349558	-2.04333	1.76884e-11	1.99006e-09	1033	13	0	0	12.3049	12.3447	27.7692	26.0769
445841	chr14	29235001	29240000	0.211339	0.579365	-0.368026	-1.77199	2.21684e-15	1.68391e-12	1033	19	0	0	12.8797	12.614	27.7368	26.5263
340876	chr10	23980001	23985000	0.128736	0.459602	-0.330867	-1.85552	7.4659e-14	2.47908e-11	1037	13	0	0	12.6758	12.396	27.8462	26.4615
64482	chr2	73150001	73155000	0.156795	0.487541	-0.330746	-2.08351	1.04872e-12	1.98181e-10	1040	8	0	0	12.9196	13.0972	27.75	26.625
315242	chr9	37025001	37030000	0.134738	0.485379	-0.350641	-1.9984	1.89287e-11	2.10142e-09	1046	11	0	0	12.6006	12.936	27.7273	26.7273
403413	chr12	66120001	66125000	0.197106	0.598739	-0.401633	-1.76725	1.81548e-13	4.85043e-11	1048	5	0	0	12.85	12.8815	27.8	27
159181	chr4	105420001	105425000	0.148023	0.527676	-0.379653	-1.7666	2.52048e-13	6.38187e-11	1049	1	0	0	14.0714	14.7778	28	27
547999	chr20	21375001	21380000	0.173392	0.532851	-0.359459	-1.76625	4.32251e-16	5.37702e-13	1050	11	0	0	12.5325	12.8249	27.7273	26.7273
529695	chr18	67065001	67070000	0.150362	0.517306	-0.366944	-1.7656	1.0712e-14	5.79038e-12	1052	5	0	0	11.8786	12.2741	27.8	26.8
450306	chr14	51560001	51565000	0.159125	0.490754	-0.331629	-1.98209	1.94113e-11	2.14038e-09	1054	12	0	0	13.4315	13.0463	28	26.6667
508408	chr17	41830001	41835000	0.238233	0.567951	-0.329718	-2.23368	1.29238e-15	1.10441e-12	1060	8	0	0	13.1875	13.5694	27.75	26.75
227178	chr6	73330001	73335000	0.0935333	0.422907	-0.329373	-2.02807	3.29806e-12	4.99086e-10	1064	10	0	0	13.0571	13.337	27.6	26.9
112852	chr3	71800001	71805000	0.203599	0.532816	-0.329217	-1.81939	1.14161e-11	1.38638e-09	1068	9	0	0	11.8452	11.9877	27.4444	26.7778
233628	chr6	105580001	105585000	0.144862	0.47403	-0.329168	-2.92499	2.72145e-12	4.26835e-10	1071	8	0	0	12.8482	12.9167	27.625	27
341686	chr10	28030001	28035000	0.131713	0.460823	-0.32911	-1.96753	1.96399e-12	3.2748e-10	1074	24	0	0	12.5164	12.8457	27.7083	26.75
135674	chr3	185910001	185915000	0.297666	0.675803	-0.378137	-1.75644	3.92178e-16	5.20855e-13	1080	7	0	0	12.5612	12.7407	28	26.5714
150510	chr4	62065001	62070000	0.111394	0.447532	-0.336138	-1.97147	2.22406e-11	2.39331e-09	1080	10	0	0	12.5857	13.1852	27.5	26.8
548061	chr20	21685001	21690000	0.138252	0.46639	-0.328138	-2.0145	1.46848e-13	4.07315e-11	1093	15	0	0	12.0048	12.4642	27.6	26.6667
437089	chr13	100645001	100650000	0.17208	0.528451	-0.356371	-1.74791	1.68932e-13	4.59826e-11	1098	4	0	0	14.5179	13.787	27.75	27
359880	chr10	119000001	119005000	0.204004	0.537476	-0.333472	-2.2648	2.45013e-11	2.59101e-09	1099	9	0	0	12.9087	12.8807	27.8889	26.5556
173639	chr4	177710001	177715000	0.109085	0.436603	-0.327518	-2.0097	8.46571e-15	4.8218e-12	1107	4	0	0	12.3393	12.287	27.75	26.5
492208	chr16	51185001	51190000	0.193506	0.569661	-0.376155	-1.7446	2.31039e-16	3.40686e-13	1107	26	0	0	12.7569	12.7792	27.6538	26.6538
278232	chr7	157480001	157485000	0.117227	0.444582	-0.327356	-1.99701	1.38857e-11	1.6268e-09	1110	11	0	0	13.8669	14.1785	28	27
381578	chr11	91955001	91960000	0.1569	0.490601	-0.3337	-1.74414	5.08818e-13	1.11574e-10	1110	9	0	0	12.6984	12.535	27.5556	26.6667
164910	chr4	134065001	134070000	0.170857	0.523277	-0.35242	-1.73979	7.11955e-12	9.2865e-10	1117	10	0	0	11.9107	11.9259	27.6	27
544280	chr20	2780001	2785000	0.166259	0.506335	-0.340077	-1.73964	1.08908e-13	3.2702e-11	1118	12	0	0	12.2143	12.466	27.75	26.4167
356659	chr10	102895001	102900000	0.22848	0.600807	-0.372327	-1.7382	4.74473e-15	3.03103e-12	1120	13	0	0	12.967	12.6923	27.9231	26.5385
242567	chr6	150275001	150280000	0.149353	0.519173	-0.36982	-1.73811	1.32003e-15	1.1198e-12	1121	3	0	0	13.8333	13.5185	28	27
390016	chr11	134145001	134150000	0.127535	0.454514	-0.326979	-2.2886	4.083e-13	9.49044e-11	1121	15	0	0	12.9762	13.1284	27.9333	26.8667
277769	chr7	155165001	155170000	0.0908086	0.417185	-0.326376	-2.0292	2.86975e-12	4.44692e-10	1124	17	0	0	13.3929	13.2222	27.8824	26.8235
565228	chr21	44490001	44495000	0.247455	0.596977	-0.349521	-1.73658	1.30833e-13	3.73202e-11	1126	4	0	0	13.3304	13.3148	28	27
449622	chr14	48140001	48145000	0.176154	0.553616	-0.377462	-1.73636	1.30065e-11	1.53931e-09	1127	7	0	0	13.4031	13.4709	27.7143	26.8571
124244	chr3	128760001	128765000	0.130791	0.55534	-0.42455	-2.02581	2.84901e-11	2.93537e-09	1128	2	0	0	11.875	11.2778	28	26
296963	chr8	91995001	92000000	0.15539	0.507471	-0.352081	-1.73482	7.93504e-14	2.5736e-11	1131	4	0	0	12.0179	12.5463	27.5	27
33384	chr1	166915001	166920000	0.174896	0.500289	-0.325393	-1.86993	1.30432e-11	1.54052e-09	1138	5	0	0	12.5571	12.6074	27.6	26.8
416886	chr12	133485001	133490000	0.159258	0.528673	-0.369415	-1.7318	1.80335e-11	2.02301e-09	1139	3	0	0	12.6905	13.3086	28	26.6667
133115	chr3	173115001	173120000	0.117586	0.44288	-0.325294	-1.93865	7.74467e-15	4.61579e-12	1140	12	0	0	12.3304	12.3117	27.8333	26.8333
235929	chr6	117085001	117090000	0.187891	0.518765	-0.330874	-1.73161	3.48799e-14	1.3603e-11	1140	12	0	0	13.3006	12.787	27.8333	26.9167
252194	chr7	27290001	27295000	0.132605	0.457562	-0.324957	-1.85687	9.6019e-13	1.8354e-10	1143	8	0	0	11.625	11.6574	27.375	26.5
289522	chr8	54790001	54795000	0.0938088	0.424011	-0.330202	-2.30496	3.04811e-11	3.09658e-09	1144	15	0	0	12.8643	13.0222	27.6	26.8667
548614	chr20	24450001	24455000	0.155992	0.480788	-0.324796	-1.81347	9.21419e-14	2.84804e-11	1149	11	0	0	12.7338	12.3232	27.5455	26.3636
255366	chr7	43150001	43155000	0.1472	0.472696	-0.325497	-1.72429	8.46073e-15	4.8218e-12	1156	16	0	0	13.2701	13.4606	27.75	26.625
432792	chr13	79160001	79165000	0.170999	0.587003	-0.416004	-1.72176	5.86516e-13	1.2623e-10	1162	1	0	0	11.6429	11.3704	28	27
179771	chr5	17215001	17220000	0.0576988	0.381989	-0.32429	-2.55683	7.18629e-13	1.47039e-10	1163	12	0	0	12.5506	13.2716	27.75	26.8333
9612	chr1	48055001	48060000	0.177219	0.52298	-0.345761	-2.07132	3.36503e-11	3.3598e-09	1164	5	0	0	12.05	12.7407	28	27
101156	chr3	13320001	13325000	0.211248	0.535464	-0.324215	-1.98486	9.17415e-14	2.84804e-11	1166	9	0	0	12.504	12.9753	27.6667	26.7778
142487	chr4	21950001	21955000	0.228919	0.552826	-0.323907	-1.82228	1.27986e-13	3.6818e-11	1169	10	0	0	11.7964	11.8815	27.6	26.5
384283	chr11	105480001	105485000	0.223619	0.593285	-0.369666	-1.71953	1.71322e-13	4.63044e-11	1169	11	0	0	12.7045	13.3434	27.9091	26.8182
404451	chr12	71310001	71315000	0.160981	0.543719	-0.382738	-1.71941	5.75134e-12	7.86467e-10	1170	6	0	0	12.4345	12.9506	27.3333	26.6667
155180	chr4	85415001	85420000	0.138228	0.461495	-0.323266	-2.03356	6.22422e-12	8.35303e-10	1177	19	0	0	12.3102	12.9376	27.9474	26.8421
291661	chr8	65485001	65490000	0.146155	0.469604	-0.323449	-1.71393	2.7286e-12	4.27379e-10	1180	12	0	0	12.7917	13.0679	27.25	26.5
23910	chr1	119545001	119550000	0.213986	0.631531	-0.417545	-1.71137	1.04728e-17	4.08593e-14	1183	8	0	0	13.8661	13.3796	27.5	26.75
340775	chr10	23475001	23480000	0.157684	0.497447	-0.339763	-1.71055	5.01585e-16	5.94834e-13	1186	2	0	0	12.6429	11.9074	28	26
145546	chr4	37245001	37250000	0.21265	0.56101	-0.34836	-1.7092	2.85237e-12	4.4259e-10	1189	13	0	0	13.5824	13.3362	27.8462	26.8462
15217	chr1	76080001	76085000	0.0760491	0.398898	-0.322849	-2.48841	1.196e-13	3.51894e-11	1191	9	0	0	12.4524	12.8436	27.4444	26.8889
163805	chr4	128540001	128545000	0.0917223	0.414432	-0.322709	-2.06066	3.03549e-11	3.08718e-09	1194	5	0	0	12.1429	12.2815	27.6	26.8
563943	chr21	38065001	38070000	0.167199	0.532915	-0.365716	-1.70547	1.86423e-16	2.9121e-13	1203	10	0	0	11.9464	12.5037	27.8	26.9
347557	chr10	57385001	57390000	0.217073	0.559177	-0.342104	-1.70538	1.0207e-15	9.34053e-13	1204	7	0	0	13.1939	13.4497	27.7143	26.2857
98920	chr3	2140001	2145000	0.198092	0.53591	-0.337818	-1.70527	3.71847e-13	8.78367e-11	1205	10	0	0	13.0679	12.8296	28	27
244430	chr6	159590001	159595000	0.150598	0.473147	-0.322549	-2.01876	4.67493e-13	1.05294e-10	1205	7	0	0	12.2653	12.5026	27.7143	26.7143
422084	chr13	25620001	25625000	0.154388	0.493181	-0.338794	-1.70403	4.01317e-12	5.78668e-10	1207	6	0	0	11.8631	11.7778	27.6667	26.8333
575037	chr22	45405001	45410000	0.115789	0.438257	-0.322468	-2.23557	1.83313e-12	3.11468e-10	1207	14	0	0	12.3801	12.754	27.6429	26.8571
84890	chr2	175190001	175195000	0.153368	0.475616	-0.322247	-1.98976	3.46196e-11	3.43885e-09	1210	13	0	0	13.0907	13.5214	27.5385	26.6923
422694	chr13	28670001	28675000	0.213093	0.534956	-0.321862	-2.3117	4.18849e-11	4.04304e-09	1216	9	0	0	12.1587	11.7942	27.7778	26.8889
93799	chr2	219735001	219740000	0.0921588	0.413919	-0.32176	-2.22157	3.39271e-11	3.38162e-09	1218	11	0	0	13.0682	12.2458	27.6364	26.7273
184039	chr5	38555001	38560000	0.0671269	0.388825	-0.321698	-2.37142	3.80051e-15	2.59819e-12	1220	8	0	0	13.0179	12.8333	27.875	26.5
274890	chr7	140770001	140775000	0.066189	0.388876	-0.322687	-2.70373	4.51221e-11	4.2984e-09	1220	13	0	0	13.2555	13.8091	27.7692	26.9231
134774	chr3	181410001	181415000	0.200244	0.57966	-0.379416	-1.69829	1.34438e-16	2.29769e-13	1221	9	0	0	11.5278	11.7119	27.8889	26.6667
263699	chr7	84815001	84820000	0.067826	0.389409	-0.321583	-2.66867	4.50815e-11	4.29805e-09	1223	6	0	0	13.1964	13.5679	27.8333	27
511937	chr17	59475001	59480000	0.118284	0.439766	-0.321481	-2.43614	9.28878e-13	1.80222e-10	1225	24	0	0	12.5818	12.8364	27.7917	26.75
334544	chr9	133535001	133540000	0.164501	0.502529	-0.338028	-1.69468	1.1573e-11	1.4006e-09	1228	7	0	0	13.8061	13.2328	28	26.7143
167021	chr4	144620001	144625000	0.245716	0.58056	-0.334844	-1.69444	4.29807e-12	6.18981e-10	1231	7	0	0	13.0765	12.6984	27.8571	27
292139	chr8	67875001	67880000	0.204514	0.627576	-0.423061	-1.69337	3.59436e-13	8.57768e-11	1234	3	0	0	13.7143	14.037	28	27
357864	chr10	108920001	108925000	0.194435	0.595405	-0.40097	-1.69241	4.66482e-16	5.6473e-13	1238	6	0	0	12.7857	12.7099	27.6667	27
14007	chr1	70030001	70035000	0.140633	0.461258	-0.320626	-2.3635	1.13673e-11	1.3819e-09	1241	10	0	0	11.4214	11.7815	27.7	27
289978	chr8	57070001	57075000	0.192885	0.643942	-0.451057	-1.6885	9.17141e-16	8.88243e-13	1248	1	0	0	14.3571	14.0741	28	27
359864	chr10	118920001	118925000	0.172637	0.511484	-0.338847	-1.68793	2.13339e-11	2.3172e-09	1251	10	0	0	12.15	12.137	27.5	26.1
73035	chr2	115915001	115920000	0.192293	0.626271	-0.433978	-1.68601	9.86593e-19	8.19006e-15	1255	6	0	0	11.8631	11.4691	27	25.8333
411585	chr12	106980001	106985000	0.0928892	0.474254	-0.381365	-2.25465	5.24864e-11	4.86049e-09	1255	3	0	0	12.9762	13.1728	27.6667	27
379675	chr11	82440001	82445000	0.272891	0.630515	-0.357624	-1.68503	5.01023e-13	1.10911e-10	1257	6	0	0	13.2024	12.9506	27.8333	26.8333
250567	chr7	19155001	19160000	0.201038	0.570192	-0.369154	-1.68355	2.08642e-14	9.25502e-12	1259	26	0	0	12.2692	12.2949	27.7692	26.5385
275451	chr7	143575001	143580000	0.0800911	0.509189	-0.429098	-2.66097	5.7222e-11	5.24065e-09	1268	3	0	0	12.8452	13.0123	27.6667	27
236157	chr6	118225001	118230000	0.216388	0.535794	-0.319406	-2.16134	4.9884e-18	2.52064e-14	1270	14	0	0	12.3495	12.4365	27.8571	26.8571
169433	chr4	156680001	156685000	0.231424	0.550752	-0.319328	-1.70609	7.67144e-12	9.84069e-10	1273	10	0	0	12.8786	12.6593	27.9	26.8
436031	chr13	95355001	95360000	0.181674	0.52129	-0.339617	-1.67859	8.78745e-13	1.71931e-10	1274	19	0	0	12.8459	13.345	27.7368	26.8421
294669	chr8	80525001	80530000	0.105249	0.424103	-0.318853	-1.76348	2.14472e-11	2.32733e-09	1279	4	0	0	13.2679	13.1852	28	26.5
452189	chr14	60975001	60980000	0.212107	0.598947	-0.38684	-1.67713	1.28522e-15	1.10441e-12	1279	15	0	0	12.6762	12.8815	27.6667	27
136938	chr3	192230001	192235000	0.115176	0.434017	-0.31884	-1.933	2.13913e-14	9.41695e-12	1280	7	0	0	12.8776	12.455	27.2857	26.7143
11423	chr1	57110001	57115000	0.0788614	0.431188	-0.352327	-2.7077	6.31089e-11	5.68122e-09	1291	14	0	0	12.1046	12.2249	27.7143	26.5714
21624	chr1	108115001	108120000	0.724322	0.220335	0.503986	1.67268	4.93294e-15	3.09893e-12	1293	1	0	0	15.0357	14.3333	28	27
146527	chr4	42150001	42155000	0.218841	0.588364	-0.369523	-1.67244	3.40438e-13	8.24279e-11	1294	10	0	0	12.2893	12.3333	27.5	26.4
446674	chr14	33400001	33405000	0.121827	0.439855	-0.318028	-2.19746	2.55162e-12	4.05119e-10	1299	10	0	0	12.5286	12.7407	27.9	26.8
85997	chr2	180725001	180730000	0.159934	0.477865	-0.317931	-2.29688	3.97026e-14	1.49812e-11	1302	13	0	0	12.7308	12.5356	27.8462	26.9231
424169	chr13	36045001	36050000	0.227956	0.612752	-0.384797	-1.66784	7.62018e-16	7.84368e-13	1302	10	0	0	13.8857	13.8444	28	27
46809	chr1	234040001	234045000	0.238934	0.567109	-0.328175	-1.66673	2.49319e-12	3.96927e-10	1303	7	0	0	13.2551	13.2011	28	26.7143
327179	chr9	96710001	96715000	0.0685655	0.386458	-0.317892	-2.35367	4.6207e-12	6.56495e-10	1303	8	0	0	13.2054	13.0972	27.625	27
383993	chr11	104030001	104035000	0.0955996	0.431542	-0.335942	-2.08469	6.89535e-11	6.13665e-09	1305	4	0	0	12.6161	12.7037	27.75	27
243202	chr6	153450001	153455000	0.171955	0.489755	-0.317799	-2.10143	3.37395e-12	5.08582e-10	1307	9	0	0	12.0278	12.2387	27.3333	26.8889
555689	chr20	59825001	59830000	0.162152	0.532086	-0.369934	-1.6643	9.80798e-16	9.34053e-13	1309	6	0	0	12.1548	12.6173	27.5	26.6667
18235	chr1	91170001	91175000	0.1392	0.456735	-0.317535	-1.82568	5.1759e-12	7.23587e-10	1312	7	0	0	12.2704	12.5185	27.8571	26.8571
160785	chr4	113440001	113445000	0.173847	0.53709	-0.363243	-1.66394	1.09177e-13	3.2702e-11	1313	11	0	0	13.2045	13.596	27.9091	27
467260	chr15	28980001	28985000	0.0356276	0.353138	-0.317511	-3.00428	1.17758e-11	1.41967e-09	1313	4	0	0	11.1429	11.7685	27.75	26.25
325294	chr9	87285001	87290000	0.138437	0.523993	-0.385556	-1.88985	7.04077e-11	6.21787e-09	1316	3	0	0	12.9643	13.0617	27.6667	26.6667
19895	chr1	99470001	99475000	0.149655	0.525427	-0.375772	-1.66229	1.74634e-15	1.4061e-12	1318	9	0	0	11.7063	11.9506	27.2222	26.4444
307585	chr8	145105001	145110000	0.275026	0.679556	-0.40453	-1.66045	7.21732e-17	1.40956e-13	1321	11	0	0	12.9123	12.6128	27.4545	26.7273
134776	chr3	181420001	181425000	0.157191	0.474337	-0.317146	-1.72526	2.8391e-11	2.92775e-09	1323	6	0	0	12.494	12.8333	28	26.6667
259890	chr7	65770001	65775000	0.562382	0.171631	0.390751	1.65596	9.30522e-13	1.80241e-10	1334	1	0	0	14.2143	13.4815	28	27
407250	chr12	85305001	85310000	0.215486	0.570238	-0.354751	-1.65475	5.96612e-15	3.66866e-12	1338	17	0	0	12.6723	12.3028	27.7647	26.7647
175285	chr4	185940001	185945000	0.12284	0.439321	-0.316481	-1.88604	7.79274e-12	9.98527e-10	1341	20	0	0	12.725	12.9167	27.75	26.8
422669	chr13	28545001	28550000	0.163803	0.543224	-0.379421	-2.29662	7.72296e-11	6.69317e-09	1341	6	0	0	12.7679	13.1049	27.5	27
333712	chr9	129375001	129380000	0.136863	0.453002	-0.316139	-2.11863	1.90312e-12	3.21013e-10	1349	9	0	0	12.2857	12.107	27.7778	26.5556
212789	chr6	1385001	1390000	0.129954	0.445559	-0.315604	-1.84142	2.54302e-14	1.06312e-11	1358	9	0	0	12.7937	12.5391	27.5556	26.6667
220833	chr6	41605001	41610000	0.193515	0.509718	-0.316203	-1.64733	2.03367e-11	2.22344e-09	1360	12	0	0	12.4375	12.8549	27.6667	26.4167
112858	chr3	71830001	71835000	0.0590373	0.425408	-0.366371	-2.90708	8.48819e-11	7.22703e-09	1365	6	0	0	13.8571	14.1605	27.8333	26.8333
427644	chr13	53420001	53425000	0.201791	0.559646	-0.357855	-1.64524	7.28246e-13	1.48745e-10	1365	23	0	0	12.5528	12.7568	27.7826	26.7391
6587	chr1	32930001	32935000	0.109732	0.443516	-0.333784	-2.07857	8.53654e-11	7.26287e-09	1366	12	0	0	12.878	13.0648	27.5833	26.6667
97803	chr2	239755001	239760000	0.160123	0.483344	-0.323221	-1.73388	8.62076e-11	7.32916e-09	1367	5	0	0	14.9357	14.3111	27.8	26.6
551194	chr20	37350001	37355000	0.168325	0.50564	-0.337315	-1.64432	1.2942e-13	3.70599e-11	1367	15	0	0	12.5738	12.5185	28	26.7333
91979	chr2	210635001	210640000	0.176852	0.560797	-0.383944	-1.64418	7.28266e-14	2.42517e-11	1369	7	0	0	12.5969	12.7196	27.5714	26.8571
176714	chr5	1930001	1935000	0.2476	0.569498	-0.321897	-1.75319	8.84769e-11	7.49197e-09	1372	6	0	0	12.5179	12.3519	27.5	26.5
126422	chr3	139650001	139655000	0.109966	0.425053	-0.315087	-2.31814	9.35394e-13	1.80799e-10	1374	9	0	0	11.4087	11.8354	27.1111	26.5556
58673	chr2	44105001	44110000	0.458627	0.114783	0.343844	1.90902	9.13558e-11	7.70485e-09	1378	1	0	0	12.75	13.4074	28	26
411770	chr12	107905001	107910000	0.565894	0.167747	0.398147	1.69598	9.27389e-11	7.79322e-09	1383	1	0	0	13.6786	14.4444	28	26
292760	chr8	70980001	70985000	0.205417	0.544352	-0.338935	-1.64026	4.65588e-15	3.00612e-12	1384	18	0	0	13.5556	13.6214	27.7778	26.7222
511408	chr17	56830001	56835000	0.0834729	0.398192	-0.314719	-2.70792	3.70714e-13	8.77938e-11	1386	14	0	0	11.8571	12.2646	27.7857	26.8571
328131	chr9	101470001	101475000	0.122372	0.437053	-0.314681	-2.06191	7.54285e-11	6.55174e-09	1389	7	0	0	12.4184	12.7884	27.4286	26.2857
184812	chr5	42420001	42425000	0.112442	0.454084	-0.341641	-1.99274	9.47506e-11	7.89944e-09	1394	10	0	0	12.1607	12.8111	27.7	26.9
299830	chr8	106330001	106335000	0.15855	0.473003	-0.314454	-2.00057	6.53427e-11	5.85059e-09	1394	13	0	0	12.8791	13.0285	27.8462	26.5385
403292	chr12	65515001	65520000	0.346888	0.68483	-0.337942	-1.63395	7.56277e-11	6.56413e-09	1399	8	0	0	13.4286	13.5926	27.75	27
289259	chr8	53475001	53480000	0.0946947	0.408761	-0.314066	-2.38574	7.83108e-12	1.00234e-09	1403	11	0	0	12.539	12.6364	27.7273	26.7273
9391	chr1	46950001	46955000	0.182564	0.496491	-0.313928	-1.63475	1.32459e-11	1.56128e-09	1406	9	0	0	13.4563	13.0247	27.8889	26.8889
532348	chr19	2250001	2255000	0.120982	0.434769	-0.313787	-1.82422	5.98722e-11	5.44893e-09	1410	15	0	0	12.669	12.4247	27.8667	26.7333
134442	chr3	179750001	179755000	0.163918	0.520693	-0.356775	-1.63032	8.29002e-15	4.8218e-12	1413	9	0	0	12.2143	12.0617	27.8889	26.5556
253781	chr7	35225001	35230000	0.206268	0.519472	-0.313204	-1.64232	6.17051e-18	2.86852e-14	1426	8	0	0	13.5536	13.7269	27.75	27
31272	chr1	156355001	156360000	0.282735	0.599107	-0.316372	-1.73031	1.13194e-10	9.16108e-09	1436	10	0	0	12.725	13.5148	27.8	26.6
452358	chr14	61820001	61825000	0.462755	0.138034	0.324721	1.67516	1.13341e-10	9.16662e-09	1437	1	0	0	12.5357	10.9259	28	27
553868	chr20	50720001	50725000	0.162081	0.501485	-0.339404	-1.82078	1.1434e-10	9.23416e-09	1439	8	0	0	12.933	13.3843	27.375	26.875
10178	chr1	50885001	50890000	0.168643	0.481313	-0.31267	-1.75862	9.46325e-12	1.18005e-09	1444	22	0	0	13.0211	13.3114	27.7727	26.9091
264685	chr7	89745001	89750000	0.19199	0.570104	-0.378114	-1.61847	5.3156e-17	1.21132e-13	1445	16	0	0	12.7612	13.1991	27.6875	26.9375
487585	chr16	28070001	28075000	0.24299	0.561404	-0.318414	-1.7332	1.20435e-10	9.68635e-09	1445	9	0	0	11.7341	11.9671	27.4444	26.1111
569526	chr22	17850001	17855000	0.278615	0.614588	-0.335972	-1.61823	5.0857e-14	1.79652e-11	1448	7	0	0	13.3316	13.0635	28	26.8571
493670	chr16	58495001	58500000	0.124176	0.436594	-0.312419	-2.34081	6.8267e-12	8.99538e-10	1450	16	0	0	12.6674	13.0625	27.625	26.8125
396176	chr12	29935001	29940000	0.198918	0.511159	-0.312241	-1.65913	8.55158e-16	8.4945e-13	1453	12	0	0	11.881	12.0741	27.5	26.8333
94484	chr2	223160001	223165000	0.194801	0.533532	-0.338731	-1.61384	1.20908e-12	2.21904e-10	1456	24	0	0	12.7068	13.0463	27.9583	26.9583
15467	chr1	77330001	77335000	0.148702	0.460742	-0.31204	-1.76013	1.76628e-12	3.02753e-10	1457	13	0	0	12.956	13.0427	27.7692	26.8462
447738	chr14	38720001	38725000	0.242214	0.648796	-0.406581	-1.61334	2.0451e-15	1.59516e-12	1457	5	0	0	13.5429	13.1778	27.8	27
359941	chr10	119305001	119310000	0.131869	0.443894	-0.312025	-1.62504	8.94333e-14	2.79758e-11	1458	11	0	0	13.1234	13.6498	27.8182	26.7273
548736	chr20	25060001	25065000	0.223321	0.659251	-0.435931	-1.61144	4.12621e-16	5.32827e-13	1461	11	0	0	12.2435	12.3199	27.5455	26.7273
192471	chr5	80715001	80720000	0.499445	0.156831	0.342614	1.61054	1.19368e-14	6.24903e-12	1464	1	0	0	14.2143	14.7037	28	27
308005	chr9	840001	845000	0.115956	0.427487	-0.311531	-2.20709	1.48007e-13	4.09502e-11	1467	5	0	0	11.8429	12.3556	27.4	26.8
48318	chr1	241585001	241590000	0.153924	0.465451	-0.311527	-2.48186	7.13972e-11	6.27189e-09	1468	7	0	0	12.5357	12.6772	27.7143	27
445840	chr14	29230001	29235000	0.157563	0.498033	-0.34047	-1.60842	5.92941e-15	3.66548e-12	1468	6	0	0	13.0655	12.2284	27.8333	26.5
213386	chr6	4370001	4375000	0.607	0.192527	0.414473	1.60715	1.01735e-15	9.34053e-13	1470	1	0	0	13.2857	13.1111	28	27
521108	chr18	24130001	24135000	0.100096	0.411334	-0.311238	-2.14948	1.09536e-12	2.05326e-10	1476	7	0	0	13.2041	12.9365	27.7143	26.8571
337621	chr10	7705001	7710000	0.14345	0.454638	-0.311188	-1.68255	5.42517e-12	7.52396e-10	1478	14	0	0	13.2755	12.9788	27.6429	26.7143
396907	chr12	33590001	33595000	0.199856	0.528889	-0.329032	-1.7259	1.40943e-10	1.10603e-08	1481	10	0	0	12.7214	12.8037	27.6	26.5
528965	chr18	63415001	63420000	0.189778	0.500843	-0.311064	-1.90736	1.13039e-10	9.16108e-09	1484	7	0	0	13.8571	14.2487	27.8571	27
457194	chr14	86000001	86005000	0.179658	0.561526	-0.381868	-1.60261	1.08434e-14	5.83429e-12	1488	2	0	0	10.4821	10.2407	27.5	26.5
97624	chr2	238860001	238865000	0.203838	0.58976	-0.385922	-1.60122	1.78558e-14	8.26767e-12	1492	4	0	0	12.9018	12.1481	28	27
11578	chr1	57885001	57890000	0.156562	0.467328	-0.310765	-2.24635	3.76427e-12	5.51117e-10	1493	8	0	0	12.1696	12.4306	27.875	26.625
248076	chr7	6700001	6705000	0.238735	0.580467	-0.341732	-1.59871	2.67723e-12	4.21605e-10	1496	6	0	0	13.7321	13.3457	27.8333	27
137206	chr3	193570001	193575000	0.751245	0.241515	0.50973	1.59772	1.24228e-15	1.07954e-12	1498	1	0	0	16.8571	15.1481	28	27
516463	chr18	905001	910000	0.223229	0.562795	-0.339566	-1.59583	6.82747e-13	1.41189e-10	1505	15	0	0	13.1762	12.8444	27.8667	26.8667
556051	chr20	61635001	61640000	0.209611	0.555302	-0.345691	-1.59571	6.42214e-17	1.30943e-13	1506	14	0	0	12.5842	12.3413	27.7857	26.5
328130	chr9	101465001	101470000	0.101079	0.430764	-0.329684	-2.28968	1.55546e-10	1.19797e-08	1509	4	0	0	13.2589	12.8611	28	26.5
492834	chr16	54315001	54320000	0.18044	0.505243	-0.324803	-1.5941	1.13436e-12	2.11273e-10	1509	15	0	0	12.2452	12.2296	27.6667	26.4667
205579	chr5	146255001	146260000	0.0964834	0.406715	-0.310232	-2.69786	5.56871e-11	5.11613e-09	1512	17	0	0	12.458	12.8083	27.4118	26.5882
303128	chr8	122820001	122825000	0.525468	0.167461	0.358007	1.5933	8.47246e-11	7.22508e-09	1512	1	0	0	12.75	15.7407	28	27
15550	chr1	77745001	77750000	0.22671	0.536795	-0.310085	-1.75042	7.43111e-13	1.50985e-10	1515	13	0	0	12.4231	12.4074	27.7692	26.7692
234209	chr6	108485001	108490000	0.156067	0.466089	-0.310022	-1.82685	1.00714e-13	3.04814e-11	1516	24	0	0	13.0729	12.9491	27.8333	26.75
112103	chr3	68055001	68060000	0.146243	0.472598	-0.326355	-1.59184	2.43946e-12	3.89975e-10	1517	5	0	0	14.6286	14.363	28	26.8
563209	chr21	34395001	34400000	0.189734	0.517554	-0.32782	-1.59159	1.14267e-10	9.23416e-09	1518	22	0	0	12.9984	13.0859	27.7727	26.8636
41965	chr1	209820001	209825000	0.447287	0.137459	0.309828	1.63278	1.25764e-13	3.65404e-11	1519	1	0	0	12.5357	16.3704	27	27
432794	chr13	79170001	79175000	0.205521	0.590805	-0.385284	-1.59145	1.3066e-16	2.29769e-13	1519	11	0	0	12.9091	12.8316	27.8182	26.8182
274242	chr7	137530001	137535000	0.281274	0.590939	-0.309665	-1.59237	7.95006e-16	8.10415e-13	1526	11	0	0	13.5	13.532	27.7273	27
308047	chr9	1050001	1055000	0.184551	0.494085	-0.309534	-1.82787	1.2116e-14	6.28619e-12	1529	5	0	0	13.1714	13.5704	27.6	26.6
45208	chr1	226035001	226040000	0.161397	0.505586	-0.344188	-1.58887	2.513e-11	2.64545e-09	1535	1	0	0	15.8929	13.7407	28	26
116060	chr3	87840001	87845000	0.220124	0.662942	-0.442818	-1.58886	2.38496e-14	1.02279e-11	1536	2	0	0	13.25	12.8148	28	27
415939	chr12	128750001	128755000	0.239821	0.588519	-0.348697	-1.58876	3.68362e-12	5.41907e-10	1537	11	0	0	12.6558	12.8316	27.9091	27
372262	chr11	45375001	45380000	0.189214	0.573048	-0.383835	-1.58787	1.77892e-17	5.90698e-14	1539	4	0	0	13.6518	14	28	27
362702	chr10	133110001	133115000	0.178789	0.540678	-0.361889	-1.58607	2.42142e-15	1.75885e-12	1544	4	0	0	12.4732	12.9352	27.5	27
64800	chr2	74740001	74745000	0.152449	0.461345	-0.308896	-1.88432	2.47009e-12	3.94328e-10	1547	20	0	0	12.725	13.3204	27.5	26.7
265440	chr7	93520001	93525000	0.278477	0.624179	-0.345702	-1.58554	3.7091e-13	8.77938e-11	1548	14	0	0	13.0383	13.4365	27.7857	27
182600	chr5	31360001	31365000	0.64143	0.207149	0.43428	1.58492	5.59717e-15	3.4786e-12	1549	1	0	0	13.2143	13.2222	28	27
112288	chr3	68980001	68985000	0.16227	0.523515	-0.361245	-2.1473	1.82475e-10	1.36819e-08	1550	13	0	0	12.8599	12.6781	27.6154	26.7692
364793	chr11	8030001	8035000	0.629192	0.203178	0.426014	1.58419	1.35334e-13	3.83619e-11	1550	1	0	0	15	14.963	28	27
288184	chr8	48100001	48105000	0.152266	0.480054	-0.327787	-2.07684	1.86848e-10	1.39828e-08	1553	9	0	0	13.0159	13.2346	27.6667	27
274577	chr7	139205001	139210000	0.103518	0.411583	-0.308065	-1.78116	2.00996e-11	2.20165e-09	1556	8	0	0	13.0938	13.1435	28	27
43463	chr1	217310001	217315000	0.237556	0.579648	-0.342092	-1.58275	2.56121e-13	6.45687e-11	1557	19	0	0	13.2124	13.1949	27.8947	26.8947
115493	chr3	85005001	85010000	0.103743	0.411623	-0.307881	-2.35343	8.19843e-11	7.04223e-09	1558	12	0	0	12.8542	12.9105	27.6667	27
459405	chr14	97055001	97060000	0.264954	0.580356	-0.315402	-2.0115	1.93817e-10	1.44393e-08	1560	7	0	0	11.9592	12.1852	27.5714	26.8571
424360	chr13	37000001	37005000	0.213748	0.521594	-0.307846	-1.61326	5.89183e-12	7.99e-10	1561	13	0	0	13.1374	13.4644	27.6154	26.5385
294081	chr8	77585001	77590000	0.1124	0.420231	-0.307831	-1.91647	3.04926e-12	4.66906e-10	1562	6	0	0	12.0298	12.3272	27.8333	26.6667
58884	chr2	45160001	45165000	0.203435	0.563252	-0.359817	-1.57994	2.10202e-13	5.47747e-11	1564	15	0	0	12.719	12.4988	27.6667	26.5333
184918	chr5	42950001	42955000	0.290465	0.599502	-0.309038	-1.57993	8.47969e-11	7.22508e-09	1565	14	0	0	12.5357	12.2434	27.6429	26.8571
64074	chr2	71110001	71115000	0.242977	0.575246	-0.332269	-1.85777	2.01472e-10	1.49288e-08	1568	3	0	0	14.0119	14	28	27
139107	chr4	5050001	5055000	0.151424	0.458935	-0.307511	-1.79774	1.10411e-12	2.063e-10	1571	13	0	0	12.217	12.4444	27.3846	26.4615
184966	chr5	43190001	43195000	0.0684482	0.375938	-0.30749	-2.47539	3.64013e-11	3.59127e-09	1572	7	0	0	11.8622	12.1746	27.7143	26.1429
259678	chr7	64710001	64715000	0.204424	0.511871	-0.307447	-2.11378	7.2954e-11	6.37492e-09	1575	6	0	0	13.1548	12.8272	27.6667	27
212790	chr6	1390001	1395000	0.185942	0.499033	-0.313091	-1.57521	9.93351e-14	3.03008e-11	1582	12	0	0	12.8423	12.8333	27.8333	26.75
15121	chr1	75600001	75605000	0.153625	0.460812	-0.307188	-1.67596	7.68507e-13	1.55331e-10	1584	11	0	0	12.6591	12.7845	27.7273	26.4545
142147	chr4	20250001	20255000	0.0914624	0.424362	-0.3329	-2.29475	2.11499e-10	1.55125e-08	1584	7	0	0	11.8061	12.1429	27.7143	26.2857
2783	chr1	13910001	13915000	0.100117	0.407147	-0.30703	-2.12806	1.10586e-10	8.99387e-09	1588	9	0	0	12.873	12.5062	27.3333	27
255119	chr7	41915001	41920000	0.539855	0.174765	0.36509	1.57336	1.4108e-14	7.06734e-12	1588	1	0	0	14.75	13.1481	28	27
72704	chr2	114260001	114265000	0.182562	0.496219	-0.313657	-1.57247	4.61261e-13	1.04702e-10	1592	5	0	0	11.9857	11.6889	27.8	26.6
184927	chr5	42995001	43000000	0.176911	0.490944	-0.314033	-1.80361	2.18819e-10	1.59542e-08	1594	5	0	0	12.4786	12.037	27.8	26.6
201466	chr5	125690001	125695000	0.207643	0.63675	-0.429106	-1.57124	3.679e-17	9.66612e-14	1594	1	0	0	16.5357	16.4815	28	27
213712	chr6	6000001	6005000	0.222589	0.533724	-0.311136	-1.56935	4.58665e-14	1.68156e-11	1602	17	0	0	13.1239	13.1808	27.9412	27
565555	chr21	46125001	46130000	0.182739	0.572926	-0.390187	-1.64593	2.24916e-10	1.63066e-08	1603	4	0	0	13.5893	14.6204	27.5	27
85243	chr2	176955001	176960000	0.122097	0.437049	-0.314952	-1.86818	2.29929e-10	1.66182e-08	1608	12	0	0	12.4435	12.4753	27.75	26.5
367310	chr11	20615001	20620000	0.188307	0.495228	-0.306922	-1.56542	9.93425e-12	1.23419e-09	1612	7	0	0	11.949	12.381	27.5714	27
45914	chr1	229565001	229570000	0.235726	0.593059	-0.357333	-1.5651	1.30379e-14	6.6751e-12	1614	14	0	0	12.5128	12.418	27.7143	26.5
134780	chr3	181440001	181445000	0.197858	0.515795	-0.317937	-1.56447	1.46404e-10	1.13812e-08	1615	20	0	0	13.4339	13.3852	27.7	26.9
212590	chr6	390001	395000	0.182419	0.515731	-0.333312	-1.56414	1.85169e-12	3.13841e-10	1617	13	0	0	12.2692	12.5527	27.3846	26.5385
389130	chr11	129715001	129720000	0.417697	0.111541	0.306156	1.81514	1.86343e-13	4.94442e-11	1624	1	0	0	14.8214	13.4815	28	27
23908	chr1	119535001	119540000	0.223753	0.55564	-0.331887	-1.56108	1.61418e-14	7.82736e-12	1626	6	0	0	12.5893	12.4815	27.8333	26.6667
43052	chr1	215255001	215260000	0.176176	0.482205	-0.30603	-1.94951	8.76862e-13	1.71852e-10	1626	11	0	0	12.8474	12.9158	27.7273	26.6364
438326	chr13	106830001	106835000	0.738933	0.24412	0.494813	1.55933	6.1327e-18	2.86852e-14	1629	1	0	0	12.8929	12.2222	28	27
44961	chr1	224800001	224805000	0.225522	0.531447	-0.305924	-1.90156	8.85407e-12	1.11124e-09	1630	12	0	0	13.0744	12.9198	27.5	26.8333
163344	chr4	126235001	126240000	0.125336	0.431138	-0.305801	-1.86756	4.76022e-12	6.71393e-10	1632	16	0	0	12.6674	12.375	27.8125	26.875
406483	chr12	81470001	81475000	0.155651	0.461368	-0.305717	-1.65708	9.68207e-13	1.84466e-10	1635	12	0	0	12.6696	12.9784	27.6667	26.6667
336435	chr10	1775001	1780000	0.0584375	0.364105	-0.305668	-2.63961	4.84873e-13	1.0816e-10	1638	13	0	0	12.7225	12.8376	27.9231	26.5385
562873	chr21	32715001	32720000	0.151942	0.57803	-0.426088	-1.86041	2.62958e-10	1.86358e-08	1638	1	0	0	13.25	12.4444	28	26
183895	chr5	37835001	37840000	0.256339	0.570461	-0.314121	-1.55617	4.30287e-13	9.88533e-11	1640	27	0	0	13.0304	13.2181	27.5556	26.8519
73774	chr2	119610001	119615000	0.139313	0.444816	-0.305503	-1.83195	1.95835e-11	2.15528e-09	1646	12	0	0	13.125	13.3673	27.75	26.8333
18239	chr1	91190001	91195000	0.220153	0.564768	-0.344616	-1.55493	1.5223e-14	7.49662e-12	1647	22	0	0	13.0763	13.2054	27.7727	26.7727
64075	chr2	71115001	71120000	0.239074	0.588081	-0.349008	-1.55471	2.86963e-16	4.16883e-13	1648	12	0	0	12.5357	12.6358	27.75	26.8333
266063	chr7	96635001	96640000	0.159353	0.464786	-0.305433	-1.6598	3.57993e-12	5.3212e-10	1648	10	0	0	13.7286	13.6741	27.9	26.8
293253	chr8	73445001	73450000	0.0905062	0.419323	-0.328817	-2.29801	2.68142e-10	1.89097e-08	1648	7	0	0	11.8929	12.4974	27.5714	26.7143
356576	chr10	102480001	102485000	0.149247	0.45447	-0.305223	-1.61822	6.15399e-11	5.57451e-09	1652	6	0	0	13.0774	13.7778	27.6667	27
207349	chr5	155105001	155110000	0.212904	0.528308	-0.315404	-1.55337	3.28165e-13	8.0124e-11	1653	11	0	0	12.8864	12.8822	27.7273	26.4545
362433	chr10	131765001	131770000	0.203831	0.569088	-0.365257	-1.55202	6.34357e-14	2.1494e-11	1659	15	0	0	12.219	12.5506	27.4	26.7333
266924	chr7	100940001	100945000	0.172018	0.492245	-0.320227	-1.55164	1.34224e-12	2.412e-10	1660	3	0	0	10.119	11.3827	27.3333	26.6667
337570	chr10	7450001	7455000	0.125237	0.430195	-0.304957	-1.84717	1.607e-12	2.80427e-10	1662	18	0	0	12.25	12.0905	27.6111	26.6111
426026	chr13	45330001	45335000	0.584789	0.19306	0.391729	1.55047	4.54228e-12	6.46936e-10	1665	1	0	0	14.2857	12.4815	28	25
217494	chr6	24910001	24915000	0.138798	0.443628	-0.304831	-2.07846	2.08497e-10	1.53316e-08	1668	13	0	0	13.011	12.6382	27.7692	26.8462
155177	chr4	85400001	85405000	0.203695	0.54363	-0.339935	-1.54926	6.56547e-13	1.36744e-10	1670	11	0	0	12.2727	12.6633	27.6364	26.9091
434624	chr13	88320001	88325000	0.109661	0.41446	-0.304799	-1.75107	5.00981e-12	7.04033e-10	1670	13	0	0	11.3544	11.8262	26.4615	26.4615
229606	chr6	85470001	85475000	0.190993	0.535409	-0.344416	-1.54907	1.75431e-15	1.4061e-12	1671	13	0	0	11.9231	12.2279	27.8462	26.6923
141422	chr4	16625001	16630000	0.511373	0.167172	0.344201	1.55716	2.92809e-10	2.03285e-08	1674	1	0	0	18.0357	19.1481	28	27
297995	chr8	97155001	97160000	0.292082	0.645698	-0.353616	-1.54806	1.33954e-16	2.29769e-13	1678	8	0	0	12.6964	13.5926	27.75	27
306343	chr8	138895001	138900000	0.482396	0.15843	0.323966	1.54767	4.31828e-14	1.60966e-11	1680	1	0	0	12.2143	11.9259	28	26
554764	chr20	55200001	55205000	0.134709	0.467922	-0.333213	-2.01277	2.98852e-10	2.0674e-08	1680	15	0	0	13.4619	13.4667	27.8	26.8
273546	chr7	134050001	134055000	0.533546	0.175976	0.35757	1.54729	9.76762e-11	8.09688e-09	1681	1	0	0	14.3571	13.5185	28	26
394551	chr12	21810001	21815000	0.0766997	0.381214	-0.304514	-2.49111	9.5361e-13	1.83152e-10	1682	17	0	0	12.4139	12.4292	27.8235	26.7647
283277	chr8	23565001	23570000	0.194788	0.525366	-0.330579	-1.54535	8.03086e-12	1.02565e-09	1688	7	0	0	12.6582	12.7143	28	26.8571
572646	chr22	33450001	33455000	0.23464	0.539429	-0.304789	-1.54534	1.58132e-11	1.81063e-09	1689	12	0	0	12.7143	12.6481	27.8333	26.75
255191	chr7	42275001	42280000	0.11412	0.418361	-0.304241	-2.43649	2.69481e-11	2.79533e-09	1691	24	0	0	11.936	12.2994	27.5417	26.6667
304974	chr8	132050001	132055000	0.213585	0.554356	-0.340771	-1.54504	8.12019e-16	8.13552e-13	1691	13	0	0	13.4011	13.2849	28	26.7692
147894	chr4	48985001	48990000	0.235114	0.564271	-0.329158	-1.54276	1.01885e-11	1.26102e-09	1696	9	0	0	12.123	12.5062	26.8889	27
372053	chr11	44330001	44335000	0.189043	0.493095	-0.304052	-1.63271	4.39189e-12	6.29372e-10	1698	41	0	0	12.399	12.2195	27.4146	26.7073
36772	chr1	183855001	183860000	0.605699	0.201377	0.404322	1.54241	1.01947e-15	9.34053e-13	1699	1	0	0	13.4643	13.5926	28	27
85249	chr2	176985001	176990000	0.221493	0.566616	-0.345124	-1.54196	2.33592e-12	3.7653e-10	1702	22	0	0	13.2873	13.4461	27.8182	26.8182
210476	chr5	170740001	170745000	0.220433	0.55947	-0.339036	-1.54065	9.58568e-13	1.83532e-10	1708	11	0	0	11.8734	12.3232	27.5455	26.5455
424648	chr13	38440001	38445000	0.213343	0.516818	-0.303475	-1.90194	3.326e-13	8.08671e-11	1709	12	0	0	13.2054	13.2315	27.8333	26.5833
33880	chr1	169395001	169400000	0.335686	0.695182	-0.359496	-1.53941	2.44703e-13	6.22301e-11	1713	9	0	0	12.7183	12.9588	27.8889	26.7778
452510	chr14	62580001	62585000	0.201532	0.504839	-0.303306	-2.09621	4.06584e-13	9.4695e-11	1715	12	0	0	12.3452	12.5802	27.8333	27
228679	chr6	80835001	80840000	0.828224	0.278402	0.549823	1.53926	3.7663e-16	5.08972e-13	1718	1	0	0	15.3929	16.4444	28	27
139070	chr4	4865001	4870000	0.163939	0.467067	-0.303128	-1.65838	4.30648e-12	6.19425e-10	1719	21	0	0	12.585	12.6085	27.619	26.381
212433	chr5	180525001	180530000	0.141819	0.482375	-0.340556	-1.53873	4.74317e-11	4.47077e-09	1722	5	0	0	11.95	11.563	27.6	25.8
254884	chr7	40740001	40745000	0.520689	0.172727	0.347963	1.53818	3.04655e-10	2.0988e-08	1725	1	0	0	14.1071	14.1111	28	27
101210	chr3	13590001	13595000	0.173419	0.476383	-0.302964	-1.68868	2.183e-10	1.59263e-08	1726	10	0	0	11.9036	12.1556	27	26.8
385753	chr11	112830001	112835000	0.16242	0.465311	-0.302892	-2.04742	8.47745e-13	1.67273e-10	1729	16	0	0	13.5424	13.3958	27.6875	26.6875
523311	chr18	35145001	35150000	0.119869	0.422693	-0.302824	-2.14447	3.0631e-14	1.2318e-11	1732	19	0	0	12.0996	12.4483	27.6316	26.7368
85241	chr2	176945001	176950000	0.168943	0.471739	-0.302796	-1.66581	7.85905e-12	1.00481e-09	1733	17	0	0	13.8992	13.5643	27.8824	26.8824
33065	chr1	165320001	165325000	0.149356	0.45211	-0.302754	-1.64001	8.86468e-13	1.7286e-10	1734	11	0	0	12.0227	12.0101	27.9091	26.3636
543301	chr19	57015001	57020000	0.178257	0.546096	-0.367839	-1.53601	1.33044e-14	6.78168e-12	1738	9	0	0	12.5476	12.9794	27.7778	27
135863	chr3	186855001	186860000	0.232263	0.534871	-0.302608	-2.12698	3.99561e-11	3.89242e-09	1740	8	0	0	12.317	12.3472	27.375	26.625
412897	chr12	113540001	113545000	0.302222	0.604819	-0.302597	-1.81124	2.0668e-11	2.2533e-09	1741	6	0	0	13.369	13.3086	27.8333	27
232368	chr6	99280001	99285000	0.0769361	0.379414	-0.302478	-2.3704	1.55298e-12	2.7305e-10	1746	15	0	0	12.5238	12.8889	27.7333	26.8667
361878	chr10	128990001	128995000	0.184883	0.511165	-0.326281	-2.04904	3.65262e-10	2.4299e-08	1747	8	0	0	12.5625	12.2176	27.75	26.625
502270	chr17	11140001	11145000	0.162243	0.480953	-0.31871	-1.53291	2.30342e-15	1.70401e-12	1750	6	0	0	11.619	11.3519	28	26.5
232524	chr6	100060001	100065000	0.0670925	0.3694	-0.302308	-2.444	3.78244e-14	1.44128e-11	1753	11	0	0	13.1818	12.9529	27.9091	26.6364
458552	chr14	92790001	92795000	0.207188	0.509442	-0.302254	-1.59953	8.47951e-11	7.22508e-09	1754	6	0	0	12.3512	12.5309	27.8333	26.3333
447403	chr14	37045001	37050000	0.187145	0.524112	-0.336967	-1.53034	1.64408e-14	7.92837e-12	1759	3	0	0	11.9286	12.284	27.3333	26.6667
543602	chr19	58520001	58525000	0.276044	0.578465	-0.30242	-1.52791	2.83719e-12	4.40823e-10	1769	6	0	0	12.375	12.0309	27.3333	26.6667
328484	chr9	103235001	103240000	0.0906318	0.392543	-0.301911	-2.63792	3.25146e-10	2.20725e-08	1771	4	0	0	12.1607	13.037	27	27
314	chr1	1565001	1570000	0.201474	0.503325	-0.301851	-1.79458	8.08972e-12	1.0309e-09	1773	11	0	0	13.0032	12.7441	27.8182	26.5455
506623	chr17	32905001	32910000	0.0942122	0.395826	-0.301614	-2.26787	2.98475e-12	4.58953e-10	1776	22	0	0	12.5584	12.7576	27.6364	26.7273
539329	chr19	37155001	37160000	0.145207	0.468995	-0.323788	-2.6306	4.24489e-10	2.77156e-08	1780	10	0	0	12.9321	12.763	27.8	26.6
51019	chr2	5835001	5840000	0.26749	0.597334	-0.329844	-1.5244	7.42215e-16	7.84177e-13	1781	11	0	0	13.4448	13.0269	27.6364	26.5455
144248	chr4	30755001	30760000	0.552124	0.185649	0.366476	1.52262	2.43251e-14	1.03177e-11	1792	1	0	0	12	11.2963	27	27
157390	chr4	96465001	96470000	0.14607	0.447394	-0.301324	-1.58137	1.08637e-11	1.32622e-09	1792	5	0	0	12.9143	13.5556	27.8	27
422386	chr13	27130001	27135000	0.0668409	0.368103	-0.301262	-2.41978	5.78819e-11	5.28435e-09	1793	11	0	0	11.0032	11.4747	27.1818	26.6364
504298	chr17	21280001	21285000	0.161684	0.46288	-0.301195	-2.0145	8.40464e-13	1.66119e-10	1796	10	0	0	13.1821	12.9407	27.9	26.9
540738	chr19	44200001	44205000	0.149277	0.45046	-0.301184	-1.90553	2.92217e-10	2.03238e-08	1798	4	0	0	12.9107	13.3148	28	26.75
541681	chr19	48915001	48920000	0.315519	0.675013	-0.359494	-1.51988	1.86374e-15	1.47348e-12	1798	6	0	0	13.0238	13.2346	27.8333	26.8333
266208	chr7	97360001	97365000	0.155162	0.456327	-0.301165	-1.67325	9.99525e-11	8.25027e-09	1800	9	0	0	13.0357	13.0782	27.7778	26.8889
187231	chr5	54515001	54520000	0.296029	0.657833	-0.361804	-1.51833	1.44279e-12	2.56938e-10	1807	17	0	0	13.5294	13.3028	27.9412	26.7059
447392	chr14	36990001	36995000	0.239875	0.556916	-0.317041	-1.51769	1.44366e-12	2.56938e-10	1812	12	0	0	12.7798	12.2469	27.9167	26.75
401067	chr12	54390001	54395000	0.155534	0.456213	-0.300679	-1.59216	3.78583e-10	2.50418e-08	1816	20	0	0	11.5714	11.6019	27.25	26.05
104046	chr3	27770001	27775000	0.201367	0.502014	-0.300647	-1.53625	1.87606e-10	1.40305e-08	1817	12	0	0	12.9851	13.2099	27.6667	27

## Sheet: 3D
id	Chromosome	Start	End	symbol	entrezID	mean.mean.N	mean.mean.T	mean.mean.diff	mean.mean.quot.log2	comb.p.val	comb.p.adj.fdr	combinedRank	num.sites	mean.num.na.N	mean.num.na.T	mean.mean.covg.N	mean.mean.covg.T	mean.nsamples.covg.thres5.N	mean.nsamples.covg.thres5.T
ENSG00000235029	chr7	156799001	156799826	NA	NA	0.0387359	0.481606	-0.44287	-3.36865	4.31669e-17	6.55659e-14	25	3	0	0	15.0238	14.8519	28	26.6667
ENSG00000188620	chr10	124895478	124897257	HMX3	340784	0.0702898	0.527647	-0.457357	-2.90609	8.15203e-17	8.88107e-14	26	10	0	0	12.4214	12.4778	27.9	26.6
ENSG00000246774	chr4	110224191	110237291	NA	NA	0.0790853	0.560923	-0.481838	-2.71653	1.6652e-18	6.86516e-15	31	3	0	0	12.369	12.3827	27.6667	27
ENSG00000133937	chr14	95234553	95236562	GSC	145258	0.0525971	0.503197	-0.4506	-3.33596	2.40707e-16	1.87745e-13	37	12	0	0	12.5714	12.787	27.75	26.8333
ENSG00000211770	chr7	142494923	142494975	TRBJ2-6	NA	0.0467642	0.602519	-0.555755	-3.4317	1.17006e-15	7.14286e-13	47	1	0	0	10.4643	12.037	28	25
ENSG00000184221	chr21	34442450	34444726	OLIG1	116448	0.057247	0.461091	-0.403844	-3.10504	1.39069e-18	6.689e-15	54	10	0	0	12.9821	12.6296	27.7	26.8
ENSG00000204791	chr8	145104030	145106423	NA	NA	0.113365	0.553745	-0.44038	-2.4789	5.55396e-18	1.94071e-14	59	11	0	0	13.4156	12.9899	27.4545	26.9091
ENSG00000152192	chr13	79172497	79177673	POU4F1	5457	0.0949244	0.489659	-0.394734	-2.66368	1.07001e-14	3.85993e-12	80	9	0	0	12.2183	12.1893	27.3333	26.7778
ENSG00000125820	chr20	21491648	21494664	NKX2-2	4821	0.147357	0.586856	-0.439499	-2.34103	1.8418e-15	9.18876e-13	85	7	0	0	12.0306	12.3386	27.5714	26.2857
ENSG00000181656	chr1	101003693	101007574	GPR88	54112	0.0682558	0.449329	-0.381074	-2.77105	1.33861e-14	4.59893e-12	88	8	0	0	12.6607	12.5741	27.625	26.875
ENSG00000249710	chr4	101111190	101136662	NA	NA	0.0875967	0.482778	-0.395181	-2.58475	1.65153e-14	5.35522e-12	89	6	0	0	13.2262	13.3025	27.8333	26.8333
ENSG00000236333	chr12	72647288	72668687	TRHDE-AS1	283392	0.108626	0.509193	-0.400568	-2.32141	1.4762e-16	1.33131e-13	89	13	0	0	11.6456	11.8462	27.3846	26.2308
ENSG00000198914	chr2	105471969	105476929	POU3F3	5455	0.128591	0.508725	-0.380134	-2.3161	6.08111e-17	7.97703e-14	91	10	0	0	13.1714	12.7778	28	26.7
ENSG00000231156	chr2	45240353	45240807	NA	NA	0.187562	0.711706	-0.524144	-2.31591	6.95177e-17	8.72266e-14	92	2	0	0	12	12.5556	27.5	26.5
ENSG00000198453	chr19	37407231	37489602	ZNF568	374900	0.132967	0.533075	-0.400108	-2.29185	6.67881e-15	2.60465e-12	98	11	0	0	12.4123	12.4916	27.7273	26.7273
ENSG00000207598	chr20	61809852	61809938	MIR124-3	406909	0.0789491	0.559857	-0.480908	-2.67955	3.29161e-14	9.59522e-12	99	1	0	0	9.35714	9.96296	28	27
ENSG00000267421	chr19	57047525	57049944	NA	NA	0.0590725	0.483502	-0.424429	-2.94707	4.83414e-14	1.3154e-11	104	3	0	0	13.7262	13.5309	28	27
ENSG00000272121	chr3	44039573	44040641	NA	NA	0.0347482	0.403554	-0.368806	-3.27719	2.6252e-17	4.73504e-14	109	6	0	0	13.8988	13.6049	27.6667	26.8333
ENSG00000180828	chr8	65492814	65496181	BHLHE22	27319	0.0985055	0.479365	-0.38086	-2.26195	1.0162e-14	3.71221e-12	110	4	0	0	13.5179	13.4259	28	26.75
ENSG00000242715	chr13	36801182	36871977	CCDC169	728591	0.19094	0.564912	-0.373972	-2.40862	6.86386e-14	1.73264e-11	114	7	0	0	12.8163	12.5873	27.8571	26.8571
ENSG00000183114	chr1	20878932	20881512	FAM43B	163933	0.105186	0.511634	-0.406448	-2.22738	8.61672e-17	8.88107e-14	117	10	0	0	13.4821	13.4259	27.6	26.5
ENSG00000233850	chr2	95690938	95692454	NA	NA	0.1316	0.52629	-0.39469	-2.37826	9.83162e-14	2.26985e-11	125	7	0	0	12.9949	13.3862	27.7143	26.7143
ENSG00000178726	chr20	23026270	23030378	THBD	7056	0.186888	0.569485	-0.382596	-2.21113	1.64073e-15	8.62405e-13	126	10	0	0	12.2107	11.9926	27.4	26.7
ENSG00000265573	chr16	72821592	72821672	NA	NA	0.0182009	0.377752	-0.359552	-3.78132	1.05202e-13	2.37189e-11	130	1	0	0	14.5357	15.0741	28	27
ENSG00000207811	chr11	111383663	111383746	MIR34B	407041	0.052308	0.411101	-0.358793	-2.75668	8.73454e-15	3.31671e-12	134	1	0	0	13.1786	11.9259	28	26
ENSG00000184486	chr6	99282580	99286660	POU3F2	5454	0.0838479	0.461795	-0.377947	-2.50983	1.94304e-13	3.9489e-11	142	6	0	0	12.5595	13.1481	27.8333	27
ENSG00000115232	chr2	182321929	182400914	ITGA4	3676	0.105014	0.458826	-0.353812	-2.35216	9.29466e-15	3.48357e-12	145	8	0	0	11.2946	11.8287	27.375	26.625
ENSG00000136352	chr14	36985602	36990354	NKX2-1	7080	0.140748	0.507012	-0.366264	-2.26725	2.15902e-13	4.29705e-11	145	18	0	0	11.8909	11.965	27.6667	26.7778
ENSG00000259725	chr16	54971698	54972583	NA	NA	0.134461	0.604884	-0.470423	-2.14035	1.51399e-15	8.40235e-13	146	4	0	0	12.5804	13.2037	27.75	27
ENSG00000134548	chr12	21679241	21690311	C12orf39	80763	0.0970735	0.44921	-0.352136	-2.23367	8.40183e-15	3.23291e-12	147	8	0	0	12.6116	13.037	27.75	27
ENSG00000250486	chr4	165878100	165880273	FAM218A	152756	0.110828	0.521629	-0.410802	-2.12605	6.53203e-14	1.67215e-11	150	4	0	0	13.2589	13.4444	27.5	27
ENSG00000006128	chr7	97361220	97369784	TAC1	6863	0.119336	0.476084	-0.356749	-2.17555	2.88154e-13	5.50717e-11	151	5	0	0	12.6429	12.8444	27.8	26.8
ENSG00000261787	chr8	67858736	67874825	TCF24	100129654	0.1813	0.54722	-0.36592	-2.11713	1.96318e-17	4.04682e-14	155	10	0	0	11.9107	12.0481	27	26.3
ENSG00000258197	chr20	21492085	21492947	NKX2-2-AS1	NA	0.160954	0.645864	-0.484909	-2.11615	1.29902e-13	2.84004e-11	156	3	0	0	10.7381	10.8889	27.3333	26
ENSG00000267472	chr17	66195062	66195737	NA	440461	0.180426	0.527103	-0.346677	-2.2122	1.06179e-18	6.12842e-15	163	4	0	0	11.6161	12.3796	28	26.75
ENSG00000168267	chr10	23481256	23483181	PTF1A	256297	0.134403	0.579826	-0.445423	-2.09743	7.21775e-21	2.08297e-16	167	7	0	0	11.9592	12.1111	27.7143	27
ENSG00000181965	chr5	134869991	134871639	NEUROG1	4762	0.101644	0.458656	-0.357012	-2.09651	3.15188e-13	5.8684e-11	169	7	0	0	12.3367	11.9841	27.7143	26.5714
ENSG00000075388	chr11	69587797	69590171	FGF4	2249	0.120008	0.577027	-0.457019	-2.27541	5.35104e-13	8.97823e-11	172	3	0	0	11.8333	12.1975	27.6667	27
ENSG00000131668	chr9	96713905	96717654	BARX1	56033	0.12697	0.489196	-0.362226	-2.0958	3.66503e-16	2.71203e-13	173	11	0	0	12.2143	11.7172	27.4545	26.4545
ENSG00000175040	chr3	142838173	142841800	CHST2	9435	0.20235	0.544543	-0.342193	-2.59158	1.89047e-16	1.55878e-13	175	12	0	0	12.4107	12.3272	27.8333	26.5
ENSG00000177990	chr12	63952693	64062719	DPY19L2	283417	0.146811	0.593102	-0.446291	-2.07818	8.12554e-19	5.86237e-15	178	8	0	0	13.7634	13.8148	27.75	26.875
ENSG00000136327	chr14	37049784	37051812	NKX2-8	26257	0.101435	0.45674	-0.355306	-2.35887	6.48261e-13	1.05102e-10	178	4	0	0	13.7768	13.1296	28	26.75
ENSG00000251573	chr5	50265051	50266001	NA	100287592	0.1525	0.600567	-0.448067	-2.06981	1.13101e-14	4.02961e-12	181	4	0	0	13	12.9907	28	26.75
ENSG00000267454	chr19	56905025	56910541	ZNF582-AS1	386758	0.32989	0.668986	-0.339096	-2.36516	5.03235e-14	1.33237e-11	181	3	0	0	13.0714	12.9259	28	26.6667
ENSG00000258910	chr2	119591276	119592686	NA	NA	0.165764	0.624454	-0.45869	-2.04865	4.91513e-14	1.3154e-11	187	3	0	0	14.381	14	28	27
ENSG00000267746	chr18	31802929	31804725	NA	NA	0.0894357	0.451587	-0.362151	-2.14368	9.03268e-13	1.39398e-10	187	7	0	0	12.8776	13.1746	28	26.8571
ENSG00000225936	chr10	118999111	119001434	NA	NA	0.131163	0.487155	-0.355991	-2.60468	9.33384e-13	1.43279e-10	188	6	0	0	12.7738	12.8395	27.8333	26.5
ENSG00000266916	chr19	37988063	37997948	NA	NA	0.128195	0.528697	-0.400502	-3.03058	9.97065e-13	1.49684e-10	191	11	0	0	13.9416	13.6195	28	26.8182
ENSG00000105825	chr7	93514709	93520303	TFPI2	7980	0.149292	0.578569	-0.429277	-2.04054	4.8077e-17	6.93727e-14	193	14	0	0	12.9821	13.3016	27.7143	27
ENSG00000250360	chr5	50261521	50262842	NA	NA	0.0943664	0.510919	-0.416553	-2.3194	1.06497e-12	1.55222e-10	198	1	0	0	13.3214	13.5926	28	27
ENSG00000127990	chr7	94214542	94285521	SGCE	8910	0.14888	0.480424	-0.331544	-2.25644	3.14043e-13	5.8684e-11	202	35	0	0	12.8265	12.7037	27.5429	26.5714
ENSG00000164438	chr5	170736288	170739138	TLX3	30012	0.150277	0.569043	-0.418766	-2.03024	1.04308e-16	1.00341e-13	205	7	0	0	12	12.0053	27.8571	26.5714
ENSG00000211768	chr7	142494682	142494731	TRBJ2-4	NA	0.0226118	0.439405	-0.416793	-3.78455	1.28858e-12	1.80379e-10	206	1	0	0	9.85714	10.6667	27	27
ENSG00000115297	chr2	74740590	74744274	TLX2	3196	0.162696	0.508537	-0.34584	-2.02196	3.86195e-14	1.09267e-11	209	17	0	0	12.6597	13.329	27.4706	26.7059
ENSG00000248918	chr5	50265494	50266021	NA	NA	0.138406	0.574998	-0.436593	-2.01892	7.55321e-14	1.86306e-11	212	2	0	0	13.4464	13.4815	28	27
ENSG00000182103	chr11	82443053	82444906	FAM181B	220382	0.153131	0.579315	-0.426184	-2.01723	2.20151e-15	1.04835e-12	213	5	0	0	13.3071	12.8963	27.8	26.8
ENSG00000224318	chr3	237441	239024	CHL1-AS2	NA	0.16451	0.586597	-0.422087	-2.01694	6.05232e-18	1.94071e-14	214	8	0	0	11.7277	12.125	27.875	27
ENSG00000253563	chr14	36988483	36992221	NKX2-1-AS1	100506237	0.0973543	0.45636	-0.359005	-2.4606	1.62188e-12	2.13725e-10	219	13	0	0	12.2857	12.3105	27.7692	26.9231
ENSG00000246379	chr16	56126899	56225006	NA	283856	0.172825	0.511434	-0.338609	-2.28887	1.74494e-12	2.25817e-10	223	6	0	0	11.6667	12.0802	27.6667	26.6667
ENSG00000107807	chr10	102889257	102897545	TLX1	3195	0.176967	0.566223	-0.389255	-1.98364	1.39803e-15	7.91094e-13	224	32	0	0	12.9955	12.713	27.875	26.8438
ENSG00000163064	chr2	119599747	119605254	EN1	2019	0.146542	0.51168	-0.365138	-1.95059	3.88793e-15	1.67465e-12	240	22	0	0	12.8539	12.8906	27.6818	26.7727
ENSG00000259705	chr15	48938148	48944213	NA	100506059	0.226182	0.545121	-0.31894	-2.06554	3.66593e-13	6.57112e-11	244	5	0	0	11.4071	11.3556	27.8	26
ENSG00000204612	chr9	79634571	79635869	FOXB2	442425	0.0720705	0.390125	-0.318054	-2.73114	4.82789e-15	1.9904e-12	249	3	0	0	14.2738	13.2469	28	27
ENSG00000139352	chr12	103351464	103354294	ASCL1	429	0.17547	0.549512	-0.374042	-1.9259	2.24685e-16	1.80116e-13	255	11	0	0	12.1461	12.6229	27.4545	26.5455
ENSG00000125533	chr20	61637331	61638387	BHLHE23	128408	0.160744	0.584583	-0.423839	-1.91851	1.68765e-17	3.74644e-14	260	5	0	0	12.95	12.3185	28	26.4
ENSG00000225611	chr3	42812104	42815127	NA	NA	0.0526864	0.412388	-0.359701	-3.03623	6.88995e-12	7.47507e-10	266	8	0	0	12.8125	12.8796	27.5	27
ENSG00000168875	chr3	137483579	137484396	SOX14	8403	0.11293	0.45893	-0.346	-1.97202	7.60997e-12	8.07413e-10	272	4	0	0	13.5804	14.213	27.75	27
ENSG00000272157	chr8	24814135	24814624	NA	NA	0.163423	0.637653	-0.474231	-1.90093	2.75166e-14	8.18661e-12	272	1	0	0	11	10.8519	28	27
ENSG00000233639	chr2	105424030	105469641	NA	100506421	0.130311	0.445637	-0.315326	-2.04599	5.93135e-12	6.60899e-10	273	18	0	0	12.3135	12.1214	27.3333	26.4444
ENSG00000161055	chr5	180017103	180018540	SCGB3A1	92304	0.0945875	0.409827	-0.315239	-2.24999	1.29598e-13	2.84004e-11	274	10	0	0	12.3893	12.8926	27.8	26.7
ENSG00000223652	chr5	122422943	122425994	NA	NA	0.120065	0.448634	-0.328569	-2.58054	9.30064e-12	9.58597e-10	280	12	0	0	12.4435	12.4815	27.5833	26.75
ENSG00000109738	chr4	157997209	158093242	GLRB	2743	0.284761	0.598552	-0.313791	-1.92742	3.32083e-13	6.06556e-11	284	8	0	0	13.1875	12.838	27.625	26.625
ENSG00000170162	chr6	117586721	117594728	VGLL2	245806	0.147446	0.460469	-0.313023	-2.04019	9.77117e-15	3.61521e-12	289	9	0	0	12.25	12.5226	27.5556	26.8889
ENSG00000226757	chr4	122685740	122687962	NA	NA	0.208444	0.533748	-0.325305	-1.87199	5.2148e-13	8.85258e-11	290	12	0	0	13.0982	12.6975	27.3333	26.75
ENSG00000162951	chr2	80515483	80531874	LRRTM1	347730	0.181377	0.496281	-0.314905	-1.94303	1.13974e-11	1.12643e-09	292	18	0	0	12.5099	12.4918	27.7222	26.7222
ENSG00000248334	chr15	28982729	29002537	WHAMMP2	440253	0.0356276	0.353138	-0.317511	-3.00428	1.17758e-11	1.15985e-09	293	4	0	0	11.1429	11.7685	27.75	26.25
ENSG00000187140	chr1	63788730	63790797	FOXD3	27022	0.187972	0.564519	-0.376547	-1.86793	7.40364e-14	1.84191e-11	294	5	0	0	11.5714	11.2074	27.2	26.8
ENSG00000262521	chr16	3231233	3234018	NA	NA	0.132039	0.479482	-0.347443	-1.86658	5.19248e-15	2.11056e-12	295	5	0	0	13.1857	13.2148	27.6	26.8
ENSG00000271474	chr4	96470280	96473608	NA	NA	0.149023	0.460381	-0.311358	-1.89648	2.23018e-14	6.84689e-12	296	9	0	0	12.8929	12.8683	27.8889	26.6667
ENSG00000163623	chr4	85413140	85419603	NKX6-1	4825	0.157592	0.480906	-0.323314	-1.85493	1.85317e-12	2.37692e-10	302	23	0	0	12.4006	13.0306	27.913	26.7826
ENSG00000145248	chr4	48485360	48491213	SLC10A4	201780	0.159954	0.506816	-0.346861	-1.85442	7.95477e-14	1.92913e-11	303	7	0	0	12.9133	13	27.8571	26.8571
ENSG00000258661	chr14	37116288	37128006	NA	NA	0.133852	0.451943	-0.318091	-2.037	1.43316e-11	1.36051e-09	304	30	0	0	12.0726	12.2086	27.2333	26.6
ENSG00000244522	chr2	66666575	66668968	MEIS1-AS1	NA	0.16213	0.552713	-0.390583	-1.85273	5.48203e-14	1.43824e-11	306	7	0	0	13.5816	13.6138	27.8571	27
ENSG00000260305	chr15	88795961	88814297	NTRK3-AS1	283738	0.19693	0.506865	-0.309935	-2.12809	2.13809e-13	4.28493e-11	307	13	0	0	12.217	12.208	27.7692	26.5385
ENSG00000168348	chr14	36003248	36006260	INSM2	84684	0.106347	0.421076	-0.31473	-2.41882	1.70269e-11	1.58509e-09	310	11	0	0	12.2857	12.5219	27.4545	26.6364
ENSG00000235436	chr7	89748714	89754914	DPY19L2P4	442523	0.122595	0.431997	-0.309402	-2.00893	6.29934e-13	1.02708e-10	313	3	0	0	14.1905	13.7778	27.6667	26.6667
ENSG00000255402	chr8	110986172	110987010	NA	NA	0.0693343	0.465616	-0.396282	-2.71235	1.74389e-11	1.60789e-09	313	5	0	0	13.4071	14.2889	27.8	26.8
ENSG00000121068	chr17	59477257	59486827	TBX2	6909	0.235904	0.553755	-0.317851	-1.83742	1.33212e-11	1.28146e-09	322	22	0	0	12.9058	12.8418	27.7727	26.8182
ENSG00000225206	chr1	98453556	98515419	MIR137HG	400765;406928;100616452	0.219974	0.538531	-0.318557	-1.83729	5.47521e-13	9.13346e-11	323	17	0	0	12.1765	12.3137	27.6471	26.5882
ENSG00000203877	chr6	84562985	84567234	RIPPLY2	134701	0.232643	0.568082	-0.335439	-1.83496	8.69599e-16	5.70358e-13	324	7	0	0	13.4235	12.963	27.8571	27
ENSG00000154080	chr18	24495595	24765281	CHST9	83539	0.154623	0.467223	-0.3126	-2.29053	2.094e-11	1.85941e-09	325	5	0	0	13.1357	13.2074	28	26.8
ENSG00000186479	chr5	63802084	63908139	RGS7BP	401190	0.214015	0.547166	-0.333152	-1.82877	1.74913e-14	5.54705e-12	326	10	0	0	13.8929	13.6852	27.8	26.9
ENSG00000171956	chr15	60296421	60353929	FOXB1	27023	0.152424	0.463208	-0.310784	-1.82689	1.50422e-14	5.04343e-12	328	11	0	0	12.724	12.5253	27.1818	26.8182
ENSG00000142700	chr1	50883222	50889172	DMRTA2	63950	0.176716	0.533798	-0.357083	-1.82535	1.57313e-14	5.15898e-12	332	21	0	0	13.2823	13.5573	27.7619	26.9048
ENSG00000122859	chr10	71331454	71332994	NEUROG3	50674	0.152316	0.541919	-0.389603	-1.82281	2.00217e-14	6.21298e-12	335	6	0	0	12.3095	11.4877	27.8333	26.6667
ENSG00000175175	chr17	56833230	57058983	PPM1E	22843	0.105885	0.410366	-0.304481	-2.05832	5.55107e-12	6.35707e-10	335	4	0	0	13.2143	13.7963	28	27
ENSG00000187821	chr4	185939995	185941958	HELT	391723	0.120558	0.444343	-0.323785	-1.97163	2.51255e-11	2.15162e-09	337	13	0	0	13.0137	12.8462	27.7692	26.7692
ENSG00000247416	chr11	112830002	112834182	NA	NA	0.153953	0.458112	-0.304159	-2.11978	9.73508e-13	1.47866e-10	337	15	0	0	13.4262	13.2568	27.6667	26.6667
ENSG00000211767	chr7	142494531	142494579	TRBJ2-3	NA	0.0361534	0.362786	-0.326633	-3.01384	2.76881e-11	2.32959e-09	343	1	0	0	11.6071	13.6667	28	27
ENSG00000173401	chr12	75728419	75764340	GLIPR1L1	256710	0.176417	0.515273	-0.338855	-1.81085	2.43163e-11	2.08852e-09	345	3	0	0	10.6667	10.4815	28	25.6667
ENSG00000198807	chr14	37126773	37148920	PAX9	5083	0.173984	0.495251	-0.321267	-1.8103	1.38003e-11	1.3144e-09	346	30	0	0	12.4333	12.7852	27.7667	26.7667
ENSG00000137727	chr11	110447766	110583912	ARHGAP20	57569	0.14143	0.443812	-0.302382	-2.04257	1.29419e-15	7.46978e-13	351	15	0	0	12.2095	12.5309	27.8667	26.6667
ENSG00000254102	chr8	65486863	65494445	NA	401463	0.129536	0.431567	-0.302031	-1.8199	5.84725e-12	6.56598e-10	353	30	0	0	13.1345	13.2975	27.5333	26.7
ENSG00000231453	chr2	175190755	175195371	NA	285084	0.153368	0.475616	-0.322247	-1.98976	3.46196e-11	2.81433e-09	355	13	0	0	13.0907	13.5214	27.5385	26.6923
ENSG00000171016	chr15	55831088	55881145	PYGO1	26108	0.0960224	0.435877	-0.339855	-2.4156	3.58986e-11	2.89841e-09	357	10	0	0	12.7429	13.5963	27.7	26.9
ENSG00000259711	chr16	54968825	54988577	NA	NA	0.212352	0.513884	-0.301532	-1.79776	1.55966e-11	1.46613e-09	358	22	0	0	13.1932	13.4545	27.8182	26.7273
ENSG00000085662	chr7	134127102	134144036	AKR1B1	231	0.164552	0.473293	-0.308741	-2.10764	3.70091e-11	2.95857e-09	361	12	0	0	12.8363	13.0864	27.75	27
ENSG00000170893	chr3	129693148	129696781	TRH	7200	0.234738	0.643824	-0.409085	-1.78288	6.61487e-19	5.86237e-15	366	11	0	0	11.724	12.1751	27.6364	26.3636
ENSG00000183733	chr2	71004442	71017775	FIGLA	344018	0.179295	0.593087	-0.413792	-1.78096	8.51017e-17	8.88107e-14	368	4	0	0	12.5089	12.963	27.75	26.75
ENSG00000255916	chr12	132906436	132908161	NA	NA	0.0833859	0.46783	-0.384444	-2.54265	4.52134e-11	3.49816e-09	373	2	0	0	11.5357	12.963	27.5	27
ENSG00000136099	chr13	53418109	53422775	PCDH8	5100	0.229211	0.60647	-0.37726	-1.77631	1.89819e-14	5.95432e-12	374	11	0	0	12.1591	12.8956	27.6364	26.6364
ENSG00000170122	chr9	116237	118417	FOXD4	2298	0.177359	0.501209	-0.32385	-1.77297	1.64359e-15	8.62405e-13	377	3	0	0	12.3929	13.3086	28	26.3333
ENSG00000177519	chr2	154333852	154335322	RPRM	56475	0.1144	0.430908	-0.316508	-1.95079	4.75034e-11	3.62672e-09	378	10	0	0	12.4607	12.5333	27.9	26.8
ENSG00000224825	chr9	77100467	77114043	NA	NA	0.0494855	0.348334	-0.298848	-2.84101	3.60531e-11	2.89841e-09	378	7	0	0	12.7959	12.5767	28	26.7143
ENSG00000176165	chr14	29235050	29238870	FOXG1	2290	0.211339	0.579365	-0.368026	-1.77199	2.21684e-15	1.04835e-12	378	19	0	0	12.8797	12.614	27.7368	26.5263
ENSG00000261064	chr15	32828248	32879814	NA	NA	0.067004	0.365778	-0.298774	-2.28688	5.12765e-12	5.94293e-10	379	1	0	0	11.9643	12.1481	27	27
ENSG00000163081	chr2	223162866	223169936	CCDC140	151278	0.167991	0.492237	-0.324246	-1.76743	3.1236e-13	5.8684e-11	380	33	0	0	12.7662	12.8754	27.6364	26.8485
ENSG00000125816	chr20	21376005	21378666	NKX2-4	644524	0.173392	0.532851	-0.359459	-1.76625	4.32251e-16	3.04252e-13	381	11	0	0	12.5325	12.8249	27.7273	26.7273
ENSG00000269883	chr14	77607026	77609339	NA	NA	0.0898827	0.420387	-0.330505	-2.21924	6.08597e-11	4.52668e-09	388	7	0	0	13.9133	13.8783	28	27
ENSG00000257520	chr14	36942412	36988726	NA	NA	0.185491	0.514702	-0.329211	-1.7471	3.41262e-13	6.19402e-11	395	32	0	0	11.8817	12.1076	27.6875	26.75
ENSG00000255491	chr8	125823860	125827924	NA	NA	0.402469	0.1062	0.296269	1.82767	1.21371e-13	2.69434e-11	396	1	0	0	11.9286	13.037	26	27
ENSG00000188816	chr10	124907638	124910188	HMX2	3167	0.15286	0.492162	-0.339302	-1.74299	3.53928e-13	6.38375e-11	401	10	0	0	12.5964	12.7296	27.6	26.8
ENSG00000128709	chr2	176987088	176989853	HOXD9	3235	0.195606	0.573887	-0.378281	-1.73809	2.55512e-13	5.0162e-11	405	14	0	0	12.3929	12.7513	27.7857	26.7857
ENSG00000271956	chr7	96635695	96637022	DLX6-AS2	NA	0.164505	0.529504	-0.364999	-1.73711	1.32522e-14	4.59893e-12	406	6	0	0	14.1607	14.0679	27.8333	27
ENSG00000238358	chr7	89748613	89752204	NA	NA	0.17904	0.556121	-0.377081	-1.73362	1.32659e-17	3.19033e-14	407	9	0	0	12.9206	13.1728	27.6667	26.8889
ENSG00000100842	chr14	23825611	23834961	EFS	10278	0.114622	0.409413	-0.294792	-2.17244	1.15387e-13	2.58136e-11	407	7	0	0	13.1276	13.418	27.7143	26.8571
ENSG00000224076	chr2	162279170	162280088	NA	NA	0.135704	0.465322	-0.329618	-1.73256	1.73749e-11	1.60712e-09	408	2	0	0	12.8571	13.3148	27.5	27
ENSG00000137463	chr4	140187317	140201492	MGARP	84709	0.0988265	0.393215	-0.294389	-2.21743	1.42341e-12	1.93766e-10	408	7	0	0	12.2806	12.9788	27.4286	26.7143
ENSG00000169291	chr1	154442248	154474589	SHE	126669	0.203074	0.496874	-0.2938	-1.88019	1.93263e-11	1.76499e-09	411	6	0	0	12.5595	11.9877	28	26.5
ENSG00000257842	chr14	27067618	27275673	NOVA1-AS1	NA	0.25193	0.560101	-0.308171	-1.73049	3.31715e-11	2.7196e-09	411	4	0	0	13.0446	12.6019	27.75	27
ENSG00000246448	chr4	144621410	144786225	NA	NA	0.267032	0.611693	-0.34466	-1.72953	4.42564e-11	3.44257e-09	412	5	0	0	13.7357	13.8889	27.6	27
ENSG00000227640	chr13	95364970	95368500	SOX21-AS1	NA	0.0877361	0.434374	-0.346638	-2.42737	1.0793e-10	7.39754e-09	421	6	0	0	13.2262	11.9753	27.8333	26.5
ENSG00000253661	chr8	77403435	77595513	ZFHX4-AS1	100192378	0.134009	0.425711	-0.291702	-1.82541	1.00622e-12	1.49684e-10	423	21	0	0	13.0816	13.224	27.8571	26.7143
ENSG00000128310	chr22	38219389	38221502	GALR3	8484	0.226019	0.51893	-0.292911	-2.02082	1.10275e-10	7.5235e-09	423	6	0	0	12.6786	13.0185	27.8333	26.8333
ENSG00000081138	chr18	63417488	63548638	CDH7	1005	0.224865	0.538549	-0.313684	-1.9139	1.11813e-10	7.59851e-09	424	7	0	0	13.5561	14.3333	27.8571	27
ENSG00000214513	chr2	73429386	73439641	NOTO	344022	0.147533	0.439165	-0.291631	-1.92112	2.37519e-11	2.05226e-09	425	8	0	0	13.0446	13.0648	27.75	27
ENSG00000230453	chr9	33524392	33573007	ANKRD18B	441459	0.0314637	0.322509	-0.291045	-3.17071	3.84105e-14	1.09267e-11	426	2	0	0	13.5714	14.2778	28	27
ENSG00000167941	chr17	41831099	41836156	SOST	50964	0.303341	0.593786	-0.290446	-1.98323	3.20868e-14	9.44891e-12	429	9	0	0	12.8532	13.0658	27.8889	26.7778
ENSG00000230126	chr3	192232811	192234362	FGF12-AS2	NA	0.107184	0.397595	-0.290411	-1.91639	2.27237e-13	4.49167e-11	430	3	0	0	12.5595	12.3951	26.6667	26.3333
ENSG00000243836	chr7	151106247	151110440	WDR86-AS1	100131176	0.240961	0.571544	-0.330583	-1.70646	1.05104e-13	2.37189e-11	431	11	0	0	12.8409	13	27.8182	26.8182
ENSG00000229590	chr17	56234389	56235161	MSX2P1	55545	0.100639	0.390254	-0.289615	-1.97118	5.74145e-12	6.47237e-10	432	3	0	0	10.5	11.2716	27.3333	26.6667
ENSG00000267223	chr19	30710573	30719622	NA	NA	0.142832	0.434526	-0.291694	-1.84834	1.19483e-10	7.98187e-09	432	12	0	0	11.7589	12.0988	27.4167	26.3333
ENSG00000259961	chr1	13839715	13842765	NA	NA	0.106583	0.488168	-0.381585	-2.26877	1.22357e-10	8.13619e-09	434	3	0	0	12.881	12.679	28	27
ENSG00000148826	chr10	134598297	134599556	NKX6-2	84504	0.27358	0.597096	-0.323516	-1.70452	8.48184e-11	6.01419e-09	434	6	0	0	11.6964	11.6605	27.8333	27
ENSG00000267280	chr17	59470817	59488916	NA	NA	0.192188	0.481646	-0.289458	-1.93662	1.99746e-11	1.80704e-09	434	47	0	0	12.712	12.6761	27.7234	26.766
ENSG00000150627	chr4	176986985	177103978	WDR17	116966	0.0720909	0.361242	-0.289151	-2.21116	8.05093e-11	5.72271e-09	435	5	0	0	13.0571	13	28	26.6
ENSG00000237751	chr2	71115001	71117089	NA	NA	0.177076	0.561118	-0.384042	-1.70127	1.19632e-17	3.13859e-14	437	11	0	0	12.3799	12.4646	27.7273	26.9091
ENSG00000261730	chr6	1384025	1385301	NA	NA	0.210028	0.661219	-0.451191	-1.69891	5.46379e-17	7.50855e-14	438	4	0	0	12.7768	12.5648	27.75	26.5
ENSG00000177508	chr16	54317216	54320675	IRX3	79191	0.130179	0.454262	-0.324083	-1.93593	1.31232e-10	8.64664e-09	438	15	0	0	12.3452	12.2198	27.5333	26.5333
ENSG00000174145	chr4	37245842	37451087	KIAA1239	57495	0.265496	0.6058	-0.340304	-1.69742	2.0416e-12	2.58414e-10	440	10	0	0	13.3036	13.3481	27.8	26.8
ENSG00000258403	chr14	62581071	62584284	NA	NA	0.206308	0.49525	-0.288942	-2.10824	4.36188e-13	7.58311e-11	441	11	0	0	12.2825	12.4141	27.9091	27
ENSG00000109705	chr4	13542454	13546674	NKX3-2	579	0.190551	0.494451	-0.303899	-1.69577	6.91795e-11	5.01621e-09	442	18	0	0	12.6766	12.6132	27.6111	26.7222
ENSG00000065609	chr6	84262599	84419410	SNAP91	9892	0.227341	0.573651	-0.346311	-1.69274	1.84673e-15	9.18876e-13	443	17	0	0	12.3676	12.6035	27.7647	26.8824
ENSG00000180660	chr13	36047926	36050832	MAB21L1	4081	0.194357	0.632251	-0.437893	-1.69008	7.86546e-17	8.88107e-14	446	7	0	0	14.1939	13.9735	28	27
ENSG00000218672	chr7	155174771	155189051	NA	NA	0.198218	0.486287	-0.288069	-1.81978	1.29999e-10	8.58502e-09	448	5	0	0	12.35	11.5556	27.8	26.8
ENSG00000145358	chr4	101107027	101111939	DDIT4L	115265	0.180932	0.468992	-0.28806	-2.1507	2.80829e-12	3.41959e-10	449	8	0	0	13.0536	13.338	27.5	26.875
ENSG00000180613	chr4	54965690	54968672	GSX2	170825	0.11249	0.400544	-0.288054	-2.10562	1.3661e-10	8.89936e-09	450	9	0	0	12.9167	12.8642	27.5556	26.5556
ENSG00000230500	chr10	28033715	28056723	NA	NA	0.198232	0.599879	-0.401647	-1.68476	2.48116e-16	1.88431e-13	451	17	0	0	12.2101	12.4553	27.5294	26.7647
ENSG00000170370	chr10	119301955	119309056	EMX2	2018	0.122653	0.41053	-0.287877	-1.75702	2.6353e-11	2.24342e-09	454	27	0	0	12.8889	13.2565	27.8148	26.8519
ENSG00000183242	chr11	32457064	32480315	WT1-AS	51352	0.211618	0.570953	-0.359335	-1.68152	1.99246e-13	4.02101e-11	455	21	0	0	12.3656	12.3034	27.8095	26.8095
ENSG00000247775	chr4	90757559	90763129	NA	644248	0.0744565	0.420708	-0.346251	-2.60373	1.59462e-10	1.00919e-08	456	13	0	0	13.1978	13.433	27.6154	26.9231
ENSG00000184302	chr14	60975669	60979568	SIX6	4990	0.212107	0.598947	-0.38684	-1.67713	1.28522e-15	7.46978e-13	457	15	0	0	12.6762	12.8815	27.6667	27
ENSG00000063515	chr22	19136089	19137796	GSC2	2928	0.186093	0.473243	-0.28715	-1.75447	3.08706e-12	3.71206e-10	459	6	0	0	12.6369	12.642	27.3333	26.5
ENSG00000159263	chr21	38071433	38122218	SIM2	6493	0.202216	0.506877	-0.304661	-1.6862	1.6698e-10	1.04304e-08	462	45	0	0	12.9151	12.8527	27.5111	26.7111
ENSG00000136535	chr2	162272605	162282381	TBR1	10716	0.121181	0.407742	-0.286561	-1.85281	1.21396e-10	8.09092e-09	464	17	0	0	13.5798	13.6688	27.8235	26.8824
ENSG00000229847	chr10	119232726	119304579	EMX2OS	196047	0.131026	0.41723	-0.286204	-1.90121	8.22155e-12	8.59658e-10	466	38	0	0	12.9013	13.0283	27.7632	26.7368
ENSG00000112276	chr6	105544697	105585049	BVES	11149	0.206478	0.492606	-0.286128	-2.58627	3.83251e-11	3.03853e-09	467	9	0	0	12.9365	12.9465	27.5556	27
ENSG00000232825	chr1	99469832	99614408	NA	100129620	0.149655	0.525427	-0.375772	-1.66229	1.74634e-15	8.99958e-13	470	9	0	0	11.7063	11.9506	27.2222	26.4444
ENSG00000124785	chr6	5998232	6007200	NRN1	51299	0.185564	0.481142	-0.295578	-1.66023	1.52519e-12	2.05679e-10	473	24	0	0	12.7827	12.8395	27.8333	26.9167
ENSG00000254906	chr11	20691971	20692843	NA	NA	0.0650975	0.382465	-0.317368	-2.22509	2.14005e-10	1.29204e-08	478	4	0	0	11.5982	12.4722	28	27
ENSG00000183807	chr6	117073363	117086886	FAM162B	221303	0.237086	0.561315	-0.324228	-1.65399	4.0413e-17	6.55659e-14	479	5	0	0	14.2929	14.0222	28	27
ENSG00000162409	chr1	57110995	57181008	PRKAA2	5563	0.206644	0.492729	-0.286085	-2.49392	2.1699e-10	1.30189e-08	481	9	0	0	12.4881	12.5144	27.8889	26.4444
ENSG00000226740	chr10	102896232	102899468	NA	NA	0.24768	0.614768	-0.367087	-1.6526	2.00153e-15	9.79022e-13	481	8	0	0	12.9866	12.6713	27.875	26.5
ENSG00000214336	chr2	88747726	88752131	FOXI3	NA	0.189918	0.473228	-0.28331	-1.88813	2.4754e-15	1.13393e-12	482	7	0	0	12.7959	12.8148	27.5714	26.2857
ENSG00000107984	chr10	54074056	54077802	DKK1	22943	0.0998049	0.463486	-0.363681	-2.20625	2.18877e-10	1.30796e-08	482	6	0	0	12.0238	11.9383	27.8333	26.3333
ENSG00000170954	chr19	53611132	53636330	ZNF415	55786	0.189406	0.49976	-0.310354	-1.7861	2.19368e-10	1.30801e-08	484	9	0	0	14.0595	13.8601	28	26.8889
ENSG00000154721	chr21	27011584	27089874	JAM2	58494	0.215326	0.497174	-0.281848	-1.74098	1.30808e-14	4.59893e-12	489	9	0	0	12.4246	12.5185	27.8889	26.7778
ENSG00000205927	chr21	34398153	34401504	OLIG2	10215	0.178459	0.539032	-0.360573	-1.64573	3.35447e-12	3.98381e-10	489	13	0	0	12.5797	13.0085	27.6154	26.8462
ENSG00000230006	chr2	89065324	89106126	ANKRD36BP2	645784	0.27136	0.561431	-0.290071	-1.64554	6.01399e-11	4.49631e-09	490	6	0	0	12.9524	12.8519	27.6667	26.8333
ENSG00000237390	chr1	156358018	156365401	NA	NA	0.274551	0.567749	-0.293198	-1.79095	2.49665e-10	1.46148e-08	493	9	0	0	11.9841	12.7819	27.4444	26.5556
ENSG00000229415	chr14	36942493	36983034	SFTA3	253970	0.190808	0.490338	-0.29953	-1.64176	1.36254e-11	1.30204e-09	494	16	0	0	11.6763	12.0972	27.6875	26.875
ENSG00000183770	chr3	138663066	138665982	FOXL2	668	0.113417	0.400423	-0.287006	-2.03274	2.58035e-10	1.50437e-08	495	9	0	0	12.5238	12.4527	27.6667	26.6667
ENSG00000177283	chr10	35927177	35930362	FZD8	8325	0.231826	0.512943	-0.281118	-1.74555	1.06912e-11	1.0676e-09	496	6	0	0	12.3095	12.9321	27.5	27
ENSG00000254427	chr11	45376922	45387672	NA	NA	0.188394	0.583797	-0.395404	-1.634	9.10261e-18	2.62692e-14	501	3	0	0	12.5476	12.3333	28	27
ENSG00000237988	chr6	29520996	29521943	OR2I1P	NA	0.204157	0.622096	-0.417939	-1.63396	1.56935e-20	2.2645e-16	502	32	0	0	11.0078	11.2697	27.5	26.5938
ENSG00000131951	chr14	60386431	60530277	LRRC9	NA	0.0555692	0.400689	-0.34512	-2.93564	2.80624e-10	1.6005e-08	506	2	0	0	12.1786	12.8148	27.5	27
ENSG00000254489	chr11	30605677	30652055	NA	NA	0.184562	0.463614	-0.279052	-1.7649	5.36627e-11	4.03295e-09	509	14	0	0	12.7143	12.791	27.8571	26.8571
ENSG00000181201	chr1	228651804	228652327	HIST3H2BA	NA	0.143341	0.422363	-0.279023	-1.77662	1.66316e-16	1.41168e-13	510	3	0	0	13.3095	13.0741	28	27
ENSG00000145642	chr5	63986135	64013917	FAM159B	100132916	0.337348	0.65322	-0.315872	-1.62344	3.78307e-14	1.09175e-11	517	7	0	0	12.6786	12.5503	27.8571	26.5714
ENSG00000188778	chr8	37820516	37824483	ADRB3	155	0.189779	0.466999	-0.27722	-1.68474	5.17142e-11	3.90686e-09	519	10	0	0	12.725	13.0111	28	26.7
ENSG00000253308	chr7	27278862	27280847	NA	NA	0.202589	0.559728	-0.357139	-1.61848	1.13796e-12	1.64202e-10	524	4	0	0	12.9464	13.8796	27.75	27
ENSG00000225554	chr1	241587592	241596792	NA	NA	0.244803	0.521493	-0.276691	-1.84331	3.54171e-10	1.94316e-08	526	4	0	0	12.2321	11.5926	27.75	27
ENSG00000183729	chr8	53850991	53853677	NPBWR1	2831	0.209425	0.600157	-0.390731	-1.61661	4.01837e-16	2.89915e-13	526	13	0	0	12.9643	13.0057	27.8462	26.6154
ENSG00000006377	chr7	96634860	96640351	DLX6	1750	0.167209	0.473508	-0.306298	-1.61417	5.73242e-12	6.47237e-10	529	11	0	0	13.6266	13.532	27.9091	26.8182
ENSG00000248511	chr4	93218402	93225329	NA	NA	0.0231805	0.334985	-0.311805	-3.63338	3.73819e-10	2.03257e-08	530	2	0	0	13.7857	13.5741	28	27
ENSG00000185869	chr19	37379026	37407193	ZNF829	374899	0.129164	0.404759	-0.275595	-2.3835	8.34528e-12	8.69445e-10	530	7	0	0	14.2398	14.0053	27.8571	26.5714
ENSG00000103241	chr16	86544133	86548076	FOXF1	2294	0.175132	0.514192	-0.33906	-1.61398	6.21862e-12	6.85329e-10	531	10	0	0	12.05	12.3741	27.2	26.6
ENSG00000163661	chr3	157154578	157161417	PTX3	5806	0.131913	0.406555	-0.274641	-2.39895	1.41492e-12	1.93522e-10	537	8	0	0	13.0759	13.463	27.875	26.875
ENSG00000229520	chr13	112760409	112761196	LINC00404	NA	0.201443	0.608337	-0.406894	-1.60746	2.56388e-14	7.78852e-12	537	3	0	0	13.0833	13.2346	27	26.6667
ENSG00000111490	chr12	65174589	65274812	TBC1D30	23329	0.305518	0.581323	-0.275805	-1.885	4.15454e-10	2.22441e-08	539	19	0	0	12.8722	12.7388	27.7368	26.6842
ENSG00000169856	chr15	53049637	53083273	ONECUT1	3175	0.175493	0.450536	-0.275043	-1.60621	3.45086e-11	2.81433e-09	539	22	0	0	12.3101	12.3586	27.8636	26.6818
ENSG00000250451	chr12	54392806	54393794	HOXC-AS1	NA	0.139707	0.433254	-0.293547	-1.60477	3.4519e-10	1.90111e-08	541	10	0	0	11.6429	11.8259	27	25.9
ENSG00000174279	chr2	176942200	176948641	EVX2	344191	0.180814	0.490524	-0.30971	-1.60399	2.35363e-12	2.95319e-10	542	19	0	0	13.0789	13.0604	27.4211	26.4211
ENSG00000135625	chr2	73518058	73520833	EGR4	1961	0.0958242	0.369855	-0.274031	-2.25128	2.49188e-10	1.46148e-08	543	11	0	0	12.3474	12.0135	27.5455	26.6364
ENSG00000131094	chr17	43037061	43045439	C1QL1	10882	0.246434	0.539745	-0.293311	-1.6037	4.37892e-11	3.41544e-09	543	11	0	0	12.3831	12.8148	27.5455	26.8182
ENSG00000172005	chr2	95691422	95719737	MAL	4118	0.137405	0.419182	-0.281777	-1.71922	4.25025e-10	2.25474e-08	544	9	0	0	12.3889	12.4815	27.4444	26.5556
ENSG00000178860	chr8	72753784	72756703	MSC	9242	0.234232	0.59803	-0.363797	-1.60368	3.63477e-15	1.58933e-12	544	11	0	0	14.0422	13.7071	28	26.7273
ENSG00000153266	chr3	62355356	62359999	FEZF2	55079	0.18495	0.507626	-0.322676	-1.59715	8.14479e-13	1.27054e-10	546	16	0	0	13.0938	12.8912	27.9375	26.6875
ENSG00000138136	chr10	102986733	102989551	LBX1	10660	0.167159	0.463876	-0.296717	-1.59595	1.23736e-12	1.75044e-10	547	17	0	0	13.0105	12.78	27.8824	26.7647
ENSG00000255150	chr12	104697517	104698980	EID3	493861	0.137067	0.500397	-0.363331	-2.02713	4.61369e-10	2.43412e-08	547	6	0	0	12.0536	11.5679	27.5	26.6667
ENSG00000258422	chr14	70653840	70696904	NA	NA	0.301261	0.574338	-0.273077	-1.85112	2.639e-12	3.26862e-10	548	19	0	0	12.0395	11.9864	27.6842	26.4211
ENSG00000229142	chr6	29795162	29796141	HCG4P8	NA	0.158776	0.462488	-0.303711	-1.77685	4.70095e-10	2.47113e-08	549	15	0	0	12.5381	12.5012	27.6667	26.6667
ENSG00000106038	chr7	27282164	27290112	EVX1	2128	0.140386	0.448362	-0.307976	-1.86611	4.73259e-10	2.48323e-08	550	24	0	0	13.2961	13.5062	27.75	26.8333
ENSG00000255420	chr11	8032825	8038036	NA	NA	0.629192	0.203178	0.426014	1.58419	1.35334e-13	2.93654e-11	552	1	0	0	15	14.963	28	27
ENSG00000187987	chr6	28399707	28411279	ZSCAN23	222696	0.124711	0.397161	-0.27245	-1.61119	4.22339e-12	4.93453e-10	553	5	0	0	13.1429	12.6296	27.8	27
ENSG00000074317	chr5	176047085	176057530	SNCB	6620	0.263929	0.536332	-0.272404	-1.87973	4.23305e-10	2.24976e-08	554	13	0	0	12.9093	13.0285	27.4615	26.8462
ENSG00000187553	chr10	94821021	94828454	CYP26C1	340665	0.263951	0.612738	-0.348787	-1.58019	6.22194e-15	2.45971e-12	555	15	0	0	12.9786	12.9481	27.8	26.6667
ENSG00000271776	chr13	79170264	79173754	NA	NA	0.210639	0.597753	-0.387114	-1.57974	4.13388e-17	6.55659e-14	556	9	0	0	12.8175	12.9753	27.8889	26.7778
ENSG00000180483	chr20	29964967	29978406	DEFB119	245932	0.382844	0.110567	0.272277	1.70412	2.25224e-15	1.04835e-12	557	1	0	0	13.7143	12.6296	28	27
ENSG00000183072	chr5	172659112	172662360	NKX2-5	1482	0.1788	0.45949	-0.280689	-1.56121	1.31116e-11	1.26551e-09	575	11	0	0	12.5844	12.9798	27.6364	26.6364
ENSG00000178125	chr8	67876334	67968839	PPP1R42	286187	0.353938	0.628228	-0.274289	-1.55618	1.18787e-10	7.97229e-09	579	13	0	0	12.6346	12.8889	27.2308	26.8462
ENSG00000132130	chr17	35294084	35301917	LHX1	3975	0.190594	0.460678	-0.270084	-1.55168	7.18161e-10	3.56719e-08	583	29	0	0	12.1158	12.3384	27.3103	26.6207
ENSG00000232301	chr7	100942894	100944551	NA	NA	0.172018	0.492245	-0.320227	-1.55164	1.34224e-12	1.86229e-10	584	3	0	0	10.119	11.3827	27.3333	26.6667
ENSG00000159182	chr17	46799084	46799884	PRAC	84366	0.256629	0.714171	-0.457542	-1.55074	2.7055e-15	1.21997e-12	586	5	0	0	13.2	12.8148	27.8	27
ENSG00000169840	chr13	28366780	28368905	GSX1	219409	0.227457	0.606989	-0.379532	-1.55008	8.28943e-14	1.97706e-11	588	5	0	0	11.6	11.8593	27.2	26.4
ENSG00000184361	chr17	43331760	43339479	SPATA32	124783	0.187578	0.498556	-0.310978	-2.8094	8.5428e-10	4.17859e-08	590	6	0	0	12.881	12.3642	27.6667	26.8333
ENSG00000254361	chr8	138864570	138941287	NA	NA	0.482396	0.15843	0.323966	1.54767	4.31828e-14	1.20992e-11	592	1	0	0	12.2143	11.9259	28	26
ENSG00000169900	chr16	31227283	31228680	PYDC1	260434	0.0982141	0.367042	-0.268828	-1.80143	1.07894e-10	7.39754e-09	592	9	0	0	12.1548	12.3169	27.6667	26.6667
ENSG00000173452	chr7	19758933	19813221	TMEM196	256130	0.248288	0.564427	-0.316138	-1.54697	7.44525e-12	7.95787e-10	593	9	0	0	12.5238	12.6008	27.7778	26.5556
ENSG00000125285	chr13	95361886	95364389	SOX21	11166	0.0986556	0.367253	-0.268598	-2.09643	6.33686e-12	6.9271e-10	595	7	0	0	12.6224	12.5714	27.8571	26.2857
ENSG00000269707	chr2	105469743	105542510	NA	NA	0.154773	0.422816	-0.268043	-1.67091	1.20409e-11	1.17401e-09	597	40	0	0	12.7045	12.5815	27.75	26.675
ENSG00000205899	chr17	1173853	1174754	BHLHA9	727857	0.197001	0.567465	-0.370464	-1.5457	5.78648e-14	1.50443e-11	599	3	0	0	11.9762	11.4444	28	26.6667
ENSG00000119919	chr10	101292690	101296278	NKX2-3	159296	0.135899	0.403539	-0.26764	-1.76002	9.25275e-11	6.44988e-09	600	13	0	0	12.0247	12.4815	27.6154	26.8462
ENSG00000136014	chr12	95910336	95945266	USP44	84101	0.36291	0.695008	-0.332098	-1.54493	8.07363e-17	8.88107e-14	601	11	0	0	12.7695	12.7407	27.4545	26.8182
ENSG00000164853	chr7	1272543	1276954	UNCX	340260	0.185168	0.513971	-0.328803	-1.54478	1.15907e-12	1.65593e-10	602	11	0	0	12.224	12.2862	27.5455	26.3636
ENSG00000178081	chr15	30395923	30423960	ULK4P3	89837	0.0521429	0.319259	-0.267117	-2.40564	7.51429e-12	8.00203e-10	606	2	0	0	9.32143	8.83333	26.5	25
ENSG00000165646	chr10	119000604	119038941	SLC18A2	6571	0.253504	0.526259	-0.272756	-1.95125	1.02705e-09	4.87884e-08	607	10	0	0	12.85	13.163	27.9	26.6
ENSG00000253405	chr7	27281048	27286848	EVX1-AS	NA	0.165412	0.468649	-0.303238	-1.79566	1.02787e-09	4.87884e-08	608	26	0	0	13.022	13.2678	27.6154	26.7692
ENSG00000137273	chr6	1390069	1395832	FOXF2	2295	0.191957	0.509836	-0.317879	-1.53735	1.49744e-13	3.21598e-11	610	14	0	0	13.0638	13.082	27.8571	26.7143
ENSG00000172680	chr8	57025501	57026541	MOS	4342	0.190231	0.518108	-0.327877	-1.53546	2.78384e-13	5.39187e-11	611	4	0	0	13.5625	13.8519	27.5	27
ENSG00000172803	chr11	65601112	65624367	SNX32	254122	0.249772	0.515341	-0.265569	-1.9136	6.52458e-12	7.10539e-10	614	21	0	0	13.0578	12.9665	27.6667	26.619
ENSG00000150051	chr10	27961804	28034989	MKX	283078	0.191925	0.457379	-0.265454	-1.64389	3.04286e-11	2.53066e-09	616	28	0	0	12.7411	13.0675	27.6786	26.75
ENSG00000256527	chr11	126873298	126874130	NA	NA	0.234363	0.506579	-0.272216	-1.52914	3.45794e-11	2.81433e-09	622	5	0	0	12.7	12.5556	27.6	26.8
ENSG00000188573	chr5	167956121	167957639	FBLL1	NA	0.308222	0.610029	-0.301807	-1.52541	1.81324e-10	1.12292e-08	627	7	0	0	12.9082	13.1852	28	26.8571
ENSG00000261439	chr16	56226526	56228430	NA	26077	0.178268	0.49594	-0.317672	-1.66633	1.25457e-09	5.7744e-08	627	3	0	0	13.2262	12.6296	28	26
ENSG00000156150	chr1	110602616	110613322	ALX3	257	0.309816	0.573571	-0.263754	-1.61849	1.92866e-13	3.94745e-11	632	13	0	0	12.8874	12.9316	27.6923	26.7692
ENSG00000236511	chr9	3181589	3198517	NA	NA	0.0843097	0.412311	-0.328001	-2.3291	1.38382e-09	6.24971e-08	639	2	0	0	10.1786	11.0185	26.5	27
ENSG00000170561	chr5	2745959	2752969	IRX2	153572	0.294823	0.579629	-0.284805	-1.51231	1.85648e-13	3.82688e-11	644	18	0	0	12.1984	12.0267	27.7222	26.6111
ENSG00000176692	chr16	86600857	86602539	FOXC2	2303	0.211473	0.565398	-0.353925	-1.50896	3.30627e-13	6.06556e-11	647	8	0	0	13.3036	13.2639	27.5	26.75
ENSG00000251628	chr5	113391703	113392871	NA	NA	0.21817	0.569424	-0.351254	-1.50832	1.01617e-09	4.85523e-08	648	2	0	0	13.9107	13.963	28	27
ENSG00000231752	chr1	121261143	121310591	EMBP1	NA	0.0853632	0.346812	-0.261448	-1.95003	3.58037e-11	2.89841e-09	651	4	0	0	13.2411	13.5926	28	26.75
ENSG00000125813	chr20	21686297	21696620	PAX1	5075	0.170993	0.459997	-0.289005	-1.50447	1.42851e-10	9.2227e-09	652	15	0	0	12.5238	12.6173	27.6667	26.5333
ENSG00000188626	chr15	28947100	28983530	GOLGA8M	653720	0.246228	0.506916	-0.260688	-2.59531	4.11741e-11	3.22018e-09	659	4	0	0	12.3393	13.3796	27.75	27
ENSG00000261480	chr15	28964523	28983577	NA	NA	0.246228	0.506916	-0.260688	-2.59531	4.11741e-11	3.22018e-09	659	4	0	0	12.3393	13.3796	27.75	27
ENSG00000101438	chr20	37353105	37358015	SLC32A1	140679	0.206182	0.532798	-0.326617	-1.49505	6.22185e-12	6.85329e-10	660	13	0	0	12.772	12.6325	28	26.6923
ENSG00000148704	chr10	118888032	118897812	VAX1	11023	0.260972	0.582201	-0.321229	-1.4936	1.55231e-12	2.08363e-10	662	20	0	0	12.6196	12.6407	27.7	26.75
ENSG00000237380	chr2	176986339	177001826	HOXD-AS2	100506783	0.218779	0.495972	-0.277193	-1.49139	2.66565e-10	1.53675e-08	664	42	0	0	12.5459	12.7619	27.7143	26.619
ENSG00000267774	chr18	57363691	57364644	NA	NA	0.0824897	0.34225	-0.25976	-2.24766	2.88315e-11	2.41874e-09	666	6	0	0	12.5417	12.7963	26.8333	27
ENSG00000122585	chr7	24323782	24331484	NPY	4852	0.313115	0.611317	-0.298202	-1.4804	1.08525e-11	1.07997e-09	670	10	0	0	12.9143	13.0296	27.7	26.7
ENSG00000218109	chr11	126872805	126875953	KIRREL3-AS3	283165	0.269628	0.539017	-0.26939	-1.47691	1.76284e-11	1.62019e-09	677	8	0	0	12.7411	12.537	27.75	26.625
ENSG00000259439	chr2	45147332	45166338	NA	100130502	0.227188	0.542227	-0.315038	-1.47	1.35597e-12	1.87235e-10	686	36	0	0	12.8274	12.8755	27.6111	26.6667
ENSG00000156076	chr12	65444406	65515346	WIF1	11197	0.265308	0.593339	-0.328031	-1.62095	2.24096e-09	9.41365e-08	687	8	0	0	13.7411	13.8472	27.75	26.875
ENSG00000253477	chr8	104495626	104513904	NA	NA	0.127584	0.383898	-0.256314	-1.87081	7.05137e-12	7.56489e-10	690	11	0	0	11.0974	11.4646	27.1818	26.6364
ENSG00000231977	chr20	61798149	61812255	NA	NA	0.208441	0.507901	-0.29946	-1.46796	6.71616e-13	1.07679e-10	690	22	0	0	12.0925	12.1667	27.4091	26.6818
ENSG00000265671	chr18	894436	907681	NA	NA	0.246504	0.560946	-0.314442	-1.46733	8.78224e-13	1.36262e-10	691	19	0	0	12.9925	12.9357	27.8421	26.8421
ENSG00000183439	chr4	165875598	165898820	TRIM61	391712	0.321947	0.577671	-0.255724	-1.60307	5.52534e-15	2.21466e-12	693	11	0	0	12.6169	12.5859	27.2727	26.8182
ENSG00000230749	chr2	66666220	66667444	MEIS1-AS2	NA	0.232573	0.537322	-0.30475	-1.46438	2.00387e-09	8.59283e-08	694	5	0	0	12.9143	13.2815	28	26.8
ENSG00000240225	chr19	56879468	56891197	ZNF542	147947	0.271124	0.607397	-0.336273	-1.46376	7.77353e-14	1.90116e-11	696	8	0	0	12.6339	12.4074	27.875	27
ENSG00000242407	chr17	46810453	46811250	NA	NA	0.0717376	0.330696	-0.258958	-2.30641	2.45595e-09	1.01688e-07	697	4	0	0	13.6339	14.1389	27.75	27
ENSG00000249116	chr5	1884080	1884763	NA	NA	0.0586798	0.313404	-0.254724	-2.18423	6.33582e-10	3.18546e-08	701	2	0	0	11.1786	11.7963	26	26
ENSG00000232789	chr2	220223592	220223705	NA	NA	0.0417863	0.296195	-0.254409	-2.56381	1.8596e-10	1.14427e-08	703	1	0	0	12.6786	14.3333	28	27
ENSG00000270419	chr6	163834097	163834992	CAHM	100526820	0.10494	0.359203	-0.254263	-1.72565	2.51817e-09	1.03817e-07	705	5	0	0	13.1643	13.2074	27.6	26.8
ENSG00000105664	chr19	18893583	18902123	COMP	1311	0.203814	0.499703	-0.295889	-1.65434	2.65105e-09	1.0852e-07	705	19	0	0	12.4511	12.6569	27.7368	26.8947
ENSG00000236140	chr1	148246959	148248104	NA	NA	0.0799946	0.333859	-0.253865	-1.9503	1.18804e-15	7.14286e-13	707	2	0	0	15.1429	14.1667	28	27
ENSG00000164112	chr4	122680088	122686582	TMEM155	132332	0.339936	0.616096	-0.276161	-1.45709	4.63859e-11	3.56056e-09	707	15	0	0	13.3286	13.0938	27.3333	26.6667
ENSG00000248174	chr4	175015811	175141549	NA	NA	0.179886	0.43374	-0.253854	-1.45626	2.1817e-09	9.20494e-08	708	18	0	0	13.2103	13.5576	27.5556	26.8333
ENSG00000234595	chr2	182547840	182550434	NA	NA	0.139892	0.393372	-0.253481	-1.85232	9.43708e-10	4.56954e-08	710	12	0	0	13.0744	13.3951	27.6667	26.8333
ENSG00000207933	chr1	156390123	156390230	MIR9-1	407046	0.0533964	0.322035	-0.268639	-2.28613	2.98334e-09	1.20752e-07	713	2	0	0	14.6429	15.7037	28	26.5
ENSG00000207924	chr12	54385522	54385631	MIR196A2	406973	0.205143	0.579344	-0.374201	-1.45381	5.43382e-12	6.2476e-10	713	1	0	0	15.3571	15.037	28	27
ENSG00000267254	chr19	37288420	37319017	NA	284408	0.20018	0.453429	-0.253249	-1.68245	5.88252e-12	6.57998e-10	714	5	0	0	12.1214	12.7037	27.6	26.6
ENSG00000246100	chr11	115624966	115631345	LINC00900	283143	0.297893	0.551042	-0.253148	-1.87726	5.14e-13	8.77723e-11	715	12	0	0	13.1012	13.1543	27.8333	26.75
ENSG00000254703	chr11	128561575	128565918	FLI1-AS1	100507392	0.173888	0.447449	-0.273561	-1.74229	3.02836e-09	1.22061e-07	716	16	0	0	12.1719	11.8958	27.5	26.375
ENSG00000121005	chr8	75896750	75946793	CRISPLD1	83690	0.253662	0.573826	-0.320164	-1.45165	8.0328e-13	1.25988e-10	717	8	0	0	13.1205	13.3148	27.875	26.75
ENSG00000171540	chr5	76924538	76935513	OTP	23440	0.167795	0.426994	-0.2592	-1.63226	3.31052e-09	1.32692e-07	720	21	0	0	12.9983	13.0317	27.7619	26.8095
ENSG00000135312	chr6	78171948	78173490	HTR1B	3351	0.240249	0.513894	-0.273645	-1.44133	1.99623e-09	8.58558e-08	723	7	0	0	12.9745	13.1587	27.8571	26.7143
ENSG00000261120	chr14	60386141	60387057	NA	NA	0.0677171	0.356424	-0.288707	-2.39395	3.51672e-09	1.39985e-07	725	4	0	0	11.7143	12.1852	27.25	26.5
ENSG00000130427	chr7	100318423	100321323	EPO	2056	0.287572	0.549519	-0.261947	-2.20091	3.59842e-09	1.42843e-07	727	3	0	0	13.0714	13.8395	27.6667	26.6667
ENSG00000072041	chr12	85253492	85307394	SLC6A15	55117	0.227096	0.538694	-0.311598	-1.43633	8.24722e-14	1.97706e-11	727	19	0	0	13.0263	12.6433	27.7895	26.7368
ENSG00000146374	chr6	127439749	127518910	RSPO3	84870	0.243483	0.494861	-0.251378	-1.43827	2.65315e-12	3.27211e-10	728	16	0	0	13.471	13.3727	27.6875	26.625
ENSG00000258973	chr14	24801516	24806588	NA	NA	0.228636	0.479767	-0.251131	-1.57475	1.016e-09	4.85523e-08	730	18	0	0	12.5992	12.323	27.5	26.6667
ENSG00000123364	chr12	54332535	54340328	HOXC13	3229	0.162554	0.42964	-0.267086	-1.42773	3.14278e-09	1.2632e-07	732	16	0	0	12.3058	12.0949	27.6875	26.4375
ENSG00000122691	chr7	19060614	19157295	TWIST1	7291	0.2742	0.552394	-0.278194	-1.42502	1.2812e-12	1.80362e-10	736	22	0	0	13.2419	13.3316	27.9545	26.8182
ENSG00000073861	chr17	45810610	45823485	TBX21	30009	0.138766	0.411731	-0.272965	-2.534	4.03619e-09	1.58262e-07	736	8	0	0	14.2902	14.3148	28	26.875
ENSG00000250241	chr4	133996466	134070271	NA	NA	0.255428	0.552717	-0.297289	-1.42427	3.28476e-11	2.70071e-09	737	13	0	0	12.1209	12.3048	27.6923	27
ENSG00000270412	chr9	101705619	101706057	NA	NA	0.263464	0.539619	-0.276154	-1.42315	8.97394e-11	6.30119e-09	739	4	0	0	12.1518	12.5556	28	26.75
ENSG00000171714	chr11	22214722	22304903	ANO5	203859	0.227937	0.500786	-0.272849	-2.07763	4.16227e-09	1.62543e-07	739	5	0	0	12.3857	13.0148	27.6	27
ENSG00000166503	chr15	83784320	83876770	NA	50810	0.166983	0.416997	-0.250014	-1.82444	9.11459e-11	6.38442e-09	739	8	0	0	11.8795	12.2269	27.75	26.625
ENSG00000234284	chr5	178450753	178462065	ZNF879	345462	0.294052	0.548976	-0.254924	-1.42232	3.009e-09	1.2145e-07	740	7	0	0	13.4082	13.418	27.7143	26.7143
ENSG00000095596	chr10	94833232	94837647	CYP26A1	1592	0.119639	0.369006	-0.249367	-1.78725	1.94268e-09	8.38023e-08	741	13	0	0	12.8901	13.057	27.6923	26.7692
ENSG00000185668	chr1	38509523	38512450	POU3F1	5453	0.103178	0.35246	-0.249282	-2.1225	1.05157e-12	1.54047e-10	742	9	0	0	11.9206	12.0535	27.7778	26.8889
ENSG00000156466	chr8	97154562	97173020	GDF6	392255	0.244013	0.567876	-0.323863	-1.42052	6.90439e-14	1.73264e-11	742	34	0	0	13.2321	13.4172	27.8235	26.9412
ENSG00000196090	chr20	40701392	41818610	PTPRT	11122	0.212204	0.460517	-0.248313	-1.51887	1.01317e-12	1.49944e-10	748	9	0	0	13.123	12.8683	27.7778	26.7778
ENSG00000235478	chr22	17602476	17612994	NA	NA	0.170903	0.479254	-0.308351	-1.52982	4.46162e-09	1.72136e-07	748	4	0	0	12.9196	12.0185	28	26
ENSG00000179751	chr19	39693471	39694906	SYCN	342898	0.215048	0.581482	-0.366435	-1.41728	1.95836e-11	1.77724e-09	751	3	0	0	11.7976	12.7778	27	26.3333
ENSG00000145428	chr4	154631277	154681387	RNF175	285533	0.318615	0.583669	-0.265053	-1.41508	1.29455e-11	1.25368e-09	754	9	0	0	12.2103	12.1811	27.5556	26.5556
ENSG00000129152	chr11	17741115	17743678	MYOD1	4654	0.217571	0.551239	-0.333668	-1.41136	8.76796e-10	4.26702e-08	759	9	0	0	12.627	12.321	27.6667	26.8889
ENSG00000244578	chr3	138654031	138662862	NA	NA	0.229472	0.483523	-0.254051	-1.40929	4.53795e-11	3.50163e-09	767	23	0	0	12.5497	12.8309	27.7391	26.7826
ENSG00000176998	chr6	29758816	29760850	HCG4	54435	0.107744	0.354642	-0.246898	-2.2082	2.30475e-10	1.36858e-08	768	37	0	0	11.972	12.1271	27.6216	26.4865
ENSG00000141433	chr18	904944	912173	ADCYAP1	116	0.245512	0.541676	-0.296164	-1.40907	8.92994e-12	9.23689e-10	769	18	0	0	13.1925	12.9774	27.8333	26.8889
ENSG00000249509	chr4	113436541	113468037	NA	NA	0.153595	0.400201	-0.246607	-1.86862	1.63265e-09	7.22649e-08	772	25	0	0	13.07	13.3096	27.88	26.96
ENSG00000235051	chr6	10882013	10884447	NA	NA	0.262756	0.575076	-0.31232	-1.40817	3.04549e-10	1.7066e-08	772	14	0	0	12.5918	12.8624	27.5714	26.8571
ENSG00000259285	chr15	58357423	58363241	NA	NA	0.154831	0.436343	-0.281511	-1.84324	5.15017e-09	1.92524e-07	772	9	0	0	11.9484	12.4979	27.4444	26.7778
ENSG00000184492	chr2	114256661	114258728	FOXD4L1	200350	0.178098	0.489676	-0.311578	-1.40613	5.25096e-16	3.60803e-13	773	5	0	0	12.6143	13.2519	27.8	26.8
ENSG00000004809	chr6	110745890	110797844	SLC22A16	85413	0.256944	0.534292	-0.277348	-1.51394	5.3683e-09	2.00419e-07	773	6	0	0	14.0417	13.8086	28	26.8333
ENSG00000152779	chr10	91190051	91316398	SLC16A12	387700	0.374125	0.625741	-0.251615	-1.40438	2.18907e-10	1.30796e-08	776	19	0	0	12.7068	12.692	27.8421	26.4737
ENSG00000163012	chr2	187692562	187713935	ZSWIM2	151112	0.225955	0.614356	-0.388401	-1.40386	1.83051e-10	1.12877e-08	777	1	0	0	11.9643	11.8519	28	27
ENSG00000112837	chr6	85397069	85474237	TBX18	9096	0.200225	0.514957	-0.314733	-1.40253	1.49423e-14	5.04343e-12	780	12	0	0	12.253	12.5957	27.9167	26.6667
ENSG00000110975	chr12	33527173	33592754	SYT10	341359	0.289738	0.538451	-0.248712	-1.47522	5.53791e-09	2.04895e-07	780	9	0	0	12.9524	12.8601	27.6667	26.5556
ENSG00000174059	chr1	208057594	208084747	CD34	947	0.325882	0.571407	-0.245524	-1.47707	1.79129e-09	7.80888e-08	783	11	0	0	11.7273	11.7239	27.6364	26.0909
ENSG00000113430	chr5	1877541	1887350	IRX4	50805	0.237955	0.552469	-0.314514	-1.40188	1.68129e-12	2.20547e-10	783	35	0	0	12.6796	12.9217	27.7714	26.6571
ENSG00000112238	chr6	100054606	100063454	PRDM13	59336	0.13025	0.375531	-0.245281	-1.71246	1.23239e-10	8.17601e-09	785	25	0	0	13.2229	13.1363	27.8	26.8
ENSG00000237159	chr9	34568013	34582827	CNTFR-AS1	415056	0.182939	0.466374	-0.283436	-1.47624	5.85674e-09	2.15312e-07	785	3	0	0	11.8095	13.0864	27	26.3333
ENSG00000102924	chr16	49311828	49315742	CBLN1	869	0.13981	0.4254	-0.28559	-1.88868	5.946e-09	2.18013e-07	787	8	0	0	13.0268	12.8194	27.875	27
ENSG00000249833	chr3	126111875	126113694	NA	100506907	0.198512	0.542383	-0.343871	-1.39487	5.7471e-13	9.53194e-11	790	4	0	0	11.5714	11.9074	27.5	26.5
ENSG00000203808	chr6	105584183	105617820	BVES-AS1	154442	0.313373	0.558131	-0.244758	-2.01085	2.31829e-10	1.37094e-08	790	11	0	0	12.0455	12.165	27.5455	26.7273
ENSG00000117477	chr1	169364108	169429907	CCDC181	57821	0.341194	0.641474	-0.30028	-1.39389	1.55339e-10	9.8961e-09	791	13	0	0	12.9148	13.0684	27.8462	26.8462
ENSG00000145335	chr4	90645250	90759466	SNCA	6622	0.206453	0.487137	-0.280684	-2.03077	6.09715e-09	2.2245e-07	791	18	0	0	13.3631	13.5864	27.6111	26.9444
ENSG00000254266	chr8	79338338	79470738	NA	NA	0.214508	0.459198	-0.24469	-1.70566	1.73563e-14	5.54705e-12	793	9	0	0	12.8095	12.2222	27.5556	26.1111
ENSG00000271171	chr19	35395296	35395961	NA	NA	0.15482	0.419609	-0.264789	-1.39058	3.39391e-09	1.35658e-07	794	2	0	0	12.1786	12.0556	28	27
ENSG00000164197	chr5	63461671	63668696	RNF180	285671	0.290184	0.534688	-0.244504	-1.83795	4.67583e-09	1.78021e-07	795	4	0	0	11.5536	12.3148	27.75	26.75
ENSG00000236544	chr7	155213901	155249794	NA	NA	0.0922793	0.341547	-0.249268	-1.83781	6.64329e-09	2.39648e-07	800	19	0	0	12.1917	12.0253	27.6842	26.6842
ENSG00000070031	chr11	626431	627143	SCT	6343	0.27757	0.741641	-0.464071	-1.38613	5.85006e-13	9.62472e-11	807	1	0	0	14.0714	15.2222	28	27
ENSG00000251621	chr2	162280526	162285285	NA	NA	0.26975	0.558012	-0.288262	-1.38563	2.76848e-11	2.32959e-09	808	13	0	0	13.033	12.849	27.7692	26.7692
ENSG00000221191	chr6	28743693	28743800	NA	NA	0.265587	0.709171	-0.443584	-1.38383	9.34187e-11	6.4807e-09	810	1	0	0	11.8929	13.5926	28	27
ENSG00000196263	chr19	57019212	57041590	ZNF471	57573	0.169547	0.450248	-0.280702	-1.38122	2.22642e-11	1.95295e-09	812	2	0	0	13.625	14.2593	27.5	27
ENSG00000143171	chr1	165370159	165414433	RXRG	6258	0.158602	0.479617	-0.321015	-2.0067	7.3754e-09	2.61161e-07	815	3	0	0	14.5833	14.5432	28	27
ENSG00000162761	chr1	165171104	165325952	LMX1A	4009	0.261542	0.503134	-0.241592	-1.52298	3.82491e-11	3.03853e-09	818	37	0	0	12.5492	12.6807	27.7568	26.6216
ENSG00000105880	chr7	96649704	96654409	DLX5	1749	0.210565	0.536257	-0.325692	-1.37798	6.45645e-11	4.7291e-09	819	21	0	0	13.3503	13.351	27.619	26.5714
ENSG00000188779	chr15	68112042	68126899	SKOR1	390598	0.165367	0.415917	-0.250549	-1.62618	8.12818e-09	2.85714e-07	821	38	0	0	13.0573	12.9288	27.8947	26.6842
ENSG00000250846	chr4	66535679	66563747	NA	100144602	0.122814	0.405334	-0.28252	-1.81399	8.22721e-09	2.88843e-07	822	6	0	0	13.5595	13.7901	27.8333	27
ENSG00000248127	chr5	75377771	75380011	NA	NA	0.110844	0.351799	-0.240956	-2.00481	1.65439e-10	1.03566e-08	823	11	0	0	12.211	12.5724	27.7273	26.9091
ENSG00000237594	chr21	32931537	32932800	NA	150051	0.0383679	0.286676	-0.248308	-2.04861	8.59838e-09	3.00777e-07	825	3	0	0	13.2262	12.6667	27.6667	27
ENSG00000155011	chr4	107842959	108204963	DKK2	27123	0.285424	0.525947	-0.240523	-1.38887	1.2998e-09	5.95411e-08	830	16	0	0	13.5268	13.169	27.875	26.8125
ENSG00000089116	chr12	113899839	113910085	LHX5	64211	0.150771	0.415782	-0.265011	-1.46144	8.95601e-09	3.114e-07	830	27	0	0	12.3267	12.3855	27.6296	26.5556
ENSG00000250344	chr4	121992584	122001631	NA	NA	0.104033	0.403089	-0.299056	-2.20846	1.04997e-08	3.59871e-07	842	6	0	0	11.9167	12.0926	27.8333	26.8333
ENSG00000180053	chr8	23559964	23564111	NKX2-6	137814	0.217678	0.514004	-0.296326	-1.36077	1.0433e-11	1.05644e-09	842	13	0	0	12.1319	12.3077	27.5385	26.6154
ENSG00000217236	chr2	175199674	175203220	SP9	100131390	0.0668153	0.331025	-0.26421	-2.41851	1.08091e-08	3.68722e-07	846	11	0	0	11.5032	11.8485	27.4545	26.4545
ENSG00000232821	chr7	19152097	19153894	NA	NA	0.266921	0.698464	-0.431543	-1.35522	1.01842e-11	1.03854e-09	852	1	0	0	15.6786	15.963	28	27
ENSG00000104435	chr8	80523049	80578410	STMN2	11075	0.268074	0.5069	-0.238826	-1.37541	1.7999e-09	7.82281e-08	855	14	0	0	13.4184	13.7884	27.9286	26.7857
ENSG00000234474	chr10	118918167	118928570	NA	NA	0.150149	0.422401	-0.272252	-1.58079	1.1386e-08	3.83418e-07	857	23	0	0	12.3276	11.9726	27.5652	26.3478
ENSG00000241666	chr1	167596622	167599911	NA	NA	0.241159	0.479546	-0.238387	-1.69245	2.05351e-09	8.76662e-08	859	8	0	0	12.7634	13.1065	27.625	26.875
ENSG00000176887	chr2	5832799	5841516	SOX11	6664	0.277694	0.588588	-0.310894	-1.34996	1.50441e-13	3.21598e-11	863	17	0	0	13.3739	12.9455	27.7059	26.2941
ENSG00000159648	chr16	58010339	58022020	TEPP	374739	0.344683	0.582515	-0.237832	-1.54874	1.03984e-09	4.91948e-08	865	4	0	0	11.4107	12.287	27.5	27
ENSG00000115295	chr2	29320571	29412509	CLIP4	79745	0.390691	0.660351	-0.26966	-1.34964	1.19281e-12	1.69573e-10	866	21	0	0	12.7415	12.8377	27.8095	26.8095
ENSG00000260738	chr13	100647153	100650163	LINC00554	NA	0.253401	0.557142	-0.303742	-1.34537	7.04017e-12	7.56489e-10	870	5	0	0	13.4714	13.4519	27.8	27
ENSG00000104899	chr19	2248666	2252072	AMH	268;100423031	0.267761	0.52344	-0.255679	-1.44338	1.3053e-08	4.3051e-07	875	11	0	0	12.9545	12.6902	27.9091	26.6364
ENSG00000211590	chr21	37093013	37093106	MIR802	768219	0.206303	0.539005	-0.332702	-1.34377	2.69884e-09	1.10008e-07	875	1	0	0	14.3571	14.8889	28	27
ENSG00000234685	chr13	23489790	23490662	NUS1P2	NA	0.174715	0.41157	-0.236855	-1.81384	8.08089e-09	2.84745e-07	876	5	0	0	11.9786	12.4667	27	26.8
ENSG00000179008	chr14	60863187	60982261	C14orf39	317761	0.253279	0.555297	-0.302019	-1.3423	1.29383e-12	1.80379e-10	877	41	0	0	12.6298	12.7687	27.6829	26.7073
ENSG00000176956	chr8	144239331	144242128	LY6H	4062	0.236385	0.473126	-0.236741	-1.36516	9.17773e-11	6.41308e-09	878	7	0	0	12.6122	12.6243	28	26.7143
ENSG00000257551	chr1	221006105	221053482	HLA-AS1	NA	0.223025	0.459744	-0.236719	-1.63715	1.28822e-08	4.25851e-07	879	18	0	0	12.4266	12.5391	27.6667	26.5
ENSG00000106689	chr9	126763949	126795580	LHX2	9355	0.131523	0.367876	-0.236352	-1.64654	1.69323e-09	7.43759e-08	883	21	0	0	12.9048	13.0899	27.381	26.5714
ENSG00000163364	chr2	177494317	177502659	NA	375295	0.27087	0.517124	-0.246255	-1.41739	1.42799e-08	4.65723e-07	884	3	0	0	14.2381	14.1481	28	27
ENSG00000234695	chr7	93520225	93522913	NA	NA	0.340545	0.6182	-0.277655	-1.3381	2.83513e-10	1.61379e-08	884	9	0	0	13.0635	13.5514	27.8889	27
ENSG00000171794	chr10	135043778	135045062	UTF1	8433	0.20853	0.574901	-0.366371	-1.33657	1.04387e-13	2.37189e-11	887	5	0	0	12.9286	13.5481	27.2	26.4
ENSG00000267131	chr17	59439029	59477604	NA	NA	0.3102	0.546044	-0.235844	-1.74658	8.62189e-10	4.20303e-08	890	32	0	0	12.7188	12.6528	27.75	26.75
ENSG00000163421	chr3	71820807	71834357	PROK2	60675	0.160348	0.460347	-0.299999	-2.33226	1.47047e-08	4.76276e-07	891	6	0	0	13.6131	14.0309	27.8333	26.8333
ENSG00000125492	chr9	135457572	135465653	BARHL1	56751	0.176132	0.443501	-0.267369	-1.33386	1.51102e-08	4.88305e-07	893	9	0	0	12.9365	12.8477	27.3333	26
ENSG00000087510	chr20	55204358	55214339	TFAP2C	7022	0.324559	0.641361	-0.316801	-1.61403	1.58672e-08	5.11061e-07	896	6	0	0	13.3095	13.2407	27.8333	27
ENSG00000179673	chr17	45055523	45056614	RPRML	388394	0.0486604	0.363591	-0.31493	-2.78773	1.59601e-08	5.13482e-07	897	4	0	0	12.4107	11.6389	27.75	26.75
ENSG00000170837	chr3	71803201	71805647	GPR27	2850	0.277078	0.5322	-0.255122	-1.33232	7.3216e-10	3.62425e-08	898	8	0	0	12.6473	12.8194	27.625	27
ENSG00000138675	chr4	81187753	81257834	FGF5	2250	0.162288	0.397323	-0.235036	-1.79583	4.62073e-09	1.76622e-07	900	14	0	0	12.4617	12.8254	27.7857	26.5714
ENSG00000265179	chr18	903145	906668	NA	NA	0.256676	0.572043	-0.315366	-1.32809	3.19754e-13	5.91525e-11	908	15	0	0	12.7357	12.5901	27.8	26.8
ENSG00000101463	chr20	24449835	24647252	SYNDIG1	79953	0.251194	0.485055	-0.233861	-1.35492	5.86975e-13	9.62472e-11	912	16	0	0	12.5893	12.3588	27.5625	26.3125
ENSG00000267570	chr18	12911185	12912022	NA	NA	0.171391	0.405143	-0.233752	-1.47217	2.32959e-09	9.71526e-08	913	3	0	0	13.9762	14.6049	28	27
ENSG00000207719	chr13	100008385	100008482	MIR623	693208	0.102703	0.397049	-0.294345	-1.85267	1.79087e-08	5.65354e-07	914	1	0	0	13.2857	13.7407	28	27
ENSG00000234456	chr7	79082198	79100524	MAGI2-AS3	100505881	0.244788	0.5043	-0.259512	-1.32149	4.66166e-11	3.56845e-09	918	23	0	0	13.2236	13.029	27.7391	26.7391
ENSG00000144119	chr2	119913819	119916465	C1QL2	165257	0.215034	0.510081	-0.295046	-1.31924	7.77757e-11	5.56955e-09	920	11	0	0	12.3864	12.1616	27.7273	26.4545
ENSG00000196437	chr19	37902057	37960177	ZNF569	148266	0.179123	0.411645	-0.232522	-2.36085	3.24375e-09	1.30197e-07	922	19	0	0	12.7481	12.5634	27.8947	26.8421
ENSG00000233577	chr22	25675496	25679061	NA	NA	0.205536	0.460539	-0.255003	-1.92624	1.91554e-08	5.99087e-07	922	4	0	0	13.4554	13.9537	28	27
ENSG00000128594	chr7	127667124	127672160	LRRC4	64101	0.435345	0.667717	-0.232371	-1.34986	1.72839e-09	7.56898e-08	923	13	0	0	12.5137	12.7464	27.6154	26.3846
ENSG00000186493	chr5	2752245	2755508	C5orf38	153571	0.200116	0.46938	-0.269264	-1.31519	6.5077e-09	2.35345e-07	924	11	0	0	12.5422	12.5522	27.6364	26.4545
ENSG00000251349	chr9	103204553	103339918	MSANTD3-TMEFF1	100526694	0.265502	0.508003	-0.242501	-2.11177	1.93365e-08	6.03278e-07	924	5	0	0	12.5143	13.5556	27.2	27
ENSG00000241697	chr9	103204560	103339918	TMEFF1	8577	0.265502	0.508003	-0.242501	-2.11177	1.93365e-08	6.03278e-07	924	5	0	0	12.5143	13.5556	27.2	27
ENSG00000206262	chr3	138666076	138672293	C3orf72	401089	0.193756	0.42984	-0.236084	-1.73192	1.94967e-08	6.06964e-07	927	12	0	0	12.7589	13.0309	27.9167	26.75
ENSG00000018236	chr12	41086244	41466220	CNTN1	1272	0.238173	0.499564	-0.261391	-1.31311	2.32142e-11	2.01237e-09	930	15	0	0	13.3952	13.242	27.9333	26.6667
ENSG00000159184	chr17	46802125	46806540	HOXB13	10481	0.176479	0.486436	-0.309957	-1.31261	7.81235e-12	8.25849e-10	931	14	0	0	12.8827	12.6481	27.5	26.5714
ENSG00000228983	chr17	19483256	19499371	NA	NA	0.302955	0.576572	-0.273617	-1.35939	2.01346e-08	6.2279e-07	933	5	0	0	12.3714	12.6222	27.4	27
ENSG00000254586	chr11	17716569	17719018	NA	NA	0.164898	0.460143	-0.295245	-1.47876	2.07179e-08	6.37416e-07	937	5	0	0	11.7286	11.763	26.4	26.2
ENSG00000255335	chr11	17716814	17718487	NA	NA	0.164898	0.460143	-0.295245	-1.47876	2.07179e-08	6.37416e-07	937	5	0	0	11.7286	11.763	26.4	26.2
ENSG00000138083	chr2	45168902	45173216	SIX3	6496	0.298763	0.618244	-0.319482	-1.31003	4.92266e-14	1.3154e-11	941	14	0	0	12.3673	12.8651	27.5714	26.7143
ENSG00000248890	chr4	145564074	145582509	HHIP-AS1	646576	0.258326	0.529921	-0.271595	-1.30797	2.11441e-09	8.94716e-08	945	14	0	0	12.4184	12.4101	27.5714	26.7143
ENSG00000234377	chr13	78493824	79191463	RNF219-AS1	100874222	0.289329	0.519238	-0.229909	-1.31094	2.32299e-10	1.37094e-08	946	70	0	0	12.5408	12.6159	27.4571	26.7429
ENSG00000166573	chr18	74962505	74980858	GALR1	2587	0.26978	0.614889	-0.345109	-1.30742	2.65289e-11	2.25176e-09	946	4	0	0	13.5893	13.7685	28	27
ENSG00000255399	chr12	114845996	114850636	TBX5-AS1	255480	0.221805	0.513783	-0.291978	-1.30734	4.09128e-11	3.22018e-09	947	11	0	0	13.2792	13.1414	27.7273	27
ENSG00000170743	chr11	7260009	7490273	SYT9	143425	0.354324	0.585692	-0.231368	-1.30707	2.90824e-11	2.43272e-09	948	22	0	0	12.7679	12.4562	27.7273	26.8182
ENSG00000177108	chr14	77597613	77609077	ZDHHC22	283576	0.152597	0.403119	-0.250522	-1.70737	2.14228e-08	6.52152e-07	948	13	0	0	13.1566	13.3533	27.7692	26.8462
ENSG00000173253	chr9	1050354	1057552	DMRT2	10655	0.291014	0.520564	-0.22955	-1.46823	1.02539e-12	1.50979e-10	950	6	0	0	13.1726	13.5432	27.6667	26.6667
ENSG00000177468	chr6	137813336	137815531	OLIG3	167826	0.256276	0.57286	-0.316584	-1.30096	2.14953e-11	1.89704e-09	954	7	0	0	12.6837	12.9683	27.7143	27
ENSG00000187323	chr18	49866542	51057784	DCC	1630	0.301377	0.623725	-0.322349	-1.29839	4.63901e-11	3.56056e-09	959	12	0	0	13.2113	13.3488	27.8333	27
ENSG00000260807	chr16	1025761	1031596	NA	64788	0.320825	0.549043	-0.228217	-1.37951	1.13245e-08	3.81792e-07	960	20	0	0	13.0929	13.1167	27.8	26.95
ENSG00000007372	chr11	31806340	31839509	PAX6	5080	0.187726	0.433136	-0.24541	-1.36393	2.29588e-08	6.87312e-07	964	73	0	0	12.6776	12.9493	27.7808	26.6575
ENSG00000268388	chr16	86508135	86542705	FENDRR	400550	0.199184	0.427019	-0.227835	-1.31207	1.08184e-09	5.07654e-08	967	33	0	0	13.0087	13.1942	27.7879	26.7576
ENSG00000188722	chr10	129534323	129534969	NA	387720	0.24742	0.575131	-0.327711	-1.29129	1.16889e-10	7.8632e-09	968	3	0	0	11.4286	11.5556	26	26.3333
ENSG00000255270	chr11	19402031	19406561	NAV2-IT1	NA	0.502442	0.199399	0.303044	1.29114	1.49676e-09	6.70728e-08	969	1	0	0	15.7143	13.8519	28	26
ENSG00000198963	chr9	77112281	77302117	RORB	6096	0.204096	0.431816	-0.227719	-1.71877	1.94689e-10	1.19289e-08	970	5	0	0	13.5286	14.0296	27.6	26.8
ENSG00000170558	chr18	25530930	25757410	CDH2	1000	0.434742	0.662914	-0.228172	-1.29025	2.20133e-11	1.93684e-09	970	13	0	0	13.6401	13.4558	27.7692	26.7692
ENSG00000230470	chr1	184377471	184381494	NA	NA	0.562066	0.223926	0.33814	1.29013	1.09924e-12	1.59412e-10	971	1	0	0	11.5357	13.8148	28	27
ENSG00000133665	chr10	82104501	82127829	DYDC2	84332	0.283504	0.510825	-0.227321	-1.33269	1.6928e-08	5.38616e-07	973	17	0	0	12.9832	13.0174	27.8235	26.6471
ENSG00000126778	chr14	61110133	61124977	SIX1	6495	0.183488	0.430176	-0.246687	-1.47297	2.50404e-08	7.38897e-07	978	40	0	0	12.8304	12.5944	27.825	26.575
ENSG00000177875	chr12	48577366	48579709	C12orf68	387856	0.191314	0.418417	-0.227103	-2.09655	1.20415e-11	1.17401e-09	979	6	0	0	11.619	11.858	27.6667	26.3333
ENSG00000145423	chr4	154701744	154710272	SFRP2	6423	0.316917	0.544018	-0.227102	-1.65479	1.94134e-08	6.05023e-07	980	7	0	0	14.4694	14.709	27.7143	27
ENSG00000259986	chr15	83847934	84108197	NA	NA	0.252295	0.493102	-0.240807	-1.28626	2.57904e-09	1.05722e-07	980	57	0	0	12.6642	12.7154	27.6491	26.807
ENSG00000213642	chr7	64029806	64030815	NA	NA	0.25427	0.615838	-0.361568	-1.28611	2.66261e-14	8.00419e-12	981	4	0	0	11.6607	11.2593	25.75	23.75
ENSG00000233721	chr9	129278696	129281087	NA	NA	0.0301928	0.256844	-0.226651	-2.73099	7.25683e-09	2.57279e-07	982	1	0	0	13	12.7407	28	27
ENSG00000197937	chr19	53627325	53662328	ZNF347	84671	0.311347	0.537923	-0.226576	-1.37952	7.1146e-10	3.5541e-08	984	15	0	0	13.7286	13.7457	27.9333	26.8667
ENSG00000134533	chr12	15260717	15501609	RERG	85004	0.192465	0.431495	-0.23903	-1.62323	2.79244e-08	8.17313e-07	986	22	0	0	12.6477	12.6027	27.6364	26.8182
ENSG00000270670	chr10	91597369	91599091	NA	NA	0.139487	0.365792	-0.226305	-1.54372	2.26816e-08	6.80425e-07	987	3	0	0	11.2381	11.679	27	27
ENSG00000146151	chr6	55299167	55444012	HMGCLL1	54511	0.343174	0.606976	-0.263801	-1.28015	1.43311e-12	1.94169e-10	989	4	0	0	12.2321	12.4074	27.5	26.75
ENSG00000265690	chr16	67197288	67199718	NA	NA	0.0449814	0.27122	-0.226238	-2.35288	1.79947e-13	3.76311e-11	989	8	0	0	14.0179	13.838	27.75	26.875
ENSG00000146530	chr7	12370511	12443567	VWDE	221806	0.244378	0.494772	-0.250393	-1.95254	2.86866e-08	8.3623e-07	990	5	0	0	12.7786	12.9111	27.6	26.6
ENSG00000176435	chr14	38723308	38725574	CLEC14A	161198	0.302229	0.641238	-0.339009	-1.27994	3.9808e-13	7.09148e-11	990	7	0	0	13.6837	13.4868	27.8571	27
ENSG00000114279	chr3	191859684	192485553	FGF12	2257	0.262954	0.491014	-0.22806	-1.27929	1.53558e-11	1.45296e-09	993	43	0	0	12.8738	12.963	27.6512	26.7674
ENSG00000170788	chr10	82095861	82116511	DYDC1	143241	0.247715	0.501077	-0.253361	-1.54297	3.08998e-08	8.9442e-07	997	9	0	0	13.2183	12.9218	27.8889	26.7778
ENSG00000256870	chr12	101549271	101604185	SLC5A8	160728	0.273386	0.521698	-0.248312	-1.27746	2.40265e-08	7.13355e-07	997	12	0	0	13.6905	13.6574	27.8333	27
ENSG00000236939	chr8	104145191	104153703	C8orf56	NA	0.293412	0.540265	-0.246853	-1.27706	1.84239e-11	1.68792e-09	998	11	0	0	13.4318	13.5152	27.5455	26.8182
ENSG00000182968	chr13	112721913	112726020	SOX1	6656	0.260003	0.575338	-0.315335	-1.27581	3.28954e-12	3.92285e-10	1000	15	0	0	12.0762	12.3605	27.7333	26.6
ENSG00000140931	chr16	66637777	66647795	CMTM3	123920	0.147127	0.406228	-0.259101	-1.74314	3.11321e-08	8.98441e-07	1000	15	0	0	11.5929	11.8938	27.8	26.6
ENSG00000243150	chr3	158263009	158288855	NA	100996447	0.23445	0.481358	-0.246907	-1.27574	1.31347e-09	5.99772e-08	1001	5	0	0	11.7143	12.0889	27.4	27
ENSG00000229743	chr2	105481955	105489053	NA	100128131	0.141206	0.366625	-0.225419	-1.46941	9.39613e-09	3.25135e-07	1002	8	0	0	12.7857	12.6528	27.875	26.75
ENSG00000166960	chr18	30517366	31021065	CCDC178	374864	0.358412	0.58353	-0.225119	-1.29941	7.09628e-11	5.10702e-09	1004	10	0	0	12.7857	12.7296	27.8	26.9
ENSG00000206177	chr16	203891	216767	HBM	3042	0.196779	0.421872	-0.225093	-1.51471	1.11076e-08	3.76238e-07	1005	19	0	0	12.2068	12.4795	27.7895	26.6316
ENSG00000112319	chr6	133561736	133853258	EYA4	2070	0.321159	0.552302	-0.231142	-1.27345	6.60477e-13	1.06484e-10	1007	51	0	0	12.701	12.9528	27.7843	26.6667
ENSG00000226172	chr1	119542967	119544015	NA	NA	0.244498	0.606188	-0.36169	-1.27271	4.09018e-15	1.73586e-12	1009	5	0	0	13.2429	13.5778	27.8	26.8
ENSG00000256879	chr12	20514666	20523196	NA	NA	0.116804	0.356574	-0.23977	-1.92657	3.36129e-08	9.54793e-07	1015	15	0	0	11.6643	12.0914	27.7333	26.6667
ENSG00000227987	chr2	98963458	98967603	NA	NA	0.247748	0.563439	-0.315691	-1.27097	1.22664e-11	1.19191e-09	1016	3	0	0	10.7381	10.7778	28	26.3333
ENSG00000175879	chr2	176994422	176997423	HOXD8	3234	0.10943	0.359263	-0.249833	-1.92222	3.36141e-08	9.54793e-07	1016	6	0	0	12.2321	12.2531	27.5	26.5
ENSG00000182687	chr17	74070875	74073622	GALR2	8811	0.162833	0.386719	-0.223886	-1.46582	2.28325e-09	9.57736e-08	1017	6	0	0	13.0119	13.1605	27.6667	26.8333
ENSG00000105371	chr19	10397643	10399198	ICAM4	3386	0.188949	0.412726	-0.223777	-1.57926	3.63175e-09	1.4377e-07	1018	5	0	0	11.4857	11.4074	27.2	26.4
ENSG00000226252	chr1	47691469	47696422	NA	NA	0.311581	0.540589	-0.229008	-1.26876	1.19097e-09	5.54845e-08	1021	9	0	0	12.8968	13.679	28	26.8889
ENSG00000111262	chr12	5019071	5040527	KCNA1	3736	0.426578	0.677415	-0.250837	-1.2686	3.09882e-10	1.73312e-08	1023	11	0	0	12.3149	12.4444	27.5455	26.7273
ENSG00000129596	chr5	115140430	115152651	CDO1	1036	0.270477	0.55049	-0.280013	-1.26834	9.51367e-13	1.45267e-10	1024	12	0	0	12.622	12.4722	27.75	26.8333
ENSG00000215878	chr6	138723722	138724697	MARCKSL1P2	NA	0.0422828	0.265238	-0.222956	-2.39627	1.79658e-09	7.82014e-08	1026	1	0	0	15.7143	15.4074	28	26
ENSG00000245870	chr4	41878498	41884628	LINC00682	NA	0.293809	0.580648	-0.286839	-1.2671	3.60556e-11	2.89841e-09	1028	25	0	0	12.2743	12.6474	27.44	26.36
ENSG00000145692	chr5	78407602	78428108	BHMT	635	0.305938	0.575619	-0.26968	-1.26524	1.91607e-08	5.99087e-07	1034	6	0	0	12.3988	12.3889	27.6667	26.3333
ENSG00000186369	chr14	62584197	62596352	LINC00643	646113	0.21518	0.442533	-0.227353	-1.35552	3.70767e-08	1.03082e-06	1038	4	0	0	13.4018	13.8148	27.75	27
ENSG00000232328	chr2	237642025	237663006	NA	NA	0.640853	0.26156	0.379293	1.26106	1.02433e-09	4.87884e-08	1043	1	0	0	12.1786	13.1111	28	27
ENSG00000245812	chr5	158527491	158544486	NA	NA	0.21876	0.453439	-0.234678	-1.26024	2.48388e-09	1.02628e-07	1045	23	0	0	12.5714	12.6457	27.6522	26.6087
ENSG00000164128	chr4	164245113	164265984	NPY1R	4886	0.312645	0.587386	-0.274741	-1.25895	6.32025e-11	4.65296e-09	1047	18	0	0	13.1389	12.9012	27.8333	26.8333
ENSG00000213435	chr6	42694972	42695438	ATP6V0CP3	NA	0.219265	0.440119	-0.220854	-1.3105	8.78509e-09	3.06565e-07	1047	3	0	0	13.4881	13.1481	28	26.3333
ENSG00000159212	chr21	36041688	36090525	CLIC6	54102	0.206139	0.446354	-0.240215	-1.26385	3.96898e-08	1.09399e-06	1047	9	0	0	13.5754	13.3621	27.5556	26.8889
ENSG00000105750	chr19	21106028	21133503	ZNF85	7639	0.223138	0.493131	-0.269994	-1.25754	1.08607e-08	3.70047e-07	1049	6	0	0	12.256	12.5679	27.8333	26.8333
ENSG00000249505	chr3	128764606	128765764	NA	NA	0.351868	0.650162	-0.298294	-1.25237	9.21118e-10	4.46765e-08	1057	4	0	0	13.2857	12.1111	28	26.25
ENSG00000231054	chr2	45395722	45396553	NA	NA	0.182314	0.448009	-0.265695	-1.25191	5.3029e-10	2.73279e-08	1059	1	0	0	11.9286	12.8519	27	27
ENSG00000101336	chr20	30639991	30689659	HCK	3055	0.0779195	0.297817	-0.219897	-2.40236	1.50673e-10	9.66283e-09	1060	10	0	0	12.9464	12.8	27.9	26.9
ENSG00000197808	chr19	37128094	37157755	ZNF461	92283	0.067628	0.295973	-0.228345	-2.11053	4.33899e-08	1.17466e-06	1066	5	0	0	12.9429	12.363	27.8	26.4
ENSG00000092607	chr1	119425669	119532179	TBX15	6913	0.286029	0.571386	-0.285357	-1.24715	3.00423e-12	3.64282e-10	1068	40	0	0	12.9518	13.4972	27.625	26.65
ENSG00000236617	chr12	133464428	133465169	NA	NA	0.0803101	0.299644	-0.219334	-2.31225	1.43722e-08	4.6708e-07	1068	20	0	0	11.6589	12.0259	27.75	26.6
ENSG00000224863	chr1	46912345	46915376	NA	NA	0.423721	0.693979	-0.270258	-1.2462	3.9984e-08	1.10105e-06	1070	4	0	0	13.6429	12.8889	27.75	27
ENSG00000268678	chr19	57862216	57863380	NA	NA	0.0702052	0.324021	-0.253815	-2.50001	4.51391e-08	1.21631e-06	1071	11	0	0	12.1656	12.7508	27.5455	26.3636
ENSG00000176842	chr16	54964774	54968397	IRX5	10265	0.143579	0.371496	-0.227918	-1.67161	4.51835e-08	1.21637e-06	1072	13	0	0	12.6126	12.8091	27.5385	26.6923
ENSG00000180318	chr12	85673885	85695562	ALX1	8092	0.165473	0.437653	-0.27218	-2.14582	4.55498e-08	1.22281e-06	1075	8	0	0	13.5223	13.6157	28	27
ENSG00000052850	chr11	44281994	44331716	ALX4	60529	0.377637	0.602296	-0.224659	-1.242	4.97888e-09	1.87824e-07	1078	28	0	0	12.9579	13.0516	27.6429	26.7143
ENSG00000111716	chr12	21788276	21910791	LDHB	3945	0.250357	0.468313	-0.217955	-1.89237	5.90716e-11	4.42791e-09	1078	22	0	0	12.5536	12.6178	27.8636	26.8182
ENSG00000162493	chr1	13909960	13944452	PDPN	10630	0.206503	0.424453	-0.21795	-1.56234	2.22028e-08	6.7024e-07	1079	12	0	0	13.0774	12.9198	27.3333	26.9167
ENSG00000165462	chr11	71950121	71956708	PHOX2A	401	0.255491	0.478889	-0.223398	-1.24181	1.4282e-08	4.65723e-07	1079	19	0	0	12.5169	12.3996	27.6842	26.7368
ENSG00000272143	chr13	103046980	103048053	FGF14-AS2	283481	0.259719	0.477555	-0.217836	-1.9525	3.39831e-10	1.87877e-08	1080	4	0	0	13.3214	12.8148	28	27
ENSG00000229544	chr10	126135592	126138753	NKX1-2	390010	0.0756546	0.305416	-0.229762	-2.03303	4.73111e-08	1.26188e-06	1082	11	0	0	12.4318	12.7104	27.6364	26.9091
ENSG00000225676	chr22	30580633	30603098	NA	NA	0.414548	0.137383	0.277165	1.57842	4.7612e-08	1.26873e-06	1083	2	0	0	14.4643	14.2407	28	27
ENSG00000253379	chr8	72315675	72504260	NA	NA	0.291479	0.561342	-0.269863	-1.23801	3.96888e-11	3.13803e-09	1087	22	0	0	13.3393	13.9394	27.8182	26.9091
ENSG00000134438	chr18	56934267	56941318	RAX	30062	0.190643	0.452766	-0.262124	-1.23697	3.66055e-10	2.00076e-08	1091	15	0	0	13.7119	13.479	27.9333	26.8667
ENSG00000145451	chr4	175558065	175750465	GLRA3	8001	0.148708	0.367276	-0.218568	-1.32865	5.01016e-08	1.32286e-06	1093	4	0	0	11.1964	11.037	27.5	26.25
ENSG00000267417	chr19	13124476	13125325	NA	NA	0.256672	0.580505	-0.323833	-1.23654	5.11802e-10	2.65172e-08	1093	7	0	0	13.0357	13.4974	27.7143	27
ENSG00000260634	chr2	127781828	127783299	NA	NA	0.245324	0.562418	-0.317094	-1.23603	2.88589e-09	1.16972e-07	1095	5	0	0	12.0857	11.5333	27.6	26.4
ENSG00000179331	chr11	107799229	107834208	RAB39A	54734	0.109995	0.347717	-0.237722	-1.93231	5.20763e-08	1.37195e-06	1095	7	0	0	13.449	13.9524	28	27
ENSG00000271707	chr2	60962030	60962850	ATP1B3P1	NA	0.0306071	0.247055	-0.216448	-2.66227	2.08444e-08	6.39265e-07	1097	1	0	0	14.7857	14.037	28	27
ENSG00000136297	chr7	4945620	4998844	MMD2	221938	0.437991	0.684975	-0.246984	-1.23528	5.67981e-10	2.89156e-08	1097	5	0	0	14.1929	13.7926	28	27
ENSG00000088882	chr20	2774715	2781283	CPXM1	56265	0.367902	0.667561	-0.299659	-1.23384	3.18872e-10	1.76968e-08	1101	7	0	0	12.352	12.2593	27.7143	26.4286
ENSG00000087250	chr16	56622986	56625000	MT3	4504	0.0623227	0.278392	-0.216069	-2.11601	3.69577e-08	1.02851e-06	1103	9	0	0	12.2817	12.5967	27.8889	26.3333
ENSG00000237233	chr10	63212397	63241714	NA	NA	0.238634	0.45925	-0.220616	-1.37951	5.69203e-08	1.48792e-06	1104	10	0	0	12.6321	12.2667	27.3	26.6
ENSG00000249122	chr4	41752362	41759358	NA	NA	0.175444	0.401735	-0.226291	-1.23127	2.10388e-08	6.43859e-07	1105	7	0	0	12.7857	12.8942	28	26.5714
ENSG00000101134	chr20	53092136	53267710	DOK5	55816	0.261382	0.521758	-0.260376	-1.22876	2.02507e-11	1.81817e-09	1109	8	0	0	12.1607	11.8657	27.75	26.75
ENSG00000224130	chr11	58672897	58676071	NA	NA	0.285666	0.53268	-0.247013	-1.22772	4.18095e-08	1.13936e-06	1111	5	0	0	12.7643	13.163	27.8	27
ENSG00000141449	chr18	18822203	19102947	GREB1L	80000	0.171874	0.436559	-0.264685	-2.12373	5.84869e-08	1.51924e-06	1111	7	0	0	13.4643	12.9153	27.7143	26.8571
ENSG00000159387	chr16	55357672	55364672	IRX6	79190	0.193019	0.41659	-0.223571	-1.22575	2.01802e-08	6.23533e-07	1114	17	0	0	13.1996	13.3442	27.8235	26.8235
ENSG00000143032	chr1	91177096	91182794	BARHL2	343472	0.225665	0.462171	-0.236506	-1.22409	3.81575e-10	2.06215e-08	1116	8	0	0	13.9643	13.6296	28	27
ENSG00000255571	chr15	89904810	89939471	LINC00925	254559	0.272944	0.50315	-0.230205	-1.22384	4.99232e-09	1.88085e-07	1118	40	0	0	12.1607	12.1472	27.7	26.35
ENSG00000102878	chr16	67197288	67203848	HSF4	3299	0.215327	0.429848	-0.214521	-1.84742	3.45634e-12	4.07129e-10	1122	12	0	0	14.1667	14.0988	27.75	26.8333
ENSG00000163923	chr3	186838736	186898696	RPL39L	116832	0.297287	0.511526	-0.214239	-1.52761	1.78924e-08	5.65354e-07	1124	11	0	0	12.4838	12.6869	27.5455	26.7273
ENSG00000235688	chr2	945320	945960	NA	NA	0.0804873	0.356957	-0.27647	-2.05654	6.53723e-08	1.67547e-06	1126	2	0	0	13.9464	14.5926	28	27
ENSG00000237125	chr4	174448421	174512475	HAND2-AS1	79804	0.25305	0.479213	-0.226163	-1.21883	9.79224e-09	3.37225e-07	1126	33	0	0	12.9307	13.1942	27.8788	26.8485
ENSG00000227757	chr21	34285957	34443410	NA	NA	0.271132	0.485339	-0.214207	-1.21943	2.64597e-08	7.76807e-07	1127	62	0	0	13.0253	13.1416	27.7258	26.8226
ENSG00000242808	chr3	180707558	181554668	SOX2-OT	347689	0.25342	0.473587	-0.220167	-1.21726	3.59329e-08	1.00581e-06	1131	91	0	0	12.8414	12.8331	27.7912	26.7253
ENSG00000188848	chr4	42112955	42154895	BEND4	389206	0.455377	0.694391	-0.239014	-1.21539	1.19321e-09	5.54845e-08	1133	11	0	0	13.7792	13.8653	27.7273	26.6364
ENSG00000112333	chr6	108487262	108510013	NR2E1	7101	0.259406	0.473022	-0.213616	-1.25196	1.11767e-08	3.78134e-07	1134	36	0	0	13.4087	13.1667	27.9167	26.8611
ENSG00000188909	chr11	122848278	122852428	BSX	390259	0.218766	0.48312	-0.264355	-1.21411	8.04606e-10	3.949e-08	1135	10	0	0	13.3357	13.4074	28	26.8
ENSG00000266599	chr17	30845971	30858510	NA	NA	0.114721	0.378237	-0.263516	-2.09649	7.04417e-08	1.7895e-06	1136	3	0	0	12.4762	12.6543	26.6667	26.3333
ENSG00000199077	chr11	43602944	43603033	MIR129-2	406918	0.209727	0.547246	-0.337519	-1.3426	7.10561e-08	1.80353e-06	1137	1	0	0	13	13.1481	28	27
ENSG00000113196	chr5	153854532	153857824	HAND1	9421	0.111943	0.324652	-0.212709	-1.57221	4.58893e-08	1.23078e-06	1142	10	0	0	12.6	12.4333	27.8	26.6
ENSG00000168505	chr2	237073879	237077012	GBX2	2637	0.130529	0.395425	-0.264897	-1.49926	7.39664e-08	1.86754e-06	1143	10	0	0	11.2393	11.6593	27.3	26.7

## Sheet: 3E
id	Chromosome	Start	End	symbol	entrezID	mean.mean.N	mean.mean.T	mean.mean.diff	mean.mean.quot.log2	comb.p.val	comb.p.adj.fdr	combinedRank	num.sites	mean.num.na.N	mean.num.na.T	mean.mean.covg.N	mean.mean.covg.T	mean.nsamples.covg.thres5.N	mean.nsamples.covg.thres5.T
ENSG00000166402	chr11	8039291	8041290	TUB	7275	0.0447681	0.545935	-0.501167	-3.39586	5.7582e-23	8.30678e-19	11	4	0	0	11.5089	11.3519	27.5	25.75
ENSG00000253477	chr8	104513405	104515404	NA	NA	0.0361776	0.497921	-0.461743	-3.47016	5.38443e-19	6.38503e-16	25	2	0	0	11.4464	11.2407	27	27
ENSG00000231156	chr2	45240308	45242307	NA	NA	0.0988784	0.628506	-0.529628	-2.88655	4.28389e-19	5.63718e-16	63	7	0	0	12.5918	13.0265	27.8571	26.7143
ENSG00000227757	chr21	34442911	34444910	NA	NA	0.0650623	0.49114	-0.426078	-3.05645	1.21413e-19	2.33534e-16	66	7	0	0	12.9388	12.6455	27.5714	26.7143
ENSG00000165973	chr11	20689617	20691616	NELL1	4745	0.0936698	0.624741	-0.531072	-2.8676	1.42493e-18	1.37041e-15	67	10	0	0	12.3071	12.7037	27.5	26.5
ENSG00000239636	chr1	36042831	36044830	NA	NA	0.0782286	0.576823	-0.498594	-2.82602	5.38989e-19	6.38503e-16	76	5	0	0	12.7929	11.9481	28	26.2
ENSG00000196376	chr6	118227189	118229188	SLC35F1	222553	0.103751	0.528038	-0.424287	-2.81967	2.65436e-21	1.91459e-17	78	9	0	0	11.8016	12.3663	27.7778	27
ENSG00000163714	chr3	142681839	142683838	U2SURP	23350	0.109441	0.541195	-0.431755	-2.93368	5.18475e-16	1.42467e-13	105	7	0	0	12.1173	12.5291	27.8571	26.7143
ENSG00000170162	chr6	117585221	117587220	VGLL2	245806	0.0498065	0.451098	-0.401292	-3.20585	3.03869e-17	1.35217e-14	117	8	0	0	12.2991	12.7315	27.75	27
ENSG00000221240	chr2	180725136	180727135	MIR1258	100302172	0.0653585	0.465801	-0.400443	-2.76578	4.68455e-16	1.3382e-13	121	11	0	0	12.4903	12.3737	27.8182	26.9091
ENSG00000169330	chr15	79723358	79725357	KIAA1024	23251	0.0835367	0.532768	-0.449231	-2.68256	9.98191e-23	9.59994e-19	129	9	0	0	12.1667	12.3786	27.7778	26.5556
ENSG00000271192	chr3	44036888	44038887	NA	NA	0.077313	0.547401	-0.470088	-2.75852	1.68062e-15	3.64581e-13	133	5	0	0	12.5143	12.4815	27.6	26.6
ENSG00000100678	chr14	70655288	70657287	SLC8A3	6547	0.144201	0.537926	-0.393726	-2.72252	2.54038e-17	1.18218e-14	137	9	0	0	11.4206	11.5144	27.4444	26.3333
ENSG00000203808	chr6	105582683	105584682	BVES-AS1	154442	0.0392017	0.440491	-0.401289	-3.32341	2.25892e-15	4.59094e-13	141	3	0	0	11.9762	12.2469	27	27
ENSG00000244968	chr5	38555388	38557387	LIFR-AS1	100500824;100506495	0.0715626	0.462449	-0.390886	-2.67106	9.58194e-18	5.52916e-15	148	6	0	0	12.8929	12.8889	27.8333	26.5
ENSG00000155849	chr7	37488353	37490352	ELMO1	9844	0.0967853	0.509616	-0.412831	-2.62427	2.64864e-23	7.64185e-19	148	11	0	0	12.9578	13.2323	27	26.4545
ENSG00000215196	chr5	17216657	17218656	NA	285696	0.0652783	0.456056	-0.390777	-2.81246	5.77723e-16	1.52922e-13	149	7	0	0	11.8776	12.5026	27.5714	26.7143
ENSG00000118402	chr6	80656798	80658797	ELOVL4	6785	0.0561721	0.460416	-0.404244	-2.86818	3.45131e-15	6.68303e-13	149	10	0	0	13.125	13.0667	28	26.8
ENSG00000114654	chr3	128718972	128720971	EFCC1	79825	0.0827904	0.524933	-0.442142	-2.60401	2.21071e-17	1.06306e-14	157	7	0	0	11.5102	11.6825	27.5714	27
ENSG00000258661	chr14	37127507	37129506	NA	NA	0.0981671	0.528442	-0.430275	-2.58585	1.13156e-16	3.93345e-14	161	7	0	0	13.3061	13.9365	27.8571	26.8571
ENSG00000087495	chr20	58151064	58153063	PHACTR3	116154	0.0946423	0.562033	-0.467391	-2.57884	3.95445e-16	1.16422e-13	163	3	0	0	11.2262	11.5309	28	27
ENSG00000169862	chr5	11903656	11905655	CTNND2	1501	0.0798932	0.464126	-0.384233	-2.65856	4.08441e-20	1.47304e-16	165	9	0	0	12.7024	13.0782	27.8889	26.5556
ENSG00000185869	chr19	37406694	37408693	ZNF829	374899	0.0603311	0.462046	-0.401715	-2.9385	6.02065e-15	1.05277e-12	165	13	0	0	13.206	13.0712	27.9231	26.7692
ENSG00000258903	chr14	62583394	62585393	NA	NA	0.0954645	0.485193	-0.389729	-2.56718	4.65262e-15	8.60496e-13	168	10	0	0	12.2643	12.4593	27.8	27
ENSG00000144331	chr2	180725733	180727732	ZNF385B	151126	0.122229	0.540692	-0.418463	-2.5622	3.0277e-16	9.24255e-14	171	9	0	0	12.3254	12.1235	27.8889	26.8889
ENSG00000172803	chr11	65599612	65601611	SNX32	254122	0.0840721	0.467464	-0.383392	-2.91535	3.61272e-17	1.57931e-14	174	14	0	0	12.2041	12.1455	27.5	26.7143
ENSG00000259705	chr15	48936648	48938647	NA	100506059	0.0786747	0.466284	-0.387609	-2.55527	9.44167e-18	5.52916e-15	175	9	0	0	12.2738	12.284	27.7778	26.6667
ENSG00000206557	chr3	32858010	32860009	TRIM71	131405	0.0798436	0.461946	-0.382102	-2.63718	4.02696e-17	1.73412e-14	178	10	0	0	11.0179	11.1889	26.9	26.6
ENSG00000182348	chr7	88387182	88389181	ZNF804B	219578	0.0634996	0.476233	-0.412734	-2.82432	8.41724e-15	1.34174e-12	181	5	0	0	13.0714	13.0296	27.6	26.6
ENSG00000101680	chr18	7117314	7119313	LAMA1	284217	0.103472	0.644533	-0.541061	-2.53231	1.50891e-20	8.70699e-17	184	4	0	0	12.4464	12.4815	27.75	27
ENSG00000214336	chr2	88751632	88753631	FOXI3	NA	0.118213	0.57815	-0.459938	-2.52516	6.01824e-17	2.44561e-14	191	7	0	0	12.199	12.2804	27.7143	26.5714
ENSG00000122585	chr7	24322282	24324281	NPY	4852	0.126734	0.669675	-0.542941	-2.52106	9.50238e-17	3.51491e-14	197	9	0	0	12.5675	13	27.5556	26.8889
ENSG00000196867	chr19	57048817	57050816	ZFP28	140612	0.0506092	0.444503	-0.393894	-2.99218	1.26034e-14	1.84586e-12	197	5	0	0	13.3857	12.637	28	27
ENSG00000156466	chr8	97172521	97174520	GDF6	392255	0.0855682	0.513948	-0.42838	-2.49202	2.41893e-20	1.16318e-16	213	7	0	0	12.9745	13	27.7143	27
ENSG00000138675	chr4	81186253	81188252	FGF5	2250	0.0906918	0.512777	-0.422085	-2.48084	1.48337e-14	2.10829e-12	216	6	0	0	12.619	13.142	28	26.8333
ENSG00000085662	chr7	134143537	134145536	AKR1B1	231	0.149001	0.529018	-0.380018	-2.53207	2.63716e-14	3.50632e-12	217	10	0	0	12.1679	12.1111	27.7	27
ENSG00000170558	chr18	25756911	25758910	CDH2	1000	0.0881687	0.51626	-0.428091	-2.46889	6.81513e-19	7.2826e-16	225	6	0	0	12.8571	12.3642	28	27
ENSG00000186479	chr5	63800584	63802583	RGS7BP	401190	0.107914	0.56125	-0.453336	-2.46669	5.04539e-18	3.48608e-15	229	7	0	0	13.4541	13.4444	28	26.8571
ENSG00000120669	chr13	36871480	36873479	SOHLH2	54937;100526761	0.0832317	0.485359	-0.402127	-2.46438	6.21878e-16	1.58783e-13	232	14	0	0	12.9872	12.9418	27.9286	26.8571
ENSG00000250709	chr13	36871480	36873479	CCDC169-SOHLH2	100526761	0.0832317	0.485359	-0.402127	-2.46438	6.21878e-16	1.58783e-13	232	14	0	0	12.9872	12.9418	27.9286	26.8571
ENSG00000242715	chr13	36871478	36873477	CCDC169	728591	0.0832317	0.485359	-0.402127	-2.46438	6.21878e-16	1.58783e-13	232	14	0	0	12.9872	12.9418	27.9286	26.8571
ENSG00000188582	chr3	142681679	142683678	PAQR9	344838	0.219657	0.597382	-0.377725	-2.56688	3.69359e-14	4.55564e-12	233	8	0	0	11.9152	12.4213	27.75	26.75
ENSG00000198914	chr2	105470469	105472468	POU3F3	5455	0.103828	0.473783	-0.369955	-2.47271	2.43516e-16	7.72079e-14	238	10	0	0	12.375	12.1296	27.8	26.6
ENSG00000188517	chr4	110223314	110225313	COL25A1	84570	0.0945177	0.523214	-0.428696	-2.4612	1.12349e-19	2.31535e-16	240	14	0	0	12.5179	12.6614	27.6429	26.6429
ENSG00000170837	chr3	71801701	71803700	GPR27	2850	0.0681522	0.496817	-0.428665	-2.7719	4.26055e-14	5.07956e-12	242	5	0	0	10.8429	10.7037	27.2	26.6
ENSG00000253563	chr14	36986983	36988982	NKX2-1-AS1	100506237	0.0983532	0.511316	-0.412963	-2.45668	3.79083e-16	1.12756e-13	243	8	0	0	11.9286	12.2593	27.625	26.625
ENSG00000080224	chr3	96531925	96533924	EPHA6	285220	0.111875	0.594786	-0.482911	-2.45615	7.17831e-20	2.11879e-16	244	11	0	0	12.9545	12.8754	27.9091	26.9091
ENSG00000187498	chr13	110958997	110960996	COL4A1	1282	0.0975282	0.54748	-0.449952	-2.45418	1.80922e-18	1.58181e-15	246	10	0	0	11.6214	12.1741	27.9	26.8
ENSG00000180287	chr1	242687499	242689498	PLD5	200150	0.113544	0.517035	-0.403491	-2.43542	7.17619e-18	4.60106e-15	254	8	0	0	12.5982	12.1759	27.625	26.625
ENSG00000114948	chr2	207306763	207308762	ADAM23	8745	0.0500305	0.443556	-0.393526	-3.05259	5.0845e-14	5.77552e-12	254	7	0	0	11.9541	12.3545	27.8571	27
ENSG00000198453	chr19	37405731	37407730	ZNF568	374900	0.0957226	0.461698	-0.365976	-2.70887	3.8272e-14	4.65917e-12	254	14	0	0	13.4158	13.2381	27.9286	26.7857
ENSG00000140557	chr15	92935558	92937557	ST8SIA2	8128	0.0909937	0.500676	-0.409682	-2.43076	7.72053e-16	1.86639e-13	255	6	0	0	11.5536	11.8457	27.6667	26.5
ENSG00000266329	chr5	176056002	176058001	MIR4281	100422962	0.0852954	0.476665	-0.391369	-2.83006	5.18623e-14	5.81537e-12	256	9	0	0	12.631	12.749	27.5556	26.8889
ENSG00000175766	chr5	176056183	176058182	EIF4E1B	253314	0.0852954	0.476665	-0.391369	-2.83006	5.18623e-14	5.81537e-12	256	9	0	0	12.631	12.749	27.5556	26.8889
ENSG00000171724	chr16	77820927	77822926	VAT1L	57687	0.0888842	0.472467	-0.383582	-2.4671	5.20021e-14	5.81537e-12	258	6	0	0	14.375	13.6111	27.8333	26.5
ENSG00000125285	chr13	95363890	95365889	SOX21	11166	0.109874	0.537922	-0.428048	-2.41464	7.35483e-15	1.21258e-12	268	10	0	0	13.1893	12.8963	27.8	26.4
ENSG00000165556	chr13	28544777	28546776	CDX2	1045	0.0888358	0.578803	-0.489967	-2.61487	6.33667e-14	6.74634e-12	271	3	0	0	15.5357	15.6667	28	27
ENSG00000258910	chr2	119592187	119594186	NA	NA	0.107418	0.572248	-0.46483	-2.41087	1.60663e-14	2.26119e-12	273	6	0	0	13.2917	12.9198	27.5	26.6667
ENSG00000148600	chr10	85952910	85954909	CDHR1	92211	0.180987	0.560323	-0.379336	-2.68455	7.38528e-14	7.61877e-12	279	8	0	0	11.6786	11.9306	27.5	26.875
ENSG00000272121	chr3	44040142	44042141	NA	NA	0.0739213	0.434528	-0.360607	-2.77073	2.83672e-14	3.72023e-12	291	5	0	0	13.4357	13.9259	28	27
ENSG00000248334	chr15	28981229	28983228	WHAMMP2	440253	0.0266576	0.407149	-0.380491	-3.51532	9.61209e-14	9.43293e-12	294	3	0	0	11.5476	12.9259	27.6667	27
ENSG00000175093	chr3	140768744	140770743	SPSB4	92369	0.121439	0.480943	-0.359504	-2.77086	1.20735e-18	1.20119e-15	295	13	0	0	12.5934	12.6211	27.6923	26.9231
ENSG00000238057	chr2	145274164	145276163	ZEB2-AS1	100303491	0.059137	0.418326	-0.359189	-2.80003	6.21295e-16	1.58783e-13	296	6	0	0	11.6012	11.8704	27.3333	26.8333
ENSG00000184937	chr11	32456677	32458676	WT1	7490	0.0971446	0.530213	-0.433068	-2.3744	1.7113e-16	5.7412e-14	296	11	0	0	12.7922	12.5387	27.8182	26.7273
ENSG00000047662	chr4	17782636	17784635	FAM184B	27146	0.0997436	0.473889	-0.374145	-2.50156	1.00513e-13	9.76435e-12	297	13	0	0	11.5357	11.4843	27.5385	26.5385
ENSG00000236311	chr10	102890384	102892383	TLX1NB	100038246	0.0739246	0.485166	-0.411242	-2.72265	1.02168e-13	9.85873e-12	299	11	0	0	13.3571	12.9865	27.9091	26.9091
ENSG00000196090	chr20	41818111	41820110	PTPRT	11122	0.105101	0.56771	-0.462609	-2.36712	1.10376e-19	2.31535e-16	299	7	0	0	12.8214	11.9048	27.7143	26.5714
ENSG00000259901	chr16	72821642	72823641	NA	NA	0.0182009	0.377752	-0.359552	-3.78132	1.05202e-13	1.00506e-11	302	1	0	0	14.5357	15.0741	28	27
ENSG00000136352	chr14	36989855	36991854	NKX2-1	7080	0.107975	0.486265	-0.37829	-2.5157	1.15066e-13	1.09567e-11	303	7	0	0	12.551	12.2116	28	27
ENSG00000074317	chr5	176057031	176059030	SNCB	6620	0.0775097	0.488603	-0.411093	-3.10035	1.24126e-13	1.17805e-11	304	7	0	0	12.5969	12.582	27.4286	26.8571
ENSG00000237594	chr21	32930037	32932036	NA	150051	0.0799156	0.487157	-0.407241	-2.36061	2.7354e-16	8.48622e-14	306	8	0	0	12.7054	12.7593	27.75	27
ENSG00000154734	chr21	28217229	28219228	ADAMTS1	9510	0.10851	0.489089	-0.380579	-2.35978	1.05651e-16	3.8103e-14	307	6	0	0	13.9167	13.1049	27.3333	26.8333
ENSG00000233384	chr1	224803423	224805422	NA	NA	0.105758	0.503027	-0.397269	-2.35772	5.3845e-15	9.64928e-13	309	10	0	0	12.5786	12.1741	27.6	26.8
ENSG00000218672	chr7	155173271	155175270	NA	NA	0.0907194	0.466982	-0.376262	-2.41571	1.4178e-13	1.31531e-11	311	7	0	0	12.7398	12.328	27.7143	26.7143
ENSG00000140538	chr15	88799500	88801499	NTRK3	4916	0.155592	0.51118	-0.355588	-2.42353	7.14185e-16	1.78803e-13	312	8	0	0	11.4018	11.5093	27.625	26.25
ENSG00000116544	chr1	35394687	35396686	DLGAP3	58512	0.201882	0.583498	-0.381616	-2.41051	1.79252e-13	1.62125e-11	319	4	0	0	11.0179	10.9722	27.25	25.75
ENSG00000164176	chr5	83680112	83682111	EDIL3	10085	0.0816585	0.440058	-0.3584	-2.34531	5.78254e-14	6.31962e-12	320	6	0	0	13.6369	13.1728	28	26.3333
ENSG00000122025	chr13	28674230	28676229	FLT3	2322	0.0378697	0.482796	-0.444926	-3.39827	2.30792e-13	2.02416e-11	328	6	0	0	11.1548	11.0185	27.1667	26.8333
ENSG00000169181	chr16	28074331	28076330	GSG1L	146395	0.126359	0.59485	-0.46849	-2.33678	4.27839e-14	5.07983e-12	329	8	0	0	11.5714	11.8611	27.25	26
ENSG00000176697	chr11	27743106	27745105	BDNF	627	0.118642	0.519297	-0.400655	-2.33616	4.15644e-15	7.83801e-13	331	11	0	0	13.3344	13.2222	27.6364	26.6364
ENSG00000181291	chr17	32906268	32908267	TMEM132E	124842	0.0782503	0.430057	-0.351806	-2.75287	1.45339e-14	2.07753e-12	331	14	0	0	12.0969	12.4947	27.7143	26.7143
ENSG00000257842	chr14	27066118	27068117	NOVA1-AS1	NA	0.0686152	0.4506	-0.381985	-2.41261	2.48507e-13	2.15962e-11	332	6	0	0	12.3869	12.1358	28	26.5
ENSG00000183454	chr16	10276112	10278111	GRIN2A	2903	0.0763632	0.427057	-0.350694	-2.42269	8.56688e-15	1.35809e-12	338	9	0	0	11.873	12.321	27.4444	26.6667
ENSG00000177932	chr5	178485916	178487915	ZNF354C	30832	0.0968732	0.492146	-0.395273	-2.52815	2.83586e-13	2.40588e-11	340	10	0	0	11.4857	12.1296	27.3	26.5
ENSG00000266916	chr19	37997449	37999448	NA	NA	0.0444355	0.466675	-0.422239	-3.2635	2.90487e-13	2.44725e-11	342	10	0	0	13.9571	13.6296	28	26.9
ENSG00000139910	chr14	27066461	27068460	NOVA1	4857	0.0818435	0.470006	-0.388162	-2.32722	1.64865e-13	1.51006e-11	343	6	0	0	12.3036	12.216	27.8333	26.6667
ENSG00000058335	chr15	79382616	79384615	RASGRF1	5923	0.116324	0.552998	-0.436674	-2.326	4.39957e-17	1.83966e-14	344	15	0	0	12.5833	11.9333	27.6667	26.6
ENSG00000157445	chr3	54155074	54157073	CACNA2D3	55799	0.111021	0.462663	-0.351642	-2.32312	2.35991e-13	2.06162e-11	346	5	0	0	12.2571	12.3481	27.8	26.6
ENSG00000186369	chr14	62582697	62584696	LINC00643	646113	0.142055	0.491799	-0.349744	-2.32271	8.64249e-14	8.62814e-12	347	11	0	0	12.2468	12.5152	27.8182	27
ENSG00000176014	chr18	12306168	12308167	TUBB6	84617	0.041045	0.398392	-0.357347	-3.11775	3.25273e-13	2.70455e-11	347	3	0	0	12.7619	13.2963	27.6667	26.6667
ENSG00000241666	chr1	167599412	167601411	NA	NA	0.13252	0.497636	-0.365116	-2.57386	3.40688e-13	2.81648e-11	349	5	0	0	12.3	11.8963	27.6	26.8
ENSG00000227640	chr13	95363470	95365469	SOX21-AS1	NA	0.111284	0.490856	-0.379572	-2.31412	6.66915e-15	1.12525e-12	353	10	0	0	12.9286	12.8296	27.8	26.1
ENSG00000158258	chr3	139652527	139654526	CLSTN2	64084	0.107975	0.456785	-0.348809	-2.55602	5.13708e-14	5.81235e-12	355	8	0	0	11.3705	11.8981	27	26.5
ENSG00000087303	chr14	52535213	52537212	NID2	22795	0.13653	0.547816	-0.411286	-2.30818	1.7534e-18	1.58091e-15	356	12	0	0	12.2619	12.1944	28	26.5
ENSG00000121068	chr17	59475757	59477756	TBX2	6909	0.0622256	0.410944	-0.348718	-2.86521	1.65866e-13	1.51442e-11	356	15	0	0	12.1786	12.4889	27.7333	26.6667
ENSG00000125813	chr20	21684797	21686796	PAX1	5075	0.121744	0.488668	-0.366924	-2.3079	2.27546e-15	4.59094e-13	357	12	0	0	12.2024	12.784	27.6667	26.8333
ENSG00000188227	chr19	37996341	37998340	ZNF793	390927	0.0457452	0.464912	-0.419167	-3.21516	4.04181e-13	3.24831e-11	359	11	0	0	13.8766	13.6128	28	26.9091
ENSG00000178919	chr9	100614036	100616035	FOXE1	2304	0.106465	0.491655	-0.385189	-2.29354	5.52091e-14	6.07975e-12	368	5	0	0	12.1143	12.6963	27.4	26
ENSG00000118432	chr6	88875579	88877578	CNR1	1268	0.083484	0.457262	-0.373778	-2.66873	4.98362e-13	3.88615e-11	370	9	0	0	12.8294	12.8971	27.4444	26.1111
ENSG00000196711	chr8	53477568	53479567	FAM150A	389658	0.0978341	0.444958	-0.347123	-2.56078	3.87473e-13	3.12273e-11	370	8	0	0	12.3482	12.5741	27.875	26.625
ENSG00000176406	chr8	104511476	104513475	RIMS2	9699	0.0955069	0.44174	-0.346233	-2.34626	7.76261e-16	1.86639e-13	375	5	0	0	10.4	10.8148	27.4	26.2
ENSG00000226740	chr10	102898969	102900968	NA	NA	0.117718	0.523939	-0.406222	-2.2847	1.01384e-13	9.81589e-12	376	5	0	0	12.1429	12.0889	27.8	26.6
ENSG00000225936	chr10	119000935	119002934	NA	NA	0.0951803	0.485261	-0.39008	-3.07818	6.71475e-13	5.05833e-11	383	6	0	0	12.3452	12.6728	27.8333	26.5
ENSG00000018869	chr19	56904415	56906414	ZNF582	147948	0.145972	0.501008	-0.355036	-2.27261	2.98925e-14	3.83315e-12	387	12	0	0	12.5952	12.7253	27.8333	26.6667
ENSG00000267454	chr19	56903525	56905524	ZNF582-AS1	386758	0.145972	0.501008	-0.355036	-2.27261	2.98925e-14	3.83315e-12	387	12	0	0	12.5952	12.7253	27.8333	26.6667
ENSG00000124126	chr20	47443921	47445920	PREX1	57580	0.14623	0.490191	-0.343962	-2.72344	8.21092e-15	1.3315e-12	389	7	0	0	12.4133	13.0317	27.7143	26.7143
ENSG00000253230	chr8	9762377	9764376	LINC00599	157627;406907	0.112153	0.506584	-0.394432	-2.26866	7.94044e-16	1.89337e-13	390	9	0	0	12.7579	12.8642	27.8889	26.8889
ENSG00000005513	chr16	1030308	1032307	SOX8	30812	0.0813374	0.466109	-0.384771	-2.54008	8.03637e-13	5.94527e-11	390	14	0	0	13.0714	13.3122	27.7857	26.9286
ENSG00000269047	chr16	1029752	1031751	NA	NA	0.0941996	0.466402	-0.372202	-2.26823	1.92512e-13	1.73033e-11	391	12	0	0	13.1101	13.287	27.8333	26.9167
ENSG00000111262	chr12	5017571	5019570	KCNA1	3736	0.102448	0.503578	-0.40113	-2.2665	2.05762e-14	2.78715e-12	392	12	0	0	12.5	12.7716	27.6667	26.9167
ENSG00000267746	chr18	31801429	31803428	NA	NA	0.102205	0.53467	-0.432465	-2.26869	8.14941e-13	5.99813e-11	392	3	0	0	13.0833	13.7531	28	27
ENSG00000148798	chr10	105035420	105037419	INA	9118	0.123672	0.552548	-0.428876	-2.2658	2.36801e-17	1.12003e-14	393	8	0	0	11.9464	12.75	27.625	26.75
ENSG00000164616	chr5	135264506	135266505	FBXL21	26223	0.0920212	0.470218	-0.378197	-2.2592	6.6628e-14	7.04158e-12	399	6	0	0	13.2619	14.3889	27.6667	26.8333
ENSG00000033122	chr1	70032581	70034580	LRRC7	57554	0.0557258	0.41889	-0.363164	-2.6374	1.03585e-12	7.34935e-11	406	9	0	0	11.619	12.0576	27.6667	27
ENSG00000178726	chr20	23029879	23031878	THBD	7056	0.027196	0.369142	-0.341946	-3.33574	3.33227e-14	4.16202e-12	407	7	0	0	12.2908	12.6508	27.2857	26.7143
ENSG00000233508	chr20	41817362	41819361	NA	NA	0.107653	0.527291	-0.419638	-2.25508	1.76726e-17	9.30033e-15	407	10	0	0	12.7857	12.1704	27.8	26.6
ENSG00000148704	chr10	118897313	118899312	VAX1	11023	0.134778	0.582989	-0.448211	-2.25404	7.5606e-16	1.84863e-13	408	9	0	0	11.6746	11.5021	27.8889	26.4444
ENSG00000162951	chr2	80531375	80533374	LRRTM1	347730	0.165968	0.515849	-0.349881	-2.3387	1.15112e-12	8.05492e-11	412	10	0	0	12.9036	12.8481	27.7	26.8
ENSG00000183242	chr11	32455564	32457563	WT1-AS	51352	0.116959	0.544466	-0.427507	-2.24958	2.64857e-16	8.30615e-14	414	13	0	0	12.7473	12.4188	27.8462	26.7692
ENSG00000234215	chr7	69061935	69063934	NA	100507468	0.0720594	0.430542	-0.358483	-2.72002	1.16139e-12	8.05492e-11	415	5	0	0	11.9	11.7333	27.4	26.6
ENSG00000158321	chr7	69062405	69064404	AUTS2	26053	0.0720594	0.430542	-0.358483	-2.72002	1.16139e-12	8.05492e-11	415	5	0	0	11.9	11.7333	27.4	26.6
ENSG00000081985	chr1	67771547	67773546	IL12RB2	3595	0.10735	0.453035	-0.345685	-2.32254	1.17102e-12	8.1022e-11	417	8	0	0	12.6027	12.9213	27.625	26.625
ENSG00000189056	chr7	103629464	103631463	RELN	5649	0.102059	0.481065	-0.379007	-2.24162	2.20076e-17	1.06306e-14	424	8	0	0	12.558	12.9444	27.625	26.75
ENSG00000224842	chr9	129375480	129377479	NA	NA	0.0874205	0.427048	-0.339628	-2.46779	2.81355e-13	2.40167e-11	425	6	0	0	12.3393	11.9568	27.8333	26.3333
ENSG00000136944	chr9	129375222	129377221	LMX1B	4010	0.0874205	0.427048	-0.339628	-2.46779	2.81355e-13	2.40167e-11	425	6	0	0	12.3393	11.9568	27.8333	26.3333
ENSG00000265179	chr18	906169	908168	NA	NA	0.0698696	0.450325	-0.380455	-2.50585	1.35797e-12	9.19721e-11	426	4	0	0	13.3036	13.4259	28	27
ENSG00000149256	chr11	79151493	79153492	TENM4	26011	0.174254	0.521993	-0.347739	-2.23623	3.94172e-18	2.84316e-15	431	7	0	0	11.6429	12.0106	27.1429	26.2857
ENSG00000145358	chr4	101111440	101113439	DDIT4L	115265	0.0986376	0.44911	-0.350472	-2.32969	1.59622e-12	1.06245e-10	433	4	0	0	13.5357	13.5185	28	26.75
ENSG00000189409	chr1	1565974	1567973	MMP23B	8510	0.124948	0.494643	-0.369695	-2.22374	4.46055e-16	1.28696e-13	436	6	0	0	12.1369	12.0926	27.8333	26.5
ENSG00000152192	chr13	79177174	79179173	POU4F1	5457	0.0537632	0.420494	-0.366731	-3.04877	1.83366e-12	1.19694e-10	442	11	0	0	11.5812	11.2458	27.1818	26.5455
ENSG00000183090	chr4	144621329	144623328	FREM3	166752	0.110782	0.554517	-0.443735	-2.21896	4.00173e-14	4.80354e-12	446	5	0	0	13.1857	13.0815	27.8	27
ENSG00000267421	chr19	57049445	57051444	NA	NA	0.0878035	0.42734	-0.339537	-2.54496	1.99439e-12	1.29018e-10	446	6	0	0	13.4583	12.8333	28	27
ENSG00000225554	chr1	241586092	241588091	NA	NA	0.0561957	0.415092	-0.358896	-2.8869	2.09367e-12	1.34476e-10	449	6	0	0	12.756	12.9938	27.6667	27
ENSG00000254553	chr1	32929158	32931157	NA	NA	0.0674163	0.451516	-0.3841	-2.53077	2.12434e-12	1.356e-10	451	9	0	0	12.6984	12.9012	27.4444	26.5556
ENSG00000215897	chr1	32929170	32931169	ZBTB8B	728116	0.0674163	0.451516	-0.3841	-2.53077	2.12434e-12	1.356e-10	451	9	0	0	12.6984	12.9012	27.4444	26.5556
ENSG00000134207	chr1	114695973	114697972	SYT6	148281	0.130907	0.515941	-0.385035	-2.21477	5.31882e-14	5.87964e-12	456	12	0	0	11.9643	12.3981	27.4167	26.8333
ENSG00000231808	chr9	113255	115254	NA	NA	0.0919745	0.427657	-0.335682	-2.84712	5.61962e-18	3.68494e-15	456	4	0	0	11.0089	11.2315	27.75	27
ENSG00000188620	chr10	124893978	124895977	HMX3	340784	0.0803199	0.486243	-0.405923	-2.7807	2.33531e-12	1.47114e-10	458	13	0	0	12.0027	12.1396	27.7692	26.6154
ENSG00000029534	chr8	41753781	41755780	ANK1	286	0.10433	0.447772	-0.343442	-2.20957	5.88271e-14	6.38075e-12	460	6	0	0	12	12.4074	27.1667	26.6667
ENSG00000135333	chr6	94128766	94130765	EPHA7	2045	0.0998886	0.471965	-0.372076	-2.20667	2.48753e-12	1.55684e-10	464	11	0	0	12.6364	12.6296	27.9091	26.8182
ENSG00000265690	chr16	67195788	67197787	NA	NA	0.176706	0.510067	-0.333361	-2.35277	3.98825e-19	5.63718e-16	465	9	0	0	13.0357	13.3416	27.7778	26.8889
ENSG00000102878	chr16	67195788	67197787	HSF4	3299	0.176706	0.510067	-0.333361	-2.35277	3.98825e-19	5.63718e-16	465	9	0	0	13.0357	13.3416	27.7778	26.8889
ENSG00000171246	chr17	78451144	78453143	NPTX1	4884	0.086735	0.419917	-0.333182	-2.27812	1.15614e-14	1.73469e-12	469	6	0	0	13.3571	13.6481	28	26.8333
ENSG00000164458	chr6	166581689	166583688	T	6862	0.091887	0.47704	-0.385153	-2.66297	2.80518e-12	1.7111e-10	473	9	0	0	12.6825	13.0576	27.5556	26.8889
ENSG00000101098	chr20	43438480	43440479	RIMS4	140730	0.0516736	0.460295	-0.408622	-2.9204	2.87704e-12	1.74387e-10	476	4	0	0	12.7679	13.7222	28	27
ENSG00000249710	chr4	101109690	101111689	NA	NA	0.0866816	0.418844	-0.332162	-2.30459	1.66033e-12	1.0962e-10	477	4	0	0	12.9464	13.3889	27.75	27
ENSG00000165646	chr10	118999104	119001103	SLC18A2	6571	0.181075	0.565396	-0.384322	-2.41977	2.99683e-12	1.79387e-10	482	4	0	0	12.8571	12.6111	28	26.5
ENSG00000144619	chr3	2138997	2140996	CNTN4	152330	0.132048	0.609634	-0.477585	-2.1867	2.06921e-17	1.04738e-14	483	5	0	0	12.2857	11.9407	28	27
ENSG00000145864	chr5	160975551	160977550	GABRB2	2561	0.0893314	0.473431	-0.3841	-2.37853	3.05493e-12	1.82109e-10	484	3	0	0	12.7381	13.1111	27	27
ENSG00000128610	chr7	121950246	121952245	FEZF1	389549	0.143479	0.611655	-0.468177	-2.1837	2.86893e-20	1.18249e-16	484	5	0	0	14.2857	13.963	28	27
ENSG00000227365	chr7	155301478	155303477	NA	NA	0.148234	0.513959	-0.365725	-2.18226	6.16325e-14	6.61048e-12	487	3	0	0	13.2024	12.4815	27.6667	26.3333
ENSG00000267131	chr17	59477105	59479104	NA	NA	0.108435	0.438416	-0.329982	-2.6938	8.96045e-14	8.85366e-12	490	14	0	0	12.7143	12.7143	27.8571	26.7857
ENSG00000064218	chr9	975464	977463	DMRT3	58524	0.0721621	0.402125	-0.329963	-2.69203	6.5225e-14	6.91864e-12	491	6	0	0	11.9464	12.0432	27	26.5
ENSG00000173930	chr5	101631754	101633753	SLCO4C1	353189	0.104171	0.475031	-0.370859	-2.16527	1.42839e-14	2.06059e-12	498	11	0	0	13.1558	12.9529	27.8182	26.5455
ENSG00000091844	chr6	153451885	153453884	RGS17	26575	0.107728	0.499508	-0.39178	-2.16392	9.53244e-13	6.9103e-11	502	4	0	0	11.8036	12.3611	26.75	27
ENSG00000175175	chr17	56831730	56833729	PPM1E	22843	0.07304	0.40158	-0.32854	-2.91413	1.27292e-13	1.19629e-11	505	12	0	0	11.5476	11.8951	27.75	26.8333
ENSG00000162761	chr1	165325453	165327452	LMX1A	4009	0.191508	0.538749	-0.347241	-2.21783	3.63435e-12	2.0723e-10	506	7	0	0	11.9388	11.619	27.7143	26.1429
ENSG00000139352	chr12	103349964	103351963	ASCL1	429	0.0869351	0.414959	-0.328024	-2.31685	8.44517e-16	1.98098e-13	508	7	0	0	11.9949	11.7725	27.2857	26.7143
ENSG00000187667	chr15	23208238	23210237	WHAMMP3	339005	0.0246829	0.37161	-0.346927	-3.4598	3.98362e-12	2.24483e-10	512	1	0	0	11	12	28	27
ENSG00000182168	chr4	96469858	96471857	UNC5C	8633	0.0959855	0.440787	-0.344801	-2.15177	3.07109e-15	6.0277e-13	515	12	0	0	12.3363	12	27.5833	26.6667
ENSG00000171956	chr15	60294921	60296920	FOXB1	27023	0.1494	0.479849	-0.33045	-2.14469	6.70885e-14	7.06437e-12	521	10	0	0	11.4893	11.937	27.2	26.8
ENSG00000151892	chr10	118032480	118034479	GFRA1	2674	0.109394	0.474404	-0.36501	-2.14314	9.07939e-13	6.61511e-11	523	12	0	0	12.6399	12.821	27.5833	26.8333
ENSG00000166573	chr18	74961005	74963004	GALR1	2587	0.136886	0.522262	-0.385377	-2.14036	3.62109e-14	4.50326e-12	527	20	0	0	12.0036	12.0704	27.65	26.7
ENSG00000120664	chr13	36919068	36921067	SPG20OS	NA	0.067773	0.393392	-0.325619	-2.84734	8.00702e-13	5.93878e-11	530	14	0	0	12.0689	12.4392	27.5	26.5714
ENSG00000258702	chr14	97057570	97059569	NA	NA	0.147636	0.522107	-0.374471	-2.35653	5.63664e-12	3.02283e-10	538	6	0	0	11.8988	12.1543	27.5	26.8333
ENSG00000146374	chr6	127438249	127440248	RSPO3	84870	0.105762	0.527047	-0.421285	-2.27747	6.3626e-12	3.36832e-10	545	4	0	0	13.1875	13.0741	27.75	26.25
ENSG00000259285	chr15	58355923	58357922	NA	NA	0.102796	0.454378	-0.351583	-2.1515	7.09095e-12	3.71303e-10	551	5	0	0	10.9143	11.6963	26.6	26.4
ENSG00000145147	chr4	20253383	20255382	SLIT2	9353	0.105155	0.45776	-0.352605	-2.12301	8.4773e-13	6.22359e-11	552	10	0	0	12.1429	12.4037	27.9	26.6
ENSG00000137727	chr11	110583413	110585412	ARHGAP20	57569	0.0821387	0.405361	-0.323223	-2.32991	1.08028e-16	3.84792e-14	552	7	0	0	11.8827	11.8889	27.7143	26.5714
ENSG00000105989	chr7	116962844	116964843	WNT2	7472	0.100828	0.479335	-0.378507	-2.28224	7.33116e-12	3.81803e-10	554	11	0	0	12.5844	12.5421	27.4545	26.6364
ENSG00000130844	chr19	54022735	54024734	ZNF331	55422	0.156476	0.479414	-0.322938	-2.51356	1.4679e-13	1.35743e-11	555	10	0	0	12.7857	12.8259	27.4	26.7
ENSG00000269473	chr19	58950315	58952314	NA	NA	0.143812	0.486987	-0.343175	-2.11454	1.1537e-12	8.05492e-11	557	10	0	0	13.7607	13.6296	27.9	26.8
ENSG00000265573	chr16	72821173	72823172	NA	NA	0.0672628	0.389577	-0.322315	-2.58674	1.3175e-14	1.91018e-12	559	3	0	0	13.25	12.6667	28	27
ENSG00000188573	chr5	167954621	167956620	FBLL1	NA	0.170682	0.509399	-0.338717	-2.1673	8.30327e-12	4.24011e-10	565	4	0	0	12.3214	12.463	27.75	27
ENSG00000184221	chr21	34440950	34442949	OLIG1	116448	0.135779	0.457083	-0.321304	-2.1897	2.39829e-12	1.50753e-10	565	10	0	0	12.4714	12.8185	28	26.9
ENSG00000250320	chr5	83678745	83680744	NA	NA	0.119498	0.490088	-0.37059	-2.10536	4.53471e-14	5.30575e-12	570	11	0	0	12.8539	13.3367	28	26.5455
ENSG00000116251	chr1	6268950	6270949	RPL22	6146	0.126196	0.556639	-0.430443	-2.10495	8.60177e-20	2.11879e-16	571	4	0	0	12.75	12.3426	27.5	26.75
ENSG00000137090	chr9	840190	842189	DMRT1	1761	0.0462727	0.366366	-0.320094	-2.66889	1.25701e-14	1.84586e-12	575	3	0	0	12.131	12.2099	27	27
ENSG00000187672	chr3	56501892	56503891	ERC2	26059	0.174227	0.494043	-0.319817	-2.34685	2.49689e-12	1.55931e-10	576	10	0	0	12.2571	12.9	27.8	26.8
ENSG00000147596	chr8	70983429	70985428	PRDM14	63978	0.139675	0.592067	-0.452392	-2.10039	3.66584e-19	5.63718e-16	576	10	0	0	13.425	13.2111	27.9	26.7
ENSG00000108950	chr17	66597031	66599030	FAM20A	54757	0.047119	0.508785	-0.461665	-3.35258	9.71051e-12	4.84485e-10	577	3	0	0	10.2738	10.5432	25.6667	26
ENSG00000185760	chr6	73330020	73332019	KCNQ5	56479	0.0897029	0.430825	-0.341123	-2.13359	9.71401e-12	4.84485e-10	578	6	0	0	13.0714	13.5185	27.6667	27
ENSG00000257126	chr14	29233984	29235983	NA	NA	0.133882	0.543177	-0.409295	-2.09715	7.35391e-18	4.6125e-15	580	16	0	0	12.942	12.4583	27.75	26.5
ENSG00000259961	chr1	13838215	13840214	NA	NA	0.115604	0.525597	-0.409993	-2.24381	1.09198e-11	5.40409e-10	583	3	0	0	12.5833	12.3704	27.6667	27
ENSG00000246774	chr4	110222691	110224690	NA	NA	0.134101	0.48533	-0.351229	-2.08953	7.30903e-16	1.80239e-13	585	19	0	0	12.6748	12.9922	27.6316	26.6842
ENSG00000231453	chr2	175189255	175191254	NA	285084	0.0541594	0.48125	-0.42709	-2.99626	1.1136e-11	5.47351e-10	587	2	0	0	11.8929	12.3148	27.5	26.5
ENSG00000164694	chr6	159588929	159590928	FNDC1	84624	0.135609	0.489367	-0.353758	-2.08652	4.66467e-13	3.66717e-11	588	6	0	0	11.7321	12.2654	27.6667	26.8333
ENSG00000181234	chr12	128750448	128752447	TMEM132C	92293	0.158622	0.65584	-0.497219	-2.08613	1.27351e-16	4.37421e-14	589	5	0	0	12.65	12.7259	28	27
ENSG00000237751	chr2	71113501	71115500	NA	NA	0.142263	0.53864	-0.396377	-2.08593	7.44427e-17	2.90246e-14	590	5	0	0	12.7429	12.9333	27.6	27
ENSG00000261115	chr7	140772532	140774531	TMEM178B	100507421	0.0437156	0.390948	-0.347233	-3.07062	1.17371e-11	5.71977e-10	592	9	0	0	12.9087	13.5267	27.6667	26.8889
ENSG00000134874	chr13	96296458	96298457	DZIP1	22873	0.142345	0.502639	-0.360294	-2.08003	8.26275e-12	4.2269e-10	598	12	0	0	12.3988	12.4198	27.8333	26.1667
ENSG00000188626	chr15	28983031	28985030	GOLGA8M	653720	0.0356276	0.353138	-0.317511	-3.00428	1.17758e-11	5.71977e-10	603	4	0	0	11.1429	11.7685	27.75	26.25
ENSG00000261480	chr15	28983078	28985077	NA	NA	0.0356276	0.353138	-0.317511	-3.00428	1.17758e-11	5.71977e-10	603	4	0	0	11.1429	11.7685	27.75	26.25
ENSG00000204612	chr9	79633071	79635070	FOXB2	442425	0.125382	0.473956	-0.348574	-2.07204	7.72258e-13	5.74258e-11	606	5	0	0	12.65	12.3185	27.6	26.8
ENSG00000103449	chr16	51184779	51186778	SALL1	6299	0.149879	0.587931	-0.438052	-2.07132	7.54868e-20	2.11879e-16	609	15	0	0	12.7548	12.8222	27.8	26.7333
ENSG00000223652	chr5	122425495	122427494	NA	NA	0.0925684	0.432985	-0.340416	-2.63638	1.60911e-11	7.59837e-10	611	6	0	0	12.75	13.1975	27.8333	26.8333
ENSG00000101489	chr18	35145501	35147500	CELF4	56853	0.116907	0.433479	-0.316572	-2.29128	2.0725e-15	4.30185e-13	611	16	0	0	12.1897	12.5162	27.6875	26.75
ENSG00000223960	chr2	179277166	179279165	NA	NA	0.0288944	0.345089	-0.316195	-3.28247	1.04671e-13	1.00331e-11	613	5	0	0	12.0429	11.8889	27.6	27
ENSG00000163377	chr3	68981262	68983261	FAM19A4	151647	0.168844	0.568574	-0.39973	-2.19383	1.74057e-11	8.16569e-10	615	10	0	0	12.6643	12.3074	27.6	26.7
ENSG00000184408	chr7	119912222	119914221	KCND2	3751	0.0964635	0.437856	-0.341393	-2.20727	1.77409e-11	8.30943e-10	616	9	0	0	12.2619	12.8189	27.7778	26.7778
ENSG00000107623	chr10	48438477	48440476	GDF10	2662	0.206458	0.588408	-0.38195	-2.06528	1.02886e-16	3.75754e-14	616	9	0	0	12.3651	12.7942	27.5556	26.6667
ENSG00000272143	chr13	103045480	103047479	FGF14-AS2	283481	0.0399392	0.366332	-0.326393	-2.77306	1.81758e-11	8.49625e-10	617	7	0	0	12.9694	12.7249	27.7143	26.8571
ENSG00000265671	chr18	907182	909181	NA	NA	0.134744	0.565597	-0.430853	-2.06445	5.34989e-15	9.64928e-13	617	5	0	0	13.0571	12.7259	28	26.8
ENSG00000150630	chr4	177713382	177715381	VEGFC	7424	0.087915	0.403317	-0.315402	-2.15245	5.48847e-15	9.77489e-13	620	3	0	0	12.4405	12.037	27.6667	26.6667
ENSG00000134121	chr3	236779	238778	CHL1	10752	0.173153	0.618091	-0.444938	-2.05906	3.6946e-18	2.73325e-15	624	7	0	0	11.7806	12.0635	27.8571	27
ENSG00000188916	chr10	128993923	128995922	FAM196A	642938	0.0775926	0.425154	-0.347562	-2.45455	1.96434e-11	9.08256e-10	624	9	0	0	12.4802	12.1481	27.6667	26.6667
ENSG00000162373	chr1	49242142	49244141	BEND5	79656	0.153935	0.493631	-0.339697	-2.46415	1.98414e-11	9.1448e-10	626	6	0	0	11.4762	11.5988	27.1667	26.1667
ENSG00000065609	chr6	84418911	84420910	SNAP91	9892	0.125437	0.532731	-0.407294	-2.05061	1.43932e-16	4.88557e-14	631	9	0	0	12.4683	12.3498	27.5556	26.8889
ENSG00000182263	chr2	164592023	164594022	FIGN	55137	0.098838	0.429199	-0.330361	-2.0489	6.15785e-15	1.07028e-12	633	8	0	0	12.0268	12.6389	27.875	26.75
ENSG00000182175	chr15	93631934	93633933	RGMA	56963	0.100581	0.414568	-0.313987	-2.23366	1e-12	7.15932e-11	635	9	0	0	12.4008	12.3992	27.6667	26.8889
ENSG00000163239	chr1	154473195	154475194	TDRD10	126668	0.228567	0.59433	-0.365762	-2.04601	7.22182e-15	1.20442e-12	638	9	0	0	11.9325	11.4897	27.6667	26.2222
ENSG00000257520	chr14	36988227	36990226	NA	NA	0.0723098	0.436316	-0.364006	-2.60593	2.3854e-11	1.07705e-09	639	11	0	0	12.0877	12.229	27.7273	26.9091
ENSG00000249116	chr5	1882580	1884579	NA	NA	0.154952	0.566977	-0.412025	-2.04234	2.73656e-17	1.25326e-14	642	13	0	0	12.0549	12.5499	27.5385	26.6154
ENSG00000182732	chr14	72397656	72399655	RGS6	9628	0.110388	0.424014	-0.313626	-2.04661	1.75055e-12	1.14789e-10	644	5	0	0	12.2929	12.1111	28	26.2
ENSG00000111249	chr12	111470328	111472327	CUX2	23316	0.206879	0.563058	-0.356178	-2.03849	3.7246e-14	4.57286e-12	646	5	0	0	13.3	12.8815	27.8	26.6
ENSG00000197322	chr17	32905889	32907888	C17orf102	400591	0.0803488	0.393878	-0.313529	-2.61503	2.66026e-13	2.30492e-11	646	13	0	0	12.3352	12.4615	27.6923	26.7692
ENSG00000122870	chr10	60271400	60273399	BICC1	80114	0.13038	0.443904	-0.313524	-2.44436	3.78845e-12	2.15166e-10	647	7	0	0	12.2092	11.8624	27.5714	26.8571
ENSG00000224318	chr3	238525	240524	CHL1-AS2	NA	0.143182	0.560666	-0.417483	-2.03321	8.81236e-20	2.11879e-16	651	11	0	0	12.4545	12.7744	27.6364	27
ENSG00000157168	chr8	31495402	31497401	NRG1	3084	0.148513	0.582719	-0.434207	-2.03174	5.53257e-19	6.38503e-16	653	4	0	0	13.1429	12.6852	27.75	26.75
ENSG00000164318	chr5	38257011	38259010	EGFLAM	133584	0.147547	0.478439	-0.330892	-2.02908	3.48478e-12	1.99886e-10	657	14	0	0	12.6505	12.5132	27.7857	26.7857
ENSG00000185774	chr4	21949923	21951922	KCNIP4	80333	0.150405	0.51291	-0.362505	-2.02878	5.82897e-15	1.03176e-12	658	9	0	0	11.377	11.5967	27.5556	26.4444
ENSG00000056487	chr22	45405381	45407380	PHF21B	112885;100506695	0.126533	0.439362	-0.312829	-2.13145	2.09741e-12	1.34476e-10	659	12	0	0	12.4315	12.9136	27.5833	26.9167
ENSG00000249505	chr3	128763106	128765105	NA	NA	0.130791	0.55534	-0.42455	-2.02581	2.84901e-11	1.24734e-09	662	2	0	0	11.875	11.2778	28	26
ENSG00000154027	chr1	77746236	77748235	AK5	26289	0.18545	0.526315	-0.340865	-2.02198	3.04103e-14	3.88229e-12	664	9	0	0	12.5635	12.6091	27.7778	27
ENSG00000164066	chr4	128542926	128544925	INTU	27152	0.0917223	0.414432	-0.322709	-2.06066	3.03549e-11	1.31138e-09	667	5	0	0	12.1429	12.2815	27.6	26.8
ENSG00000037280	chr5	180076125	180078124	FLT4	2324	0.161699	0.656294	-0.494595	-2.01832	1.1543e-15	2.59269e-13	667	2	0	0	12.5	12.8148	28	27
ENSG00000250451	chr12	54393295	54395294	HOXC-AS1	NA	0.120363	0.493158	-0.372795	-2.01808	3.9014e-14	4.70976e-12	668	12	0	0	11.8006	11.7932	27.5	26.4167
ENSG00000019549	chr8	49833800	49835799	SNAI2	6591	0.0954864	0.426744	-0.331258	-2.30346	3.13256e-11	1.34695e-09	671	7	0	0	13.2908	13.4656	28	27
ENSG00000087258	chr16	56223802	56225801	GNAO1	2775	0.0649838	0.376041	-0.311057	-2.74417	9.27837e-12	4.68006e-10	673	9	0	0	11.4008	11.6132	27.6667	26.5556
ENSG00000171033	chr8	79426874	79428873	PKIA	5569	0.137238	0.455216	-0.317978	-2.01261	4.13549e-15	7.83801e-13	679	8	0	0	12.8304	12.1574	27.5	26.25
ENSG00000163421	chr3	71833858	71835857	PROK2	60675	0.0734723	0.431003	-0.35753	-2.69567	3.42498e-11	1.4532e-09	680	6	0	0	13.4881	13.2593	27.8333	26.8333
ENSG00000250039	chr4	21949138	21951137	NA	NA	0.145994	0.501387	-0.355394	-2.00688	6.64786e-15	1.12525e-12	684	10	0	0	11.6393	11.8852	27.6	26.4
ENSG00000165300	chr13	88323370	88325369	SLITRK5	26050	0.112884	0.470435	-0.357552	-2.00643	1.64603e-14	2.3054e-12	686	12	0	0	11.25	11.4321	26.3333	26.4167
ENSG00000236279	chr7	139207102	139209101	CLEC2L	154790	0.116405	0.46791	-0.351505	-2.00312	7.23261e-13	5.43425e-11	689	7	0	0	12.9337	13	28	27
ENSG00000159248	chr15	35046667	35048666	GJD2	57369	0.11669	0.483846	-0.367156	-2.0029	5.28194e-16	1.43227e-13	690	4	0	0	11.9018	11.9167	28	26.75
ENSG00000224825	chr9	77113544	77115543	NA	NA	0.117171	0.499285	-0.382114	-2.0017	8.21457e-15	1.3315e-12	691	1	0	0	12.8929	13.037	28	27
ENSG00000168280	chr2	149631319	149633318	KIF5C	3800	0.266194	0.574892	-0.308697	-2.06068	6.02961e-12	3.21564e-10	693	9	0	0	12.2024	12.7119	27.5556	26.8889
ENSG00000230126	chr3	192231311	192233310	FGF12-AS2	NA	0.110112	0.43343	-0.323317	-2.00108	1.6802e-15	3.64581e-13	693	6	0	0	13.2738	12.8765	27.5	27
ENSG00000108001	chr10	131761606	131763605	EBF3	253738	0.0667563	0.374816	-0.30806	-2.41115	1.56087e-11	7.39477e-10	697	6	0	0	13.2083	13.0309	27.8333	26.8333
ENSG00000261787	chr8	67874326	67876325	TCF24	100129654	0.175848	0.641193	-0.465346	-1.99087	9.7548e-16	2.26972e-13	702	5	0	0	13.4429	13.9259	27.6	27
ENSG00000161509	chr17	72857128	72859127	GRIN2C	2905	0.0687456	0.381789	-0.313043	-2.31293	4.50977e-11	1.8535e-09	702	3	0	0	11.9167	11.5802	28	27
ENSG00000261439	chr16	56227931	56229930	NA	26077	0.152583	0.497699	-0.345115	-1.99038	3.79626e-15	7.30199e-13	704	7	0	0	12.8622	12.7566	27.7143	26.8571
ENSG00000237390	chr1	156356518	156358517	NA	NA	0.220867	0.584882	-0.364016	-1.98318	4.37044e-12	2.43899e-10	710	8	0	0	12.9688	13.9167	27.875	26.5
ENSG00000174348	chr1	53526354	53528353	PODN	127435	0.0946111	0.400195	-0.305583	-2.11165	3.57923e-11	1.51642e-09	711	8	0	0	13.2589	13.2685	27.625	26.875
ENSG00000174059	chr1	208084248	208086247	CD34	947	0.267522	0.609555	-0.342033	-1.98312	6.38579e-13	4.83577e-11	711	7	0	0	11.4439	11.0847	27.4286	26.2857
ENSG00000061455	chr5	122423316	122425315	PRDM6	93166	0.125281	0.450788	-0.325507	-2.42393	4.74958e-11	1.92586e-09	711	9	0	0	12.369	12.3951	27.4444	26.6667
ENSG00000162409	chr1	57109495	57111494	PRKAA2	5563	0.083173	0.444985	-0.361812	-2.6855	4.76025e-11	1.92626e-09	713	13	0	0	11.8956	12.1054	27.6923	26.5385
ENSG00000162407	chr1	57110475	57112474	PPAP2B	8613	0.0790348	0.42988	-0.350845	-2.73111	5.24934e-11	2.10645e-09	719	13	0	0	12.1374	12.1652	27.7692	26.5385
ENSG00000113231	chr5	76504774	76506773	PDE8B	8622	0.190166	0.494556	-0.304391	-2.42863	2.2055e-11	1.00112e-09	720	4	0	0	12.5357	12.6852	28	27
ENSG00000211767	chr7	142493031	142495030	TRBJ2-3	NA	0.159929	0.473591	-0.313662	-1.97318	2.07772e-12	1.33809e-10	721	13	0	0	11.4066	11.9858	27.6154	26.6154
ENSG00000081087	chr6	108486559	108488558	OSTM1	28962	0.0714075	0.375264	-0.303857	-2.26006	8.06642e-14	8.10914e-12	723	8	0	0	13.25	13.0648	27.875	26.875
ENSG00000170579	chr18	4454836	4456835	DLGAP1	9229	0.0655587	0.410592	-0.345033	-2.47632	5.75235e-11	2.29236e-09	724	2	0	0	13.8929	13.4074	27	26.5
ENSG00000116962	chr1	236227963	236229962	NID1	4811	0.196211	0.499837	-0.303626	-2.17779	2.43411e-11	1.09733e-09	725	7	0	0	12.2806	12.8995	27.5714	26.8571
ENSG00000204791	chr8	145102530	145104529	NA	NA	0.0504268	0.372192	-0.321765	-3.05063	5.78624e-11	2.30269e-09	725	4	0	0	12.9196	12.4815	27.75	27
ENSG00000131459	chr5	179779888	179781887	GFPT2	9945	0.118767	0.421654	-0.302886	-2.1215	1.62899e-13	1.4968e-11	731	5	0	0	11.7286	11.963	28	26.6
ENSG00000230314	chr6	11042257	11044256	ELOVL2-AS1	100506409	0.0966936	0.402368	-0.305674	-2.25536	6.14683e-11	2.42279e-09	732	3	0	0	12.0952	12.8148	27.3333	26.6667
ENSG00000251621	chr2	162279026	162281025	NA	NA	0.111199	0.447388	-0.33619	-1.96403	4.94924e-12	2.71475e-10	733	4	0	0	12.0536	12.3889	27.75	26.5
ENSG00000166503	chr15	83876271	83878270	NA	50810	0.0769173	0.402769	-0.325851	-2.52804	6.38642e-11	2.51379e-09	733	6	0	0	12.1488	11.8704	27.8333	26.6667
ENSG00000213297	chr19	12267047	12269046	ZNF625-ZNF20	NA	0.0980655	0.411509	-0.313444	-2.21508	6.64471e-11	2.6048e-09	735	7	0	0	12.9592	13.6878	28	27
ENSG00000257591	chr19	12267047	12269046	ZNF625	90589	0.0980655	0.411509	-0.313444	-2.21508	6.64471e-11	2.6048e-09	735	7	0	0	12.9592	13.6878	28	27
ENSG00000211768	chr7	142493182	142495181	TRBJ2-4	NA	0.149136	0.451142	-0.302006	-2.05857	3.11399e-12	1.83357e-10	741	14	0	0	11.2602	11.8862	27.5	26.5714
ENSG00000211769	chr7	142493303	142495302	TRBJ2-5	NA	0.149136	0.451142	-0.302006	-2.05857	3.11399e-12	1.83357e-10	741	14	0	0	11.2602	11.8862	27.5	26.5714
ENSG00000211770	chr7	142493423	142495422	TRBJ2-6	NA	0.149136	0.451142	-0.302006	-2.05857	3.11399e-12	1.83357e-10	741	14	0	0	11.2602	11.8862	27.5	26.5714
ENSG00000129467	chr14	24803800	24805799	ADCY4	196883	0.250438	0.569131	-0.318693	-1.95978	1.37384e-12	9.28289e-11	743	12	0	0	12.5089	12.1173	27.3333	26.5
ENSG00000177453	chr5	43190673	43192672	NA	167359	0.080463	0.401621	-0.321158	-2.37475	7.2515e-11	2.8121e-09	744	5	0	0	11.8643	12.0667	27.6	26.2
ENSG00000168621	chr5	37839289	37841288	GDNF	2668	0.158023	0.549311	-0.391288	-1.95731	2.73521e-18	2.13287e-15	746	11	0	0	11.2825	11.734	27.3636	26.6364
ENSG00000248587	chr5	37839040	37841039	GDNF-AS1	100861519	0.158023	0.549311	-0.391288	-1.95731	2.73521e-18	2.13287e-15	746	11	0	0	11.2825	11.734	27.3636	26.6364
ENSG00000170745	chr2	18057614	18059613	KCNS3	3790	0.131621	0.524742	-0.393121	-2.1201	7.5718e-11	2.92061e-09	748	5	0	0	12.3643	12.5556	27.6	26.8
ENSG00000172005	chr2	95689922	95691921	MAL	4118	0.247593	0.585493	-0.3379	-1.95587	9.7425e-13	7.00974e-11	749	7	0	0	12.6122	12.582	27.5714	26.5714
ENSG00000069696	chr11	635793	637792	DRD4	1815	0.211621	0.621266	-0.409645	-1.95444	2.62589e-19	4.4566e-16	752	10	0	0	12.2714	12.3037	27.8	26.9
ENSG00000112276	chr6	105584550	105586549	BVES	11149	0.200524	0.530434	-0.329909	-2.5205	8.09082e-11	3.09252e-09	754	8	0	0	11.7902	12.1481	27.5	26.75
ENSG00000136404	chr15	83774659	83776658	TM6SF1	53346	0.170553	0.577247	-0.406694	-1.95239	2.18305e-17	1.06306e-14	755	7	0	0	11	10.8677	27.2857	26.5714
ENSG00000187416	chr7	103967604	103969603	LHFPL3	375612	0.143526	0.458852	-0.315326	-1.95151	3.79998e-12	2.15397e-10	758	6	0	0	13.0655	13.1667	28	26.8333
ENSG00000234283	chr1	147752356	147754355	NA	NA	0.0550991	0.355677	-0.300578	-2.54488	1.31093e-13	1.22802e-11	760	3	0	0	15.2381	14.0864	28	27
ENSG00000224577	chr2	177500938	177502937	NA	NA	0.0861571	0.42785	-0.341693	-2.1877	8.50387e-11	3.22834e-09	760	3	0	0	13.381	13.0741	28	27
ENSG00000172497	chr5	80689499	80691498	ACOT12	134526	0.118476	0.442533	-0.324057	-1.95016	8.79987e-13	6.42769e-11	760	4	0	0	12.9464	13.1204	28	27
ENSG00000107186	chr9	13279090	13281089	MPDZ	8777	0.0563694	0.356725	-0.300356	-2.46611	3.47636e-12	1.99801e-10	762	1	0	0	11.2857	11.1852	27	27
ENSG00000234740	chr9	13278687	13280686	NA	NA	0.0563694	0.356725	-0.300356	-2.46611	3.47636e-12	1.99801e-10	762	1	0	0	11.2857	11.1852	27	27
ENSG00000226252	chr1	47689969	47691968	NA	NA	0.143271	0.454945	-0.311674	-1.94785	6.23636e-12	3.30757e-10	764	6	0	0	11.8095	11.6852	27.5	25.6667
ENSG00000246379	chr16	56224507	56226506	NA	283856	0.0650558	0.367222	-0.302166	-2.68166	8.81435e-11	3.32869e-09	764	12	0	0	12.1518	12.284	27.6667	26.75
ENSG00000113196	chr5	153857325	153859324	HAND1	9421	0.0672388	0.367311	-0.300072	-2.31695	1.6281e-12	1.07986e-10	766	10	0	0	13.3214	13.7	27.8	26.7
ENSG00000164107	chr4	174450881	174452880	HAND2	9464	0.193652	0.500156	-0.306504	-1.94354	1.28952e-11	6.22159e-10	770	10	0	0	13.1286	13.263	28	26.8
ENSG00000144891	chr3	148414071	148416070	AGTR1	185	0.129397	0.491984	-0.362587	-2.09601	9.5777e-11	3.57948e-09	772	6	0	0	12.506	12.0309	27.3333	26.5
ENSG00000170788	chr10	82116012	82118011	DYDC1	143241	0.143661	0.492954	-0.349293	-1.96305	9.90457e-11	3.68256e-09	776	12	0	0	12.5179	12.5154	27.9167	26.5833
ENSG00000184261	chr2	47797579	47799578	KCNK12	56660	0.194141	0.557569	-0.363428	-1.93756	3.31075e-12	1.92584e-10	779	9	0	0	11.9405	12.0288	27.7778	26.4444
ENSG00000164841	chr8	109799345	109801344	TMEM74	157753	0.308366	0.607253	-0.298887	-2.01269	4.25215e-11	1.76016e-09	779	7	0	0	12.6582	13.1164	27.5714	26.7143
ENSG00000223509	chr15	32828628	32830627	NA	NA	0.067004	0.365778	-0.298774	-2.28688	5.12765e-12	2.78612e-10	780	1	0	0	11.9643	12.1481	27	27
ENSG00000261064	chr15	32826748	32828747	NA	NA	0.067004	0.365778	-0.298774	-2.28688	5.12765e-12	2.78612e-10	780	1	0	0	11.9643	12.1481	27	27
ENSG00000100842	chr14	23834462	23836461	EFS	10278	0.201346	0.515986	-0.31464	-1.93426	1.95738e-14	2.68926e-12	781	11	0	0	12.6526	12.5993	27.7273	26.9091
ENSG00000178568	chr2	213403066	213405065	ERBB4	2066	0.0996404	0.48104	-0.3814	-2.71252	1.07587e-10	3.96438e-09	783	5	0	0	11.6429	11.9407	26.6	26.2
ENSG00000230393	chr2	100719881	100721880	NA	NA	0.137068	0.435711	-0.298643	-2.00795	9.1501e-12	4.63155e-10	784	5	0	0	11.9857	12.4	27.8	26.8
ENSG00000101445	chr20	37432848	37434847	PPP1R16B	26051	0.207028	0.585379	-0.378351	-1.93029	9.98865e-15	1.5578e-12	784	11	0	0	12.3019	11.8283	27.2727	26.6364
ENSG00000271474	chr4	96468780	96470779	NA	NA	0.114563	0.43956	-0.324997	-1.93005	4.01238e-14	4.80354e-12	787	14	0	0	12.5944	12.3677	27.6429	26.7143
ENSG00000234284	chr5	178449253	178451252	ZNF879	345462	0.13976	0.475525	-0.335765	-1.92971	2.21029e-11	1.00112e-09	788	7	0	0	13.3571	13.2063	27.7143	26.5714
ENSG00000108018	chr10	108923793	108925792	SORCS1	114815	0.17248	0.60789	-0.435411	-1.92872	4.29842e-19	5.63718e-16	790	4	0	0	12.375	12.2685	27.5	27
ENSG00000143171	chr1	165413934	165415933	RXRG	6258	0.306193	0.625507	-0.319315	-1.92807	2.48708e-11	1.11598e-09	792	7	0	0	12.801	12.6508	27.8571	26.4286
ENSG00000204381	chr11	111409505	111411504	LAYN	143903	0.180677	0.500399	-0.319722	-1.92785	4.21984e-16	1.2298e-13	794	9	0	0	12.1508	12.1811	27.5556	26.8889
ENSG00000152315	chr14	90526609	90528608	KCNK13	56659	0.0432766	0.350381	-0.307104	-2.88939	1.27387e-10	4.62895e-09	794	12	0	0	12.4077	12.6265	27.4167	26.5
ENSG00000211771	chr7	142493640	142495639	TRBJ2-7	NA	0.141244	0.439041	-0.297797	-2.10657	2.24753e-12	1.42518e-10	795	15	0	0	11.5357	12.1728	27.5333	26.6
ENSG00000132970	chr13	27130340	27132339	WASF3	10810	0.0679361	0.392236	-0.3243	-2.46027	1.29482e-10	4.69912e-09	795	8	0	0	11.2143	11.5463	27.375	26.625
ENSG00000175161	chr3	85006632	85008631	CADM2	253559	0.069939	0.394356	-0.324417	-2.702	1.2991e-10	4.70874e-09	796	8	0	0	12.7589	12.75	27.75	27
ENSG00000234444	chr7	63766337	63768336	ZNF736	728927	0.0319284	0.329603	-0.297674	-3.07508	4.73278e-11	1.92586e-09	796	5	0	0	13.3357	13.7259	28	26.8
ENSG00000171759	chr12	103351689	103353688	PAH	5053	0.17547	0.549512	-0.374042	-1.9259	2.24685e-16	7.36659e-14	796	11	0	0	12.1461	12.6229	27.4545	26.5455
ENSG00000101188	chr20	61338689	61340688	NTSR1	4923	0.150139	0.515687	-0.365548	-1.97729	1.33979e-10	4.84406e-09	798	7	0	0	13.0459	12.2698	28	26.5714
ENSG00000149294	chr11	112830497	112832496	NCAM1	4684	0.113288	0.410334	-0.297046	-2.16285	8.51333e-12	4.33969e-10	800	10	0	0	14	13.5667	27.7	26.7
ENSG00000250486	chr4	165876600	165878599	FAM218A	152756	0.27168	0.596658	-0.324977	-1.92257	2.29983e-16	7.45472e-14	801	9	0	0	11.9484	12.1111	27.1111	26.7778
ENSG00000267254	chr19	37286920	37288919	NA	284408	0.071015	0.368027	-0.297012	-2.34406	1.98821e-14	2.71867e-12	801	5	0	0	12.2286	12.5926	27.6	26.6
ENSG00000128594	chr7	127671661	127673660	LRRC4	64101	0.260396	0.657132	-0.396736	-1.92205	3.36445e-18	2.5545e-15	803	7	0	0	13.4643	13.7831	27.7143	26.8571
ENSG00000239572	chr3	87842280	87844279	NA	NA	0.166136	0.657225	-0.491089	-1.92149	8.93405e-12	4.54612e-10	804	1	0	0	14.0714	13.963	28	27
ENSG00000143632	chr1	229569346	229571345	ACTA1	58	0.155854	0.601954	-0.4461	-1.92128	9.18752e-18	5.52246e-15	805	12	0	0	12.7589	12.821	27.9167	26.5
ENSG00000131849	chr19	58951090	58953089	ZNF132	7691	0.217659	0.528172	-0.310513	-1.92011	1.34965e-11	6.49001e-10	806	11	0	0	13.7955	13.7273	27.9091	26.8182
ENSG00000103546	chr16	55688016	55690015	SLC6A2	6530	0.209516	0.709003	-0.499487	-1.91956	3.0808e-14	3.91574e-12	807	3	0	0	12.9286	14.1605	27.6667	27
ENSG00000169291	chr1	154474090	154476089	SHE	126669	0.244524	0.609885	-0.365361	-1.91953	1.29882e-14	1.8926e-12	808	10	0	0	12.4571	11.8407	27.7	26.3
ENSG00000095713	chr10	99790086	99792085	CRTAC1	55118	0.189443	0.485589	-0.296146	-2.03246	7.67794e-14	7.77387e-12	808	9	0	0	11.9683	12.6708	27.6667	26.7778
ENSG00000053328	chr6	110678976	110680975	METTL24	728464	0.263531	0.564976	-0.301445	-2.15193	1.6236e-10	5.75479e-09	814	4	0	0	11.7946	11.4074	27.75	26.25
ENSG00000255150	chr12	104696017	104698016	EID3	493861	0.145038	0.548683	-0.403646	-1.99252	1.62566e-10	5.75502e-09	815	11	0	0	11.6818	11.3434	27.4545	26.6364
ENSG00000196482	chr1	217310598	217312597	ESRRG	2104	0.169307	0.565897	-0.396591	-1.91471	8.03747e-15	1.3176e-12	816	13	0	0	12.9588	12.9145	27.8462	26.8462
ENSG00000251680	chr5	129241111	129243110	NA	NA	0.0521651	0.399357	-0.347192	-2.78877	1.64154e-10	5.80414e-09	816	3	0	0	12.3214	11.8395	27.3333	26.3333
ENSG00000118515	chr6	134638751	134640750	SGK1	6446	0.121065	0.416079	-0.295014	-1.942	7.76201e-12	4.01343e-10	821	6	0	0	12.256	12.5309	27.5	26.6667
ENSG00000103034	chr16	58495250	58497249	NDRG4	65009	0.242669	0.537435	-0.294766	-2.38137	2.07045e-11	9.467e-10	825	4	0	0	14.6161	14.3426	28	27
ENSG00000150471	chr4	62065476	62067475	LPHN3	23284	0.124911	0.465897	-0.340985	-1.90226	2.14113e-12	1.36371e-10	827	7	0	0	12.3061	12.8624	27.2857	26.7143
ENSG00000230749	chr2	66666945	66668944	MEIS1-AS2	NA	0.160867	0.557859	-0.396993	-1.90063	3.2117e-14	4.04646e-12	828	6	0	0	13.1905	13.4012	27.8333	27
ENSG00000166407	chr11	8289764	8291763	LMO1	4004	0.203297	0.50662	-0.303324	-1.90045	9.35271e-11	3.50447e-09	830	7	0	0	11.3112	11.6138	27.2857	26.4286
ENSG00000158445	chr20	48098685	48100684	KCNB1	3745	0.110709	0.464706	-0.353997	-2.25666	1.90894e-10	6.61651e-09	831	8	0	0	12.3616	12.787	27.875	27
ENSG00000243150	chr3	158288356	158290355	NA	100996447	0.0986154	0.408298	-0.309683	-2.35337	1.91028e-10	6.61651e-09	832	12	0	0	12.0506	11.9259	27.4167	26.4167
ENSG00000178053	chr3	158287452	158289451	MLF1	4291	0.0986154	0.408298	-0.309683	-2.35337	1.91028e-10	6.61651e-09	832	12	0	0	12.0506	11.9259	27.4167	26.4167
ENSG00000154080	chr18	24764782	24766781	CHST9	83539	0.102899	0.417087	-0.314188	-2.11829	1.98255e-10	6.85036e-09	835	8	0	0	13.8125	13.6991	27.875	26.875
ENSG00000233850	chr2	95691955	95693954	NA	NA	0.125687	0.479303	-0.353616	-1.99813	2.01978e-10	6.97067e-09	836	4	0	0	12.0536	12.3611	27.5	26
ENSG00000144057	chr2	107503065	107505064	ST6GAL2	84620	0.202169	0.586546	-0.384378	-1.8941	5.88937e-15	1.0361e-12	836	7	0	0	12.0357	12.1005	27.7143	26.8571
ENSG00000119938	chr10	93392312	93394311	PPP1R3C	5507	0.101775	0.39604	-0.294265	-2.18023	2.0861e-10	7.18237e-09	838	14	0	0	12.977	13.4735	27.7143	26.7143
ENSG00000233639	chr2	105469142	105471141	NA	100506421	0.0429044	0.336573	-0.293668	-2.73368	2.12653e-10	7.30358e-09	840	3	0	0	12.2738	11.7531	27.6667	26.3333
ENSG00000088882	chr20	2780784	2782783	CPXM1	56265	0.140772	0.51181	-0.371038	-1.89132	3.96208e-15	7.57045e-13	840	10	0	0	11.9286	12.4222	27.8	26.4
ENSG00000004468	chr4	15778398	15780397	CD38	952	0.207514	0.535399	-0.327886	-2.1301	2.21249e-10	7.5544e-09	845	7	0	0	13.9235	13.1217	27.4286	26.5714
ENSG00000157890	chr15	66545586	66547585	MEGF11	84465	0.124665	0.423844	-0.299178	-1.89009	8.03314e-12	4.143e-10	845	4	0	0	11.8571	11.9074	27.5	26.25
ENSG00000164112	chr4	122686083	122688082	TMEM155	132332	0.211754	0.530187	-0.318434	-1.88953	9.59954e-13	6.9415e-11	846	11	0	0	13.2143	12.8485	27.2727	26.8182
ENSG00000189127	chr5	79865808	79867807	ANKRD34B	340120	0.0830496	0.397999	-0.314949	-2.496	2.23173e-10	7.59315e-09	848	7	0	0	12.5306	12.9577	27.7143	27
ENSG00000128714	chr2	176956119	176958118	HOXD13	3239	0.114021	0.432044	-0.318023	-1.88602	1.22323e-10	4.45052e-09	849	10	0	0	12.2143	12.2333	27.7	26.5
ENSG00000170370	chr10	119300455	119302454	EMX2	2018	0.119796	0.420408	-0.300613	-1.88315	1.70398e-12	1.11989e-10	851	9	0	0	12.504	12.1646	28	26.7778
ENSG00000177990	chr12	64062220	64064219	DPY19L2	283417	0.160697	0.568933	-0.408236	-1.88135	1.21414e-17	6.86869e-15	855	10	0	0	13.1786	13.3148	27.7	26.9
ENSG00000203805	chr10	122214966	122216965	PPAPDC1A	196051	0.0896806	0.382049	-0.292368	-2.19541	8.76355e-11	3.31819e-09	858	10	0	0	12.3107	12.0185	27.7	26.5
ENSG00000188816	chr10	124906138	124908137	HMX2	3167	0.119395	0.433223	-0.313828	-1.88023	8.04131e-12	4.143e-10	858	12	0	0	12.8839	13.3704	27.5833	26.9167
ENSG00000250579	chr5	5139668	5141667	NA	NA	0.169448	0.622721	-0.453273	-1.8775	2.58973e-19	4.4566e-16	862	10	0	0	12.6786	12.6	28	26.8
ENSG00000235934	chr2	171674048	171676047	NA	NA	0.0330763	0.52601	-0.492934	-3.63729	2.64905e-10	8.83983e-09	864	1	0	0	10.7857	11.8519	28	27
ENSG00000120549	chr10	23982175	23984174	KIAA1217	56243	0.132126	0.473921	-0.341795	-1.8766	1.49081e-14	2.10847e-12	864	12	0	0	12.8333	12.4568	27.8333	26.5
ENSG00000197937	chr19	53661829	53663828	ZNF347	84671	0.222175	0.533215	-0.311041	-1.87626	4.09816e-12	2.30488e-10	865	6	0	0	12.6667	12.6975	27.6667	26.6667
ENSG00000176165	chr14	29233550	29235549	FOXG1	2290	0.150934	0.53234	-0.381407	-1.87578	9.15162e-17	3.42912e-14	867	11	0	0	12.9545	12.4949	27.8182	26.5455
ENSG00000182674	chr8	73448126	73450125	KCNB2	9312	0.0905062	0.419323	-0.328817	-2.29801	2.68142e-10	8.91293e-09	868	7	0	0	11.8929	12.4974	27.5714	26.7143
ENSG00000233642	chr10	25464706	25466705	GPR158-AS1	100128811	0.152278	0.444061	-0.291783	-1.87434	2.97312e-11	1.29109e-09	868	10	0	0	13.1	13.163	27.9	27
ENSG00000129951	chr19	821468	823467	NA	79948	0.198439	0.513487	-0.315049	-1.94585	2.7052e-10	8.98164e-09	869	7	0	0	13.3469	13.4921	27.8571	26.7143
ENSG00000198597	chr19	30717697	30719696	ZNF536	9745	0.0414241	0.380084	-0.33866	-2.92806	2.71123e-10	8.9913e-09	870	3	0	0	11.0833	12.5556	27.3333	26
ENSG00000214295	chr5	180527167	180529166	FOXO1B	NA	0.157861	0.599019	-0.441158	-1.87313	3.15398e-11	1.35274e-09	871	3	0	0	11.9643	11.4074	28	25
ENSG00000112309	chr6	71666242	71668241	B3GAT2	135152	0.160739	0.452191	-0.291451	-2.22345	8.88339e-14	8.83805e-12	872	9	0	0	12.8056	13.2222	27.3333	26.4444
ENSG00000236502	chr2	45168513	45170512	SIX3-AS1	100506108	0.120119	0.459579	-0.339459	-1.87209	9.71251e-14	9.49916e-12	874	7	0	0	12.2908	12.8889	27.8571	26.8571
ENSG00000105877	chr7	21581333	21583332	DNAH11	8701	0.24654	0.569994	-0.323454	-2.1281	2.86464e-10	9.41352e-09	878	8	0	0	12.7098	12.787	27.875	26.75
ENSG00000152402	chr11	106888751	106890750	GUCY1A2	2977	0.0766727	0.383434	-0.306761	-2.33676	2.94592e-10	9.64765e-09	881	10	0	0	12.1357	12.4	27.5	26.7
ENSG00000203867	chr10	112402655	112404654	RBM20	282996	0.141771	0.43196	-0.290189	-2.31579	1.1245e-10	4.1225e-09	882	7	0	0	12.0153	11.8148	27.2857	26.7143
ENSG00000079841	chr6	72594906	72596905	RIMS1	22999	0.12875	0.481985	-0.353235	-1.86821	2.98597e-10	9.75663e-09	884	7	0	0	12.7347	12.7566	28	27
ENSG00000206538	chr3	87039770	87041769	VGLL3	389136	0.0464244	0.336194	-0.28977	-2.83368	5.06651e-13	3.93532e-11	885	9	0	0	12.8135	12.3786	27.7778	26.7778
ENSG00000174469	chr7	145811953	145813952	CNTNAP2	26047	0.172802	0.533957	-0.361155	-1.86759	2.34711e-14	3.14971e-12	886	13	0	0	12.772	12.9402	27.8462	26.6923
ENSG00000248550	chr14	57278401	57280400	OTX2-AS1	100309464	0.121897	0.553024	-0.431127	-1.86615	1.46725e-12	9.86785e-11	887	2	0	0	13.2679	13.7778	27.5	27
ENSG00000177468	chr6	137815032	137817031	OLIG3	167826	0.157527	0.507864	-0.350337	-1.86303	3.12273e-12	1.83497e-10	890	7	0	0	12.5969	12.4286	28	26.7143
ENSG00000227438	chr21	47516945	47518944	NA	NA	0.091919	0.400398	-0.308479	-2.07472	3.22436e-10	1.04527e-08	890	4	0	0	13.0179	12.5648	27.75	27
ENSG00000152953	chr4	5051669	5053668	STK32B	55351	0.145205	0.458096	-0.31289	-1.86247	3.77943e-13	3.06304e-11	892	12	0	0	12.1905	12.3364	27.5	26.4167
ENSG00000186493	chr5	2750745	2752744	C5orf38	153571	0.208419	0.523443	-0.315024	-1.8611	4.74716e-16	1.3428e-13	894	13	0	0	11.8352	11.7407	27.6923	26.6154
ENSG00000150893	chr13	39259766	39261765	FREM2	341640	0.065811	0.35431	-0.288499	-2.28837	2.89169e-12	1.74542e-10	897	10	0	0	12.5357	12.137	27.9	26.6
ENSG00000115380	chr2	56150775	56152774	EFEMP1	2202	0.15922	0.462193	-0.302973	-1.85516	2.30815e-13	2.02416e-11	898	7	0	0	12.9796	13.0529	28	26.7143
ENSG00000101292	chr20	5296879	5298878	PROKR2	128674	0.0849542	0.432512	-0.347558	-2.23638	3.54889e-10	1.13987e-08	898	2	0	0	10.6607	11.2963	27	25.5
ENSG00000257718	chr12	39298753	39300752	NA	NA	0.134851	0.451609	-0.316758	-1.86404	3.55171e-10	1.13987e-08	899	11	0	0	12.0227	12.2189	27.6364	26.6364
ENSG00000207598	chr20	61808352	61810351	MIR124-3	406909	0.177504	0.601591	-0.424087	-1.85455	1.80514e-17	9.30033e-15	900	12	0	0	12.128	12.1667	27.4167	26.9167
ENSG00000196159	chr4	126236054	126238053	FAT4	79633	0.123386	0.423751	-0.300365	-1.85414	2.60702e-12	1.61066e-10	901	9	0	0	12.123	12.1728	27.6667	26.8889
ENSG00000112333	chr6	108485762	108487761	NR2E1	7101	0.163442	0.494981	-0.331539	-1.8541	3.42406e-13	2.8226e-11	902	12	0	0	12.9673	13.0031	27.8333	26.75
ENSG00000177519	chr2	154334823	154336822	RPRM	56475	0.105396	0.421437	-0.316041	-2.27354	3.71215e-10	1.18207e-08	905	13	0	0	12.0412	12.5271	27.6923	26.6154
ENSG00000230500	chr10	28032215	28034214	NA	NA	0.0586671	0.360754	-0.302087	-2.5725	3.76796e-10	1.19728e-08	908	10	0	0	12.3357	13.0963	27.7	26.7
ENSG00000083814	chr19	58238493	58240492	ZNF671	79891	0.200717	0.510632	-0.309915	-1.85221	1.14992e-10	4.19967e-09	908	6	0	0	11.3155	12.2037	27.1667	26.5
ENSG00000147481	chr8	50820849	50822848	SNTG1	54212	0.136444	0.493484	-0.35704	-1.85194	5.82215e-12	3.11652e-10	909	4	0	0	12.8661	13.0926	28	27
ENSG00000125820	chr20	21494165	21496164	NKX2-2	4821	0.156608	0.48358	-0.326972	-1.85164	3.87206e-11	1.61674e-09	910	10	0	0	12.9143	13.0593	27.6	26.7
ENSG00000197977	chr6	11044048	11046047	ELOVL2	54898	0.350845	0.640294	-0.289449	-1.85015	4.57899e-14	5.30575e-12	912	7	0	0	12.4694	12.7566	27.5714	26.7143
ENSG00000087510	chr20	55202858	55204857	TFAP2C	7022	0.0836697	0.462256	-0.378586	-2.60465	4.04809e-10	1.28065e-08	912	5	0	0	13.1714	13.0444	27.6	27
ENSG00000157542	chr21	39288250	39290249	KCNJ6	3763	0.142345	0.480967	-0.338621	-1.84862	1.59287e-12	1.06245e-10	914	8	0	0	13.6741	13.7222	27.75	26.875
ENSG00000163508	chr3	27763707	27765706	EOMES	8320	0.153241	0.445301	-0.292061	-1.84795	8.04518e-11	3.08259e-09	915	11	0	0	13.2565	13.1987	27.8182	26.7273
ENSG00000228010	chr7	6702105	6704104	NA	NA	0.166765	0.543007	-0.376243	-1.84767	3.71708e-13	3.02099e-11	917	5	0	0	13.4643	13.3185	27.8	27
ENSG00000234456	chr7	79080698	79082697	MAGI2-AS3	100505881	0.0996429	0.386715	-0.287072	-1.93754	1.41444e-10	5.08844e-09	918	8	0	0	13.0804	12.6019	27.875	26.5
ENSG00000197808	chr19	37157256	37159255	ZNF461	92283	0.145207	0.468995	-0.323788	-2.6306	4.24489e-10	1.33414e-08	918	10	0	0	12.9321	12.763	27.8	26.6
ENSG00000166086	chr11	133937320	133939319	JAM3	83700	0.210495	0.497092	-0.286598	-1.86232	3.93772e-12	2.22767e-10	921	6	0	0	13.1726	13.6605	27.8333	27
ENSG00000233472	chr10	28287217	28289216	NA	NA	0.211772	0.506567	-0.294795	-1.84512	2.96223e-11	1.29044e-09	922	14	0	0	12.2092	12.5476	27.7857	26.7143
ENSG00000221219	chr4	54969324	54971323	NA	NA	0.147299	0.509625	-0.362325	-1.84297	4.6127e-14	5.32342e-12	924	5	0	0	14.2	14.2074	28	26.6
ENSG00000232973	chr2	38301291	38303290	CYP1B1-AS1	285154	0.144176	0.500308	-0.356132	-1.84285	1.25901e-12	8.58746e-11	925	8	0	0	12.0446	12.2269	27.75	26.625
ENSG00000244486	chr22	20791647	20793646	SCARF2	91179	0.0820364	0.401719	-0.319682	-2.25784	5.0012e-10	1.54823e-08	932	10	0	0	12.1607	12.2926	27.9	26.7
ENSG00000115232	chr2	182320429	182322428	ITGA4	3676	0.158116	0.52364	-0.365524	-1.8396	1.25512e-12	8.58123e-11	934	8	0	0	13.2232	13.25	27.875	26.875
ENSG00000197959	chr1	171809121	171811120	DNM3	26052	0.223213	0.534806	-0.311593	-1.95213	5.12248e-10	1.58068e-08	935	10	0	0	12.3	12.0259	27.8	26.9
ENSG00000239513	chr3	137489291	137491290	NA	100507274	0.163226	0.538646	-0.37542	-1.83855	6.04164e-12	3.21612e-10	935	7	0	0	12.6684	12.127	27.8571	26.7143
ENSG00000101282	chr20	982408	984407	RSPO4	343637	0.111632	0.397025	-0.285393	-1.948	2.98408e-10	9.75663e-09	935	8	0	0	12.4196	12.1296	27.625	26.75
ENSG00000146122	chr6	39758642	39760641	DAAM2	23500	0.082917	0.368224	-0.285307	-2.14211	3.84631e-11	1.60831e-09	936	6	0	0	12.4762	13.1111	27.5	26.8333
ENSG00000270419	chr6	163834493	163836492	CAHM	100526820	0.103625	0.388462	-0.284837	-2.15505	9.62418e-12	4.82916e-10	939	8	0	0	12.7679	12.4352	27.875	26.875
ENSG00000189337	chr1	14923700	14925699	KAZN	23254	0.202445	0.488224	-0.285779	-1.83426	1.23729e-12	8.4827e-11	943	10	0	0	12.2321	12.5074	27.9	26.8
ENSG00000160963	chr7	101004601	101006600	COL26A1	136227	0.209578	0.558063	-0.348485	-1.83411	3.75582e-12	2.13733e-10	945	11	0	0	12.6591	12.8653	27.7273	26.9091
ENSG00000109738	chr4	157995709	157997708	GLRB	2743	0.197493	0.523931	-0.326438	-1.83277	3.54367e-13	2.89637e-11	946	13	0	0	12.2363	11.9915	27.5385	26.6154
ENSG00000198521	chr19	22034428	22036427	ZNF43	7594	0.0641361	0.348127	-0.283991	-2.2789	9.37933e-11	3.50989e-09	947	3	0	0	15.7262	14.7778	28	27
ENSG00000170500	chr2	100938696	100940695	LONRF2	164832	0.0269241	0.3109	-0.283976	-3.15996	2.87289e-12	1.74387e-10	948	4	0	0	11.2768	11.2315	27.75	26.75
ENSG00000227128	chr10	102987851	102989850	LBX1-AS1	NA	0.137537	0.431818	-0.294281	-1.83148	3.68881e-13	3.00648e-11	948	15	0	0	13.4429	13.1432	27.9333	26.7333
ENSG00000246695	chr12	26112199	26114198	RASSF8-AS1	100506451	0.0287836	0.312093	-0.28331	-3.00118	4.12047e-11	1.7081e-09	952	2	0	0	13.1964	13.9074	27	26.5
ENSG00000115526	chr2	101033619	101035618	CHST10	9486	0.137309	0.420372	-0.283063	-1.95603	2.70324e-13	2.32818e-11	953	5	0	0	13.2143	12.7037	28	26.8
ENSG00000169427	chr8	140714800	140716799	KCNK9	51305	0.145371	0.442241	-0.296869	-1.82889	5.36036e-10	1.64179e-08	954	13	0	0	12.0467	11.8034	27.6923	26.6154
ENSG00000268467	chr11	107460971	107462970	NA	NA	0.074178	0.356792	-0.282614	-2.33972	4.26849e-10	1.34009e-08	956	10	0	0	11.925	11.8	27.7	26.6
ENSG00000177508	chr16	54320176	54322175	IRX3	79191	0.145723	0.494651	-0.348928	-2.07463	6.30679e-10	1.89348e-08	961	9	0	0	13.0952	12.93	27.7778	26.7778
ENSG00000132932	chr13	25944709	25946708	ATP8A2	51761	0.241751	0.547881	-0.30613	-1.82196	2.94341e-12	1.76556e-10	963	6	0	0	12.3869	12.4383	27.6667	26.6667
ENSG00000166147	chr15	48937547	48939546	FBN1	2200	0.194265	0.476466	-0.282201	-1.95407	3.80877e-13	3.07817e-11	963	7	0	0	11.8265	11.8201	27.8571	26.2857
ENSG00000267188	chr19	44952141	44954140	NA	NA	0.150133	0.518577	-0.368444	-1.8203	8.38592e-15	1.34174e-12	965	9	0	0	12.5	12.4979	27.5556	26.6667
ENSG00000167383	chr19	44952267	44954266	ZNF229	7772	0.150133	0.518577	-0.368444	-1.8203	8.38592e-15	1.34174e-12	965	9	0	0	12.5	12.4979	27.5556	26.6667
ENSG00000184361	chr17	43338980	43340979	SPATA32	124783	0.143743	0.448168	-0.304424	-2.52211	6.98976e-10	2.08335e-08	968	13	0	0	12.2005	11.9088	27.6154	26.8462
ENSG00000007372	chr11	31839010	31841009	PAX6	5080	0.169544	0.511976	-0.342432	-1.81787	5.57924e-13	4.28118e-11	969	12	0	0	12.8839	13.2747	27.25	26.8333
ENSG00000185565	chr3	117715596	117717595	LSAMP	4045	0.135187	0.478946	-0.343759	-1.81545	5.99595e-10	1.816e-08	970	3	0	0	11.4286	11.6296	28	26.3333
ENSG00000239268	chr3	117715940	117717939	NA	NA	0.135187	0.478946	-0.343759	-1.81545	5.99595e-10	1.816e-08	970	3	0	0	11.4286	11.6296	28	26.3333
ENSG00000163623	chr4	85419104	85421103	NKX6-1	4825	0.071613	0.36012	-0.288507	-2.39219	7.1436e-10	2.12481e-08	970	13	0	0	12.1126	12.5527	27.9231	26.8462
ENSG00000255921	chr12	25100597	25102596	NA	NA	0.138333	0.433757	-0.295424	-1.81063	1.14599e-11	5.61362e-10	976	4	0	0	12.4911	12.3056	27.75	26.5
ENSG00000233577	chr22	25678562	25680561	NA	NA	0.0930969	0.410789	-0.317692	-1.94963	7.75696e-10	2.28838e-08	978	4	0	0	12.6696	13.0926	27.75	26.75
ENSG00000099869	chr11	2160231	2162230	IGF2-AS	51214	0.139588	0.467318	-0.32773	-1.80293	1.46139e-10	5.25083e-09	981	30	0	0	12.2571	12.2074	27.7	26.6333
ENSG00000270412	chr9	101705558	101707557	NA	NA	0.216522	0.507033	-0.290511	-1.80229	4.93989e-13	3.86248e-11	983	5	0	0	12.35	12.563	28	26.6
ENSG00000083067	chr9	74061321	74063320	TRPM3	80036	0.0965575	0.458202	-0.361644	-2.52454	8.30454e-10	2.43498e-08	984	2	0	0	13.4821	14.2407	28	27
ENSG00000182771	chr10	88125751	88127750	GRID1	2894	0.12836	0.43116	-0.3028	-2.19115	8.49273e-10	2.48511e-08	986	12	0	0	12.0833	12.3302	27.6667	26.75
ENSG00000169604	chr2	69238810	69240809	ANTXR1	84168	0.116887	0.407693	-0.290805	-1.99091	8.57228e-10	2.50585e-08	987	9	0	0	12.246	12.6626	27.4444	26.7778
ENSG00000161835	chr12	52399224	52401223	GRASP	160622	0.113909	0.39331	-0.279401	-2.10859	3.66381e-10	1.17193e-08	991	8	0	0	11.9688	11.3009	27.375	26.375
ENSG00000254102	chr8	65493946	65495945	NA	401463	0.129493	0.459866	-0.330372	-1.7963	1.1163e-11	5.47747e-10	992	2	0	0	13.8393	14.2963	28	26.5
ENSG00000186895	chr11	69633293	69635292	FGF3	2248	0.140284	0.476309	-0.336025	-1.83028	9.49398e-10	2.75851e-08	993	9	0	0	12.2421	12.7037	27.8889	27
ENSG00000203877	chr6	84561485	84563484	RIPPLY2	134701	0.166992	0.54432	-0.377328	-1.79433	1.2585e-17	6.98273e-15	995	12	0	0	13.0298	12.8179	27.8333	26.9167
ENSG00000151322	chr14	33402639	33404638	NPAS3	64067	0.0800338	0.367304	-0.28727	-2.33243	9.60189e-10	2.77589e-08	998	6	0	0	12.2976	12.6296	27.8333	26.8333
ENSG00000255864	chr12	24715025	24717024	NA	NA	0.0716429	0.350706	-0.279063	-2.32479	7.02686e-11	2.73602e-09	1001	13	0	0	12.7555	13.2849	27.8462	26.9231
ENSG00000198598	chr12	132311438	132313437	MMP17	4326	0.115745	0.417718	-0.301973	-2.77609	1.00603e-09	2.8853e-08	1006	8	0	0	11.4241	11.125	27.5	26.5
ENSG00000264589	chr17	43972467	43974466	MAPT-AS1	NA	0.0438295	0.346319	-0.30249	-2.84653	1.00875e-09	2.88781e-08	1007	8	0	0	11.683	12.1296	27.875	26.875
ENSG00000244607	chr3	42814246	42816245	CCDC13	152206	0.202682	0.480946	-0.278263	-2.41169	8.4245e-10	2.46765e-08	1009	10	0	0	12.6643	12.5852	27.6	27
ENSG00000258670	chr14	60980337	60982336	NA	NA	0.16085	0.529719	-0.368869	-1.78407	4.80845e-16	1.34693e-13	1011	6	0	0	12.2024	12.6975	28	26.6667
ENSG00000164197	chr5	63460171	63462170	RNF180	285671	0.12842	0.464885	-0.336465	-1.95516	1.06566e-09	3.03519e-08	1013	10	0	0	12.8179	13.2704	27.9	26.9
ENSG00000267173	chr19	44905275	44907274	NA	NA	0.185279	0.463132	-0.277853	-1.9302	7.6392e-14	7.77387e-12	1013	8	0	0	13.1964	13.0185	27.75	26.875
ENSG00000267508	chr19	44905275	44907274	ZNF285	26974	0.185279	0.463132	-0.277853	-1.9302	7.6392e-14	7.77387e-12	1013	8	0	0	13.1964	13.0185	27.75	26.875
ENSG00000183798	chr20	39994968	39996967	EMILIN3	90187	0.184419	0.46217	-0.277751	-1.8189	4.61696e-12	2.54701e-10	1015	9	0	0	12.1468	12.3827	27.5556	26.7778
ENSG00000238230	chr13	95354617	95356616	LINC00391	NA	0.204497	0.539185	-0.334689	-1.78214	1.59816e-12	1.06245e-10	1016	5	0	0	12.9857	13.0889	27.6	26.4
ENSG00000232789	chr2	220223206	220225205	NA	NA	0.145115	0.421817	-0.276701	-1.83638	1.06852e-10	3.94233e-09	1017	2	0	0	11.4107	12.5185	27.5	26.5
ENSG00000168267	chr10	23479756	23481755	PTF1A	256297	0.179709	0.593013	-0.413304	-1.78113	2.58116e-18	2.12776e-15	1017	12	0	0	13.2976	12.9444	27.8333	26.8333
ENSG00000267223	chr19	30719123	30721122	NA	NA	0.033284	0.381368	-0.348084	-3.17662	1.11186e-09	3.14343e-08	1020	1	0	0	11.2857	12.2222	27	27
ENSG00000272401	chr2	162279343	162281342	NA	NA	0.146026	0.475253	-0.329227	-1.77416	5.0805e-12	2.77094e-10	1024	5	0	0	12.9643	13.3333	27.8	26.6
ENSG00000169126	chr10	28287478	28289477	ARMC4	55130	0.259155	0.543543	-0.284388	-1.77408	7.11236e-11	2.76558e-09	1025	14	0	0	12.2245	12.6217	27.7857	26.7857
ENSG00000137273	chr6	1388569	1390568	FOXF2	2295	0.0834139	0.359418	-0.276004	-2.10476	3.18803e-13	2.65841e-11	1026	6	0	0	12.375	12.0247	27.5	26.8333
ENSG00000255537	chr11	125363610	125365609	NA	NA	0.16485	0.489902	-0.325052	-1.77336	4.74895e-11	1.92586e-09	1026	5	0	0	11.3357	11.7407	27.6	26.6
ENSG00000112531	chr6	163833532	163835531	QKI	9444	0.0841162	0.359935	-0.275819	-2.13281	2.1289e-10	7.30358e-09	1027	7	0	0	12.6173	12.7619	27.7143	26.7143
ENSG00000165379	chr14	42075273	42077272	LRFN5	145581	0.130792	0.463234	-0.332443	-1.76992	1.48007e-12	9.93091e-11	1029	7	0	0	12.0765	12.5079	27.1429	26.8571
ENSG00000072840	chr4	5711424	5713423	EVC	2121	0.123351	0.426359	-0.303007	-1.7687	4.63143e-13	3.65098e-11	1030	6	0	0	11.1845	11.5432	27.6667	26.5
ENSG00000248918	chr5	50263994	50265993	NA	NA	0.109009	0.40561	-0.2966	-1.7678	3.25026e-10	1.05131e-08	1034	8	0	0	14.1295	14.1157	27.875	26.875
ENSG00000206052	chr18	67066791	67068790	DOK6	220164	0.150362	0.517306	-0.366944	-1.7656	1.0712e-14	1.64988e-12	1037	5	0	0	11.8786	12.2741	27.8	26.8
ENSG00000125533	chr20	61637888	61639887	BHLHE23	128408	0.177945	0.553761	-0.375816	-1.76395	6.79366e-19	7.2826e-16	1039	8	0	0	12.6205	12.3009	27.875	26.625
ENSG00000254348	chr8	48099428	48101427	NA	NA	0.22542	0.511092	-0.285672	-1.85324	1.35093e-09	3.74779e-08	1040	10	0	0	13.0964	13.1852	27.7	27
ENSG00000104067	chr15	30260569	30262568	TJP1	7082	0.190361	0.499672	-0.309311	-1.76343	7.67903e-14	7.77387e-12	1040	3	0	0	11.9762	12.2099	27.6667	27
ENSG00000115138	chr2	25391273	25393272	POMC	5443	0.112848	0.425679	-0.312831	-2.13461	1.36542e-09	3.78436e-08	1041	8	0	0	12.7366	13.3056	27.625	26.75
ENSG00000187714	chr10	50816847	50818846	SLC18A3	6572	0.153603	0.514703	-0.3611	-1.76088	1.15922e-15	2.59269e-13	1043	10	0	0	11.8714	11.9778	27.5	26.6
ENSG00000234595	chr2	182546340	182548339	NA	NA	0.20669	0.480644	-0.273954	-1.83237	3.04502e-10	9.92199e-09	1044	3	0	0	12.8452	12.5309	27.6667	26.6667
ENSG00000139767	chr12	119417800	119419799	SRRM4	84530	0.169957	0.5213	-0.351343	-1.76021	1.16977e-09	3.28951e-08	1044	10	0	0	13.35	13.3185	27.6	26.8
ENSG00000259725	chr16	54972084	54974083	NA	NA	0.197734	0.539846	-0.342111	-1.7583	3.04179e-12	1.81701e-10	1045	10	0	0	12.5786	12.9593	27.8	26.6
ENSG00000187260	chr7	151107314	151109313	WDR86	349136	0.229763	0.562643	-0.33288	-1.75617	3.64123e-11	1.53592e-09	1048	5	0	0	12.5857	13.363	27.6	26.8
ENSG00000238021	chr10	27546191	27548190	ARMC4P1	NA	0.198975	0.472722	-0.273747	-1.88594	9.51092e-10	2.76066e-08	1048	7	0	0	13.9286	13.1376	28	26.7143
ENSG00000185306	chr12	64784473	64786472	C12orf56	115749	0.148633	0.476263	-0.327629	-1.7538	1.83896e-12	1.19769e-10	1049	4	0	0	11.7768	11.8056	27.75	26.5
ENSG00000253553	chr8	89337565	89339564	NA	NA	0.0421446	0.407116	-0.364971	-2.99986	1.43163e-09	3.93384e-08	1050	1	0	0	13.5714	12.2963	28	27
ENSG00000251173	chr4	41258245	41260244	UCHL1-AS1	101410542	0.232906	0.54104	-0.308134	-1.75119	2.36516e-13	2.06162e-11	1053	8	0	0	12.7232	13.088	27.875	26.625
ENSG00000112964	chr5	42422379	42424378	GHR	2690	0.135049	0.472684	-0.337635	-1.7515	1.49225e-09	4.08485e-08	1054	5	0	0	11.7	12.0889	27.8	26.8
ENSG00000136928	chr9	101470980	101472979	GABBR2	9568	0.12306	0.396219	-0.273159	-1.89883	6.68698e-11	2.61781e-09	1054	3	0	0	12.5238	12.963	27	25.6667
ENSG00000228824	chr13	88323015	88325014	MIR4500HG	642345	0.109661	0.41446	-0.304799	-1.75107	5.00981e-12	2.73988e-10	1055	13	0	0	11.3544	11.8262	26.4615	26.4615
ENSG00000156486	chr8	99437750	99439749	KCNS2	3788	0.119144	0.423316	-0.304172	-1.83605	1.51963e-09	4.14799e-08	1057	5	0	0	12.5929	12.8667	27.6	27
ENSG00000163081	chr2	223161366	223163365	CCDC140	151278	0.203029	0.608295	-0.405266	-1.7494	7.1888e-16	1.78803e-13	1058	10	0	0	11.975	12.2259	27.9	26.9
ENSG00000165072	chr9	72656997	72658996	MAMDC2	256691	0.192313	0.522251	-0.329938	-2.36209	1.5941e-09	4.34716e-08	1058	3	0	0	12.2738	13.0123	27.3333	27
ENSG00000206262	chr3	138664576	138666575	C3orf72	401089	0.0586729	0.386927	-0.328254	-2.68842	1.62054e-09	4.41092e-08	1060	12	0	0	12.6071	12.4568	27.6667	26.75
ENSG00000248127	chr5	75379512	75381511	NA	NA	0.0635096	0.336034	-0.272525	-2.3995	3.2392e-10	1.0489e-08	1061	8	0	0	13.6875	13.8241	27.875	27
ENSG00000161055	chr5	180018041	180020040	SCGB3A1	92304	0.114384	0.386925	-0.272542	-1.82639	1.6483e-09	4.47382e-08	1063	8	0	0	11.6562	11.8056	27.625	26.625
ENSG00000154277	chr4	41256930	41258929	UCHL1	7345	0.157998	0.525072	-0.367074	-1.74583	7.32967e-15	1.21258e-12	1064	3	0	0	13.1071	13.5185	28	26.3333
ENSG00000104728	chr8	1770642	1772641	ARHGEF10	9639	0.0921385	0.427987	-0.335848	-2.16958	1.66031e-09	4.49797e-08	1065	6	0	0	12.8155	12.7963	27	26.6667
ENSG00000100341	chr22	44287394	44289393	PNPLA5	150379	0.178926	0.483747	-0.304821	-1.74293	2.59838e-12	1.61066e-10	1070	9	0	0	14.2857	14.5597	27.8889	26.8889
ENSG00000157680	chr7	137531339	137533338	DGKI	9162	0.241668	0.629669	-0.388001	-1.74069	8.04971e-18	4.9415e-15	1074	7	0	0	13.1276	13.1534	27.5714	27
ENSG00000148826	chr10	134599057	134601056	NKX6-2	84504	0.138012	0.477367	-0.339355	-2.08506	1.81048e-09	4.86368e-08	1074	28	0	0	10.6352	10.8056	27.1071	26.3214
ENSG00000137265	chr6	390239	392238	IRF4	3662	0.135165	0.448139	-0.312974	-1.73511	1.31934e-11	6.35486e-10	1076	8	0	0	12.567	13.1898	27.75	26.625
ENSG00000253250	chr8	91996986	91998985	NA	100127983	0.15539	0.507471	-0.352081	-1.73482	7.93504e-14	8.00496e-12	1077	4	0	0	12.0179	12.5463	27.5	27
ENSG00000198807	chr14	37125273	37127272	PAX9	5083	0.099589	0.425751	-0.326162	-2.22228	1.8946e-09	5.07548e-08	1077	11	0	0	10.8182	10.7104	26.7273	26.4545
ENSG00000233608	chr2	239755173	239757172	TWIST2	117581	0.160123	0.483344	-0.323221	-1.73388	8.62076e-11	3.26841e-09	1080	5	0	0	14.9357	14.3111	27.8	26.6
ENSG00000079931	chr6	132722185	132724184	MOXD1	26002	0.134	0.425963	-0.291963	-2.07626	1.95611e-09	5.22445e-08	1080	9	0	0	12.8611	12.6461	28	27
ENSG00000106571	chr7	42276970	42278969	GLI3	2737	0.148469	0.419546	-0.271077	-2.19102	1.91405e-11	8.89276e-10	1080	13	0	0	11.6181	11.7208	27.5385	26.4615
ENSG00000242540	chr2	5834852	5836851	NA	NA	0.182596	0.626154	-0.443558	-1.73077	2.22743e-18	1.89017e-15	1083	5	0	0	12.2357	12.3556	27.4	26.4
ENSG00000005108	chr7	11871325	11873324	THSD7A	221981	0.128401	0.432102	-0.303702	-1.79209	2.04445e-09	5.44156e-08	1084	7	0	0	12.3112	13.3175	27.7143	26.7143
ENSG00000234695	chr7	93518725	93520724	NA	NA	0.207742	0.586319	-0.378577	-1.73034	1.15586e-14	1.73469e-12	1084	19	0	0	13.0451	13.3704	27.7895	27
ENSG00000169946	chr8	106329420	106331419	ZFPM2	23414	0.190504	0.460784	-0.27028	-2.03127	1.10578e-09	3.13092e-08	1091	9	0	0	13.3254	13.1193	27.7778	26.6667
ENSG00000246100	chr11	115630846	115632845	LINC00900	283143	0.252247	0.522506	-0.27026	-2.05964	2.85589e-11	1.24829e-09	1093	9	0	0	13.1944	13.3457	27.5556	26.6667
ENSG00000075340	chr2	70994858	70996857	ADD2	119	0.215305	0.576467	-0.361162	-1.72164	1.8875e-14	2.60565e-12	1095	12	0	0	12.4137	12.5154	27.6667	26.5833
ENSG00000249487	chr15	89147842	89149841	NA	NA	0.0851524	0.378502	-0.29335	-2.08844	2.19083e-09	5.77258e-08	1095	8	0	0	13.2545	12.8565	27.375	26.875
ENSG00000136327	chr14	37051313	37053312	NKX2-8	26257	0.214456	0.493612	-0.279156	-1.72041	1.29452e-09	3.60866e-08	1097	9	0	0	12.8929	12.5638	28	26.7778
ENSG00000251573	chr5	50265502	50267501	NA	100287592	0.136655	0.483081	-0.346426	-1.71634	2.77013e-11	1.22395e-09	1100	3	0	0	13.3929	13.4321	28	27
ENSG00000154764	chr3	13921119	13923118	WNT7A	7476	0.0471113	0.352549	-0.305437	-2.70758	2.42709e-09	6.36024e-08	1101	7	0	0	13.398	13.5344	27.7143	26.7143
ENSG00000109956	chr11	134281313	134283312	B3GAT1	27087	0.0592719	0.328615	-0.269344	-2.22328	3.39994e-10	1.09726e-08	1101	8	0	0	13.683	13.3241	28	26.875
ENSG00000185736	chr10	1779171	1781170	ADARB2	105	0.0498251	0.319088	-0.269263	-2.73263	1.15785e-12	8.05492e-11	1102	10	0	0	12.9	12.9704	28	26.7
ENSG00000161798	chr12	50354153	50356152	AQP5	362	0.261242	0.606336	-0.345095	-1.71571	1.75515e-09	4.71943e-08	1102	6	0	0	12.4226	11.9259	28	26.8333
ENSG00000241684	chr3	64669085	64671084	ADAMTS9-AS2	100507098	0.13455	0.415996	-0.281446	-1.92283	2.49694e-09	6.52553e-08	1104	4	0	0	14.8482	13.8981	28	26.75
ENSG00000250007	chr15	35045785	35047784	NA	NA	0.169199	0.527726	-0.358527	-1.71457	2.44817e-15	4.83799e-13	1106	6	0	0	12.0238	12.1543	28	26.8333
ENSG00000264860	chr17	71159616	71161615	NA	NA	0.0477593	0.321331	-0.273572	-2.50088	2.54994e-09	6.63997e-08	1107	7	0	0	13.7296	13.9206	27.7143	26.8571
ENSG00000180616	chr17	71159651	71161650	SSTR2	6752	0.0477593	0.321331	-0.273572	-2.50088	2.54994e-09	6.63997e-08	1107	7	0	0	13.7296	13.9206	27.7143	26.8571
ENSG00000154736	chr21	28338333	28340332	ADAMTS5	11096	0.138511	0.418755	-0.280244	-1.71422	1.07238e-09	3.04532e-08	1108	8	0	0	13.2009	12.9028	27.875	26.75
ENSG00000104725	chr8	24814125	24816124	NEFL	NA	0.131614	0.444125	-0.312511	-1.71387	5.99201e-10	1.816e-08	1110	5	0	0	12.45	12.6593	27.8	26.8

## Sheet: 3F
id	Chromosome	Start	End	mean.mean.N	mean.mean.T	mean.mean.diff	mean.mean.quot.log2	comb.p.val	comb.p.adj.fdr	combinedRank	num.sites	mean.num.na.N	mean.num.na.T	mean.mean.covg.N	mean.mean.covg.T	mean.nsamples.covg.thres5.N	mean.nsamples.covg.thres5.T
15152	chr11	132952539	132953307	0.0443299	0.542864	-0.498534	-3.39819	5.62623e-27	1.44769e-22	23	2	0	0	13.6786	12.9444	27.5	27
14056	chr11	8040410	8041558	0.0508944	0.52651	-0.475615	-3.20181	2.29631e-21	5.37149e-18	61	5	0	0	11.3	11.1185	27.4	25.6
24251	chr19	48918116	48918340	0.072228	0.681508	-0.609279	-3.12032	3.03454e-21	6.00629e-18	78	2	0	0	12.875	12.7963	28	26.5
10908	chr8	67344498	67344989	0.0849536	0.691	-0.606046	-3.08368	3.00574e-22	1.54681e-18	94	6	0	0	11.1429	11.9259	26.6667	26.6667
20862	chr17	41832718	41833195	0.0624387	0.523222	-0.460783	-3.34944	1.52454e-21	4.35866e-18	97	5	0	0	12.7357	12.9778	27.8	26.8
9382	chr7	37487355	37488672	0.0624034	0.521345	-0.458942	-3.11513	1.33803e-25	1.14763e-21	103	12	0	0	12.4375	12.7253	27	26.25
3701	chr2	193058996	193060812	0.0515351	0.510739	-0.459204	-3.13699	2.95859e-18	6.98417e-16	109	5	0	0	12.2714	13.5333	27.8	27
17363	chr14	70655096	70656077	0.0597478	0.515754	-0.456006	-3.08711	4.77681e-19	1.75589e-16	112	8	0	0	11.0045	11.3472	27.375	26.25
2810	chr2	45240373	45241579	0.0981373	0.651872	-0.553735	-3.01155	2.67854e-19	1.14869e-16	120	6	0	0	12.5655	12.7346	27.8333	26.6667
16782	chr13	103052362	103052944	0.0469227	0.498964	-0.452041	-3.22092	1.74612e-18	4.99215e-16	125	3	0	0	12.3452	12.321	27.3333	26
6131	chr4	142053328	142054601	0.0700376	0.540279	-0.470242	-2.98629	7.64438e-20	4.27603e-17	129	7	0	0	12.0765	12.7302	28	26.8571
4986	chr3	140769887	140771080	0.0548954	0.505691	-0.450796	-3.25633	6.04051e-21	7.48627e-18	133	12	0	0	12.6994	12.6327	27.8333	26.75
10006	chr7	127744195	127744554	0.0354586	0.483661	-0.448202	-3.61033	4.84741e-21	7.4654e-18	145	3	0	0	12.1071	12.2593	27.6667	26.6667
3664	chr2	180725718	180726465	0.0538459	0.515399	-0.461553	-3.09843	2.33687e-17	3.49592e-15	172	8	0	0	12.2679	12.1389	27.75	26.875
22056	chr18	73167403	73167920	0.0753897	0.573178	-0.497788	-2.86371	1.62464e-17	2.6458e-15	191	2	0	0	14.0536	13.6296	28	27
13397	chr10	102899178	102899489	0.0518044	0.64558	-0.593776	-3.40699	5.72279e-17	7.59037e-15	194	1	0	0	11.5357	11.7037	28	26
19503	chr16	56224732	56224980	0.0513754	0.522762	-0.471386	-3.26852	6.46313e-17	8.44177e-15	197	3	0	0	11.5595	11.5679	28	27
18351	chr15	78912247	78913616	0.0681753	0.544995	-0.47682	-2.84062	1.05699e-17	1.87568e-15	201	5	0	0	13.0571	13.2741	27.6	27
2126	chr1	208084099	208084513	0.066802	0.519032	-0.45223	-2.81384	5.03556e-17	6.78377e-15	219	5	0	0	11.7786	11.8	27.8	26.8
2891	chr2	63283937	63284147	0.0939249	0.680758	-0.586833	-2.80778	6.6578e-19	2.37933e-16	226	4	0	0	12.6875	12.3241	27.75	27
14256	chr11	44330543	44331761	0.117019	0.571139	-0.45412	-2.78075	5.55649e-18	1.09141e-15	245	7	0	0	12.8929	12.963	27.8571	26.7143
13010	chr10	48438412	48439320	0.0763409	0.516598	-0.440257	-2.77031	4.80537e-18	9.65991e-16	253	6	0	0	12.7381	12.9259	27.6667	26.8333
14052	chr11	7272758	7274235	0.0912899	0.609196	-0.517906	-2.76946	1.59342e-20	1.64001e-17	254	11	0	0	12.5325	12.4613	27.4545	26.7273
17532	chr14	95234613	95236569	0.0525971	0.503197	-0.4506	-3.33596	2.40707e-16	2.43844e-14	254	12	0	0	12.5714	12.787	27.75	26.8333
24652	chr19	56904637	56905355	0.0747919	0.523099	-0.448307	-2.76798	3.28796e-17	4.75295e-15	257	9	0	0	12.373	12.5514	27.8889	26.5556
16737	chr13	95359642	95359874	0.0866015	0.513143	-0.426541	-2.76593	7.18869e-18	1.37016e-15	260	2	0	0	12.0179	11.5556	28	27
18141	chr15	60296136	60298520	0.0680706	0.494998	-0.426927	-2.74957	3.33415e-18	7.59213e-16	270	11	0	0	11.4708	11.5993	27.0909	26.6364
14167	chr11	20690580	20691845	0.0949409	0.595759	-0.500818	-2.73646	1.55611e-17	2.56668e-15	279	11	0	0	12.4058	12.8148	27.5455	26.5455
5976	chr4	101111147	101111497	0.0579496	0.495476	-0.437526	-3.03228	3.64661e-16	3.34999e-14	280	3	0	0	12.6667	13.3827	27.6667	27
17165	chr14	37126787	37128274	0.0403156	0.473578	-0.433263	-3.31596	3.79211e-16	3.42368e-14	285	5	0	0	12.6214	13.7704	27.4	26.8
10897	chr8	65492936	65494452	0.0777166	0.567042	-0.489325	-2.71535	3.47029e-20	2.7504e-17	287	2	0	0	13.7679	13.037	28	27
1245	chr1	76080455	76080808	0.0893686	0.557978	-0.468609	-2.70791	1.67049e-16	1.82133e-14	293	3	0	0	12.2857	12.1358	28	27
4603	chr3	56501869	56502345	0.0569891	0.524222	-0.467232	-3.1602	4.47124e-16	3.89998e-14	295	4	0	0	13.2411	13.7407	28	27
14984	chr11	115630399	115631117	0.0926907	0.511109	-0.418418	-2.68675	2.77252e-16	2.70226e-14	306	7	0	0	12.6735	12.3757	27.8571	26.5714
25116	chr20	37434207	37435592	0.0862589	0.539912	-0.453653	-2.67922	7.85106e-20	4.2982e-17	311	10	0	0	11.7607	11.7444	27.2	26.6
6660	chr5	50685454	50686148	0.0835348	0.564946	-0.481411	-2.6788	1.73657e-17	2.79273e-15	312	3	0	0	13.2976	13.3086	28	27
9268	chr7	24323559	24325080	0.0981213	0.641881	-0.54376	-2.66934	1.87558e-17	2.94271e-15	317	9	0	0	12.5952	12.8272	27.5556	26.8889
16580	chr13	39261237	39262299	0.117439	0.575402	-0.457963	-2.66524	1.58555e-18	4.74392e-16	320	7	0	0	12.648	12.5132	27.8571	26.8571
14061	chr11	8289533	8290322	0.0760063	0.496877	-0.420871	-3.06536	7.26599e-16	5.7725e-14	323	5	0	0	11.6	12.5852	27.6	26.6
25610	chr21	28216559	28218117	0.0602164	0.473582	-0.413366	-2.87021	3.63062e-19	1.44923e-16	323	4	0	0	13.6429	12.6389	27.75	26.75
15998	chr12	113541698	113542086	0.0708225	0.553752	-0.482929	-2.77239	7.26863e-16	5.7725e-14	324	3	0	0	13.869	13.716	27.6667	27
16730	chr13	92051154	92051716	0.0530722	0.475546	-0.422474	-3.07498	7.99547e-16	6.24135e-14	329	4	0	0	10.5179	10.4444	27.25	25.75
3667	chr2	182321762	182323029	0.085966	0.502143	-0.416177	-2.65288	3.06776e-16	2.8809e-14	331	8	0	0	11.2545	11.713	27.375	26.625
6572	chr5	17217789	17219021	0.0714727	0.48389	-0.412417	-2.82414	7.84856e-16	6.17588e-14	332	6	0	0	11.5	12.0926	27.8333	26.6667
21753	chr18	7116853	7118241	0.0975466	0.659071	-0.561524	-2.64916	1.39847e-21	4.35866e-18	336	5	0	0	12.7857	12.5926	27.8	27
859	chr1	35394748	35396206	0.0578267	0.517656	-0.45983	-3.11517	8.86101e-16	6.70664e-14	339	3	0	0	10.8929	10.8395	27.3333	25.6667
25641	chr21	34442207	34444543	0.0789667	0.489076	-0.410109	-2.79894	4.1426e-17	5.73082e-15	350	15	0	0	12.7929	12.7802	27.8	26.8
15548	chr12	52115411	52115679	0.0942129	0.564953	-0.47074	-2.63597	1.03769e-21	4.35866e-18	357	3	0	0	12.9405	12.9506	27.6667	27
1885	chr1	165324192	165326328	0.113716	0.536106	-0.42239	-2.63313	1.01469e-15	7.48108e-14	359	7	0	0	11.8112	11.6243	27.7143	26.2857
5199	chr3	185911345	185912228	0.100256	0.59339	-0.493134	-2.63207	5.20767e-20	3.28855e-17	360	4	0	0	12.6696	13.0463	28	26.5
9347	chr7	30721373	30722445	0.0922878	0.501602	-0.409314	-2.6441	4.56877e-18	9.54476e-16	362	9	0	0	12.6667	12.2428	27.7778	26.5556
10918	chr8	67940692	67940997	0.087287	0.541805	-0.454518	-2.62984	1.36565e-17	2.34051e-15	362	6	0	0	12.7917	13.5494	27.5	26.8333
15433	chr12	41582156	41582975	0.0761058	0.503818	-0.427712	-2.6285	2.29013e-21	5.37149e-18	364	3	0	0	12.0833	11.6296	27.6667	26.3333
15761	chr12	65218246	65219143	0.0345801	0.500775	-0.466195	-3.62967	1.13796e-15	8.04417e-14	364	6	0	0	13.4702	12.6914	28	27
14572	chr11	65601070	65601551	0.0292194	0.437697	-0.408477	-3.54495	4.69674e-18	9.54476e-16	368	10	0	0	12.3286	12.1444	27.5	26.6
15441	chr12	42982833	42983881	0.0394953	0.465382	-0.425886	-3.36839	1.22193e-15	8.49768e-14	370	3	0	0	12.6548	12.8025	27.6667	26.6667
1220	chr1	67773330	67773767	0.0674721	0.482326	-0.414854	-2.87453	1.23242e-15	8.54754e-14	371	4	0	0	10.9911	11.9167	27.25	26.5
3081	chr2	88751336	88752865	0.103586	0.552493	-0.448907	-2.61997	1.05471e-17	1.87568e-15	376	9	0	0	12.4841	12.5021	27.6667	26.5556
1353	chr1	98510967	98511710	0.0911755	0.541977	-0.450802	-2.61913	1.19369e-16	1.42859e-14	377	5	0	0	11.6071	11.6889	27.4	26.8
8286	chr6	80656745	80657593	0.0610474	0.47279	-0.411743	-2.82016	1.34022e-15	9.14725e-14	377	11	0	0	13.1753	12.9865	28	26.8182
25675	chr21	38076763	38077685	0.122294	0.674131	-0.551837	-2.61846	7.27792e-20	4.26905e-17	378	6	0	0	12.119	12.2778	27.6667	26.6667
13214	chr10	85954200	85955303	0.0535079	0.493082	-0.439574	-3.14364	1.39055e-15	9.383e-14	381	8	0	0	11.7589	12.1204	27.625	26.75
17105	chr14	24803679	24804353	0.0848492	0.503392	-0.418543	-2.60955	4.73408e-16	4.074e-14	388	10	0	0	11.8964	11.8296	27.4	26.5
8469	chr6	118228043	118229811	0.116808	0.527902	-0.411094	-2.60548	5.38955e-20	3.30187e-17	391	12	0	0	12.2976	12.3796	27.8333	27
17259	chr14	57278710	57279116	0.131052	0.847815	-0.716763	-2.60444	3.29881e-20	2.73812e-17	392	1	0	0	10.8214	12.1111	27	27
6218	chr4	165878037	165878446	0.0920557	0.576259	-0.484203	-2.59592	4.62703e-18	9.54476e-16	402	7	0	0	11.2347	11.8571	27	26.8571
1490	chr1	119529820	119530712	0.110298	0.569718	-0.45942	-2.59544	1.22923e-18	3.90485e-16	405	4	0	0	11.2946	12.0833	27.5	26.25
24859	chr20	4803014	4804146	0.0501679	0.454013	-0.403845	-3.34485	7.09017e-16	5.66575e-14	408	6	0	0	12.6726	13.0123	27.6667	26.6667
10917	chr8	67873389	67875600	0.103232	0.564157	-0.460925	-2.59109	4.86069e-20	3.20693e-17	411	10	0	0	12.1786	12.5222	27.7	26.7
4401	chr3	44036408	44041104	0.0622405	0.465453	-0.403213	-2.93326	1.64736e-16	1.81912e-14	413	15	0	0	13.3667	13.6346	27.7333	26.7333
24938	chr20	21686200	21687689	0.0861425	0.522193	-0.436051	-2.58753	4.71099e-18	9.54476e-16	414	10	0	0	11.9786	12.6667	27.5	26.7
18365	chr15	79724100	79725643	0.139815	0.611328	-0.471513	-2.58623	1.64869e-24	1.06056e-20	417	8	0	0	12.192	12.088	27.75	26.625
8463	chr6	117586483	117587156	0.0498065	0.451098	-0.401292	-3.20585	3.03869e-17	4.46791e-15	420	8	0	0	12.2991	12.7315	27.75	27
10114	chr7	142494564	142495248	0.0575977	0.472431	-0.414833	-3.08865	2.82807e-15	1.68838e-13	431	8	0	0	10.4464	11.2546	27.5	26.5
25324	chr20	58152281	58152847	0.0946423	0.562033	-0.467391	-2.57884	3.95445e-16	3.55776e-14	431	3	0	0	11.2262	11.5309	28	27
2183	chr1	215256052	215256636	0.104787	0.541844	-0.437057	-2.57128	2.39826e-18	6.13011e-16	435	4	0	0	10.7679	10.7407	27.75	26.5
3761	chr2	207308267	207308907	0.0611669	0.511311	-0.450144	-2.90971	3.04987e-15	1.79992e-13	436	2	0	0	12.5357	11.963	28	27
15221	chr12	3475011	3475654	0.0867359	0.486354	-0.399618	-2.57102	2.94201e-16	2.7951e-14	438	4	0	0	12.7768	12.7685	27.75	27
16569	chr13	36871668	36872059	0.0669023	0.481587	-0.414684	-2.68373	3.09124e-15	1.816e-13	438	6	0	0	12.0595	11.7963	27.8333	26.8333
11458	chr9	1051820	1052240	0.0347032	0.434073	-0.39937	-3.31021	5.51252e-21	7.4654e-18	440	2	0	0	13.2679	13.7778	28	27
10221	chr7	151106245	151107808	0.0923382	0.574361	-0.482023	-2.56541	9.16339e-20	4.71566e-17	443	7	0	0	12.25	12.5291	27.8571	26.7143
10263	chr7	155255099	155255311	0.109066	0.605589	-0.496523	-2.56238	1.82191e-19	8.29646e-17	445	2	0	0	13.4286	13.8519	28	27
12777	chr10	11207179	11207980	0.0497226	0.448823	-0.399101	-3.07185	2.81128e-16	2.71944e-14	446	3	0	0	13.0357	13.1852	28	27
13394	chr10	102891011	102891794	0.0581129	0.502408	-0.444295	-3.0179	3.60166e-15	2.06863e-13	448	6	0	0	13.1786	13.0802	28	27
6056	chr4	122685861	122686565	0.095061	0.561494	-0.466433	-2.55705	3.52236e-17	5.00739e-15	450	8	0	0	12.3795	12.1528	27.125	26.625
1905	chr1	167599465	167599839	0.0583001	0.462477	-0.404177	-3.07706	4.24007e-15	2.37176e-13	460	4	0	0	12.1607	11.8796	27.5	26.75
8348	chr6	99295742	99296454	0.0659778	0.470426	-0.404448	-2.85034	4.61307e-15	2.56369e-13	463	3	0	0	13.4881	12.9136	27.6667	26.6667
7415	chr5	176056521	176057494	0.0622939	0.477239	-0.414945	-3.01858	4.85389e-15	2.69171e-13	464	7	0	0	12.3214	12.6349	27.4286	26.8571
15359	chr12	21680409	21680982	0.0907656	0.518185	-0.427419	-2.54638	4.16966e-16	3.69612e-14	468	6	0	0	12.5774	12.8395	27.6667	27
18063	chr15	47476370	47477499	0.0694143	0.465777	-0.396363	-2.60177	1.20989e-15	8.43674e-14	468	6	0	0	12.131	11.5802	27.1667	26.1667
4889	chr3	128719866	128721245	0.0855114	0.520956	-0.435444	-2.54536	5.36418e-18	1.06174e-15	469	8	0	0	11.4509	11.5694	27.5	27
23767	chr19	37406932	37407463	0.0578952	0.457135	-0.399239	-2.98213	5.27132e-15	2.86758e-13	473	12	0	0	12.8958	12.7994	27.9167	26.75
5070	chr3	157821233	157821604	0.0838746	0.537707	-0.453832	-2.55239	5.45964e-15	2.94511e-13	477	2	0	0	13.7679	13.7407	28	27
10070	chr7	134143116	134144063	0.0645066	0.477155	-0.412648	-2.92676	5.78268e-15	3.10635e-13	479	11	0	0	12.3831	12.2559	27.7273	27
19491	chr16	54970302	54972846	0.0881867	0.508822	-0.420636	-2.62957	6.03001e-15	3.22574e-13	481	10	0	0	13.6214	13.6185	27.9	26.9
5908	chr4	81187495	81187913	0.0722484	0.488444	-0.416196	-2.67708	6.10248e-15	3.25774e-13	482	4	0	0	12.2946	13.1204	28	26.75
1209	chr1	65731412	65731849	0.103515	0.562294	-0.458779	-2.68031	6.30081e-15	3.33593e-13	486	3	0	0	11.619	13	27.3333	26.6667
4712	chr3	96532024	96533625	0.112553	0.614391	-0.501838	-2.51893	4.14398e-20	2.88186e-17	494	10	0	0	13.0107	13.1185	27.9	26.9
4325	chr3	32858195	32860506	0.0909325	0.482644	-0.391712	-2.55414	2.02683e-17	3.08594e-15	511	11	0	0	10.9318	11.1852	27	26.6364
2889	chr2	63281035	63281347	0.119624	0.60653	-0.486907	-2.5041	1.34244e-18	4.21248e-16	513	2	0	0	11.0714	11.5926	28	27
4973	chr3	138668636	138669323	0.0575952	0.448569	-0.390974	-3.0795	3.89049e-15	2.19531e-13	515	3	0	0	12.3929	12.9012	28	27
20909	chr17	43047548	43047954	0.0734351	0.540123	-0.466688	-2.98951	9.57481e-15	4.73787e-13	520	3	0	0	12.0714	12.8889	27.6667	27
3194	chr2	105459128	105461770	0.104847	0.600163	-0.495316	-2.49536	2.2502e-18	5.9862e-16	523	8	0	0	11.2321	11.1204	27.125	26.375
5995	chr4	107956556	107957453	0.0846952	0.520578	-0.435883	-2.49504	1.97329e-18	5.45964e-16	524	3	0	0	11.3571	11.1605	28	27
6551	chr5	11903551	11904703	0.0929024	0.482395	-0.389493	-2.70543	5.24e-20	3.28855e-17	525	8	0	0	12.5446	12.8287	27.875	26.625
6792	chr5	76506030	76507189	0.065202	0.469026	-0.403824	-2.95512	1.04714e-14	5.1127e-13	527	5	0	0	12.0286	12.8593	28	26.8
4124	chr2	242742599	242743758	0.0785346	0.46745	-0.388915	-2.5941	6.70274e-16	5.40653e-14	528	5	0	0	12.0214	12.2148	28	26.6
11036	chr8	97172635	97173880	0.0855682	0.513948	-0.42838	-2.49202	2.41893e-20	2.22291e-17	530	7	0	0	12.9745	13	27.7143	27
11102	chr8	109799430	109799847	0.0889931	0.55063	-0.461637	-2.79293	1.08469e-14	5.25319e-13	531	4	0	0	13.125	13.3611	27.75	26.75
17553	chr14	97685060	97685946	0.0682797	0.512012	-0.443732	-2.86855	1.08612e-14	5.25319e-13	532	8	0	0	12.6786	12.7315	28	26.875
18504	chr15	92936678	92938521	0.100893	0.514895	-0.414003	-2.48618	1.39299e-15	9.383e-14	536	11	0	0	11.4123	11.7407	27.5455	26.6364
465	chr1	14924611	14925993	0.11229	0.526362	-0.414071	-2.4843	3.20081e-17	4.65945e-15	540	9	0	0	12.2619	12.4938	27.8889	26.8889
18067	chr15	48936811	48938577	0.0786747	0.466284	-0.387609	-2.55527	9.44167e-18	1.69891e-15	540	9	0	0	12.2738	12.284	27.7778	26.6667
14184	chr11	27743473	27744564	0.0753666	0.473805	-0.398438	-2.80852	1.23677e-14	5.87147e-13	542	6	0	0	13.4702	12.858	27.5	26.5
24656	chr19	57049676	57050646	0.0506092	0.444503	-0.393894	-2.99218	1.26034e-14	5.97236e-13	543	5	0	0	13.3857	12.637	28	27
16713	chr13	79175611	79177985	0.0606507	0.457816	-0.397166	-3.06531	1.26491e-14	5.97572e-13	544	15	0	0	11.3143	11.0123	27.0667	26.6
16492	chr13	25945994	25946953	0.0856194	0.495612	-0.409992	-2.48009	6.76269e-17	8.78843e-15	545	5	0	0	12.1786	12.4741	27.8	26.6
6634	chr5	42951077	42952410	0.0960849	0.520212	-0.424127	-2.57885	1.26802e-14	5.97572e-13	546	7	0	0	13.2857	12.545	27.7143	27
5122	chr3	173115405	173115775	0.100453	0.529126	-0.428673	-2.47748	5.07432e-21	7.4654e-18	547	6	0	0	13.0774	12.4877	28	27
10005	chr7	127671159	127672853	0.131926	0.585079	-0.453153	-2.47334	3.79529e-20	2.796e-17	552	8	0	0	13.2188	13.6157	27.75	26.625
2409	chr1	244012713	244013245	0.0279554	0.552089	-0.524133	-3.88842	1.41239e-14	6.51292e-13	558	1	0	0	9.89286	10.2593	28	26
1928	chr1	171810468	171811325	0.074082	0.467181	-0.393099	-2.64727	1.48323e-14	6.76683e-13	564	7	0	0	11.6327	11.4709	27.8571	26.8571
24716	chr19	58609339	58609988	0.100269	0.556714	-0.456445	-2.46567	6.91552e-16	5.54341e-14	565	11	0	0	13.1851	13.0808	27.3636	26.5455
24948	chr20	23028404	23032218	0.111311	0.495621	-0.38431	-2.58896	5.01935e-15	2.76559e-13	569	14	0	0	12.801	12.5291	27.5	26.7857
13247	chr10	91294948	91295925	0.119038	0.561228	-0.44219	-2.45727	8.98904e-17	1.13939e-14	579	11	0	0	12.211	12.3064	27.8182	26.1818
17570	chr14	100259161	100259542	0.19533	0.57849	-0.38316	-2.46537	6.20282e-15	3.30444e-13	580	2	0	0	10.7321	11.537	27.5	27
21871	chr18	25755415	25758175	0.10142	0.545222	-0.443801	-2.45661	5.01157e-18	9.99634e-16	581	11	0	0	12.9156	12.2189	27.8182	26.7273
15923	chr12	106979430	106981086	0.0831875	0.543986	-0.460799	-2.64417	1.73119e-14	7.64068e-13	583	4	0	0	13.9554	13.3889	28	27
16562	chr13	36044845	36045481	0.111041	0.527788	-0.416746	-2.45598	2.52954e-18	6.25842e-16	584	6	0	0	13.619	13.5741	28	27
15622	chr12	54359659	54359906	0.0761837	0.486062	-0.409878	-2.45587	9.84259e-15	4.86103e-13	586	2	0	0	13.6071	13.6296	28	26.5
19554	chr16	58497034	58498595	0.0517161	0.437707	-0.385991	-3.01714	1.90565e-14	8.24107e-13	595	10	0	0	12.5393	12.5222	27.5	26.7
17305	chr14	62583680	62584279	0.0895155	0.471291	-0.381775	-2.63421	3.13084e-15	1.8309e-13	597	9	0	0	12.1786	12.2428	27.8889	27
21252	chr17	66596073	66597578	0.0379379	0.44737	-0.409432	-3.34147	1.97994e-14	8.53365e-13	597	6	0	0	12.0298	12.142	26.6667	26.5
3344	chr2	127413697	127414171	0.083947	0.497207	-0.41326	-2.4439	2.90187e-15	1.72444e-13	598	3	0	0	11.7857	12.1728	27.3333	27
23793	chr19	37997791	37998125	0.0491909	0.507357	-0.458166	-3.44794	1.98815e-14	8.55468e-13	598	5	0	0	14.0929	13.8222	28	26.8
6710	chr5	63801782	63802605	0.106079	0.552279	-0.4462	-2.44267	2.51475e-17	3.7403e-15	600	8	0	0	13.5491	13.4861	28	26.875
5680	chr4	17782643	17783624	0.0664598	0.456962	-0.390502	-2.674	2.0062e-14	8.58925e-13	601	12	0	0	11.4643	11.4043	27.5	26.5
1365	chr1	101004472	101005885	0.0682558	0.449329	-0.381074	-2.77105	1.33861e-14	6.2174e-13	603	8	0	0	12.6607	12.5741	27.625	26.875
3031	chr2	80531368	80531719	0.0636571	0.480619	-0.416961	-2.80485	2.23411e-14	9.37781e-13	613	6	0	0	11.8095	11.6296	27.5	26.6667
1140	chr1	54203403	54205310	0.0780425	0.457	-0.378957	-2.68752	2.47763e-15	1.51071e-13	615	7	0	0	11.6378	11.619	27.8571	26
587	chr1	20878895	20880592	0.109014	0.544187	-0.435173	-2.42531	1.15787e-17	2.02675e-15	621	10	0	0	13.4286	13.1185	27.7	26.5
6832	chr5	83679585	83680720	0.0870655	0.488532	-0.401466	-2.42439	2.71606e-15	1.62907e-13	622	7	0	0	12.6224	13.0794	28	26.5714
3485	chr2	149632683	149633882	0.0884716	0.475876	-0.387405	-2.44561	2.69091e-14	1.1043e-12	627	7	0	0	11.4694	11.873	27.2857	26.5714
5066	chr3	157155268	157155826	0.0683185	0.446153	-0.377835	-2.66746	2.51527e-16	2.51945e-14	627	4	0	0	12.7589	12.8056	27.75	26.75
6501	chr5	2038528	2038949	0.118273	0.504823	-0.386551	-2.42128	1.75254e-14	7.70114e-13	628	3	0	0	11.9524	11.716	27.6667	27
15150	chr11	132934060	132934291	0.0481023	0.482275	-0.434173	-3.11633	2.92044e-14	1.18901e-12	632	2	0	0	11.6607	11.4074	27.5	27
18433	chr15	88799523	88801017	0.0832508	0.460843	-0.377593	-2.71568	3.78311e-16	3.42368e-14	633	7	0	0	11.6122	11.7831	27.8571	26.5714
1791	chr1	156358051	156358252	0.12496	0.555258	-0.430298	-2.41242	1.03377e-14	5.057e-13	646	4	0	0	12.75	13.2593	28	26
3296	chr2	119592603	119593845	0.107418	0.572248	-0.46483	-2.41087	1.60663e-14	7.1771e-13	649	6	0	0	13.2917	12.9198	27.5	26.6667
11129	chr8	121137100	121137778	0.0878874	0.463622	-0.375734	-2.47598	1.44624e-14	6.6452e-13	651	4	0	0	12.4018	12.537	28	26.75
5010	chr3	142837886	142840838	0.134573	0.509646	-0.375073	-2.83555	1.30895e-16	1.53094e-14	657	14	0	0	12.3954	12.2302	27.7143	26.5714
9484	chr7	54956274	54956599	0.0682562	0.455056	-0.3868	-2.6221	4.11178e-14	1.60303e-12	660	2	0	0	15.3214	15.9259	28	27
11085	chr8	104152727	104153390	0.126577	0.566517	-0.43994	-2.40341	6.08984e-19	2.20701e-16	660	4	0	0	14.4643	14.6296	27.75	27
17157	chr14	36990874	36991209	0.0867672	0.497958	-0.41119	-2.81874	4.20238e-14	1.63094e-12	663	2	0	0	13.3393	13.1481	28	27
9615	chr7	69062375	69065037	0.0717749	0.445545	-0.37377	-2.78428	4.2184e-15	2.36478e-13	666	8	0	0	12.8393	12.5417	27.5	26.75
16738	chr13	95363153	95366051	0.0970975	0.477559	-0.380461	-2.39465	1.59253e-14	7.15136e-13	670	15	0	0	13.0071	12.4938	27.8	26.3333
13576	chr10	124894076	124897366	0.0838879	0.511006	-0.427118	-2.7399	4.75546e-14	1.82088e-12	672	18	0	0	12.0714	12.1893	27.8333	26.5556
14846	chr11	79148359	79152200	0.0834529	0.45645	-0.372997	-2.58742	1.60935e-18	4.7598e-16	675	17	0	0	12.271	12.3529	27.6471	26.5882
21884	chr18	31802359	31803792	0.099317	0.542205	-0.442888	-2.38598	4.48789e-16	3.90128e-14	678	5	0	0	12.5071	12.7778	28	27
1495	chr1	119549145	119551320	0.126128	0.624147	-0.498019	-2.38148	5.10213e-21	7.4654e-18	682	11	0	0	12.8799	12.8451	27.8182	26.7273
10954	chr8	79428434	79428754	0.0779335	0.450066	-0.372132	-2.59545	2.97116e-20	2.54836e-17	685	4	0	0	13.5268	12.5833	27.25	26.5
23763	chr19	37288343	37288723	0.0900042	0.485622	-0.395618	-2.37624	1.59969e-16	1.79413e-14	690	3	0	0	12.75	12.9259	28	26.6667
3612	chr2	176931576	176932663	0.106239	0.572258	-0.466019	-2.37592	5.69627e-18	1.11038e-15	691	3	0	0	12.1548	12.8642	28	27
1459	chr1	114695137	114696672	0.0853814	0.456657	-0.371275	-2.59134	2.60118e-15	1.57115e-13	694	7	0	0	11.8061	12.1852	27.7143	26.5714
25676	chr21	38079942	38081833	0.0919577	0.532579	-0.440622	-2.37375	2.37636e-16	2.41684e-14	697	6	0	0	12.0536	12.0432	27	26
17156	chr14	36986363	36990576	0.1073	0.499846	-0.392546	-2.37317	8.8017e-15	4.40616e-13	698	18	0	0	11.8988	11.9465	27.7222	26.7778
9977	chr7	119912841	119913883	0.0755789	0.469279	-0.3937	-2.61395	6.78304e-14	2.49691e-12	699	6	0	0	11.2024	11.8086	27.8333	26.8333
16802	chr13	110958892	110960590	0.104898	0.554399	-0.449501	-2.37229	2.88336e-18	6.86961e-16	700	12	0	0	11.7917	12.1296	27.8333	26.8333
25220	chr20	47443735	47445181	0.0486379	0.419575	-0.370937	-3.1206	1.04435e-16	1.26756e-14	701	7	0	0	12.8265	13.164	27.7143	26.7143
3177	chr2	101033607	101034296	0.0854009	0.455471	-0.37007	-2.51795	5.24039e-16	4.421e-14	709	4	0	0	13.0089	12.3519	28	26.75
9747	chr7	88388489	88389283	0.0594543	0.453972	-0.394518	-2.85866	7.88625e-14	2.84602e-12	713	4	0	0	13.0268	12.8333	27.75	26.5
10553	chr8	9762662	9764748	0.102789	0.481727	-0.378938	-2.36503	2.94872e-15	1.74824e-13	713	10	0	0	12.8143	13.0444	27.9	26.9
9929	chr7	103629526	103630652	0.0945121	0.491735	-0.397223	-2.36319	3.60832e-19	1.44923e-16	718	5	0	0	12.2357	13.3185	27.6	26.6
15363	chr12	22486836	22488666	0.138853	0.529927	-0.391074	-2.36226	5.43737e-15	2.94511e-13	719	8	0	0	12.2902	12.4352	27.125	26.75
23879	chr19	40006099	40006626	0.0789019	0.452373	-0.373471	-2.37411	8.69138e-14	3.09319e-12	723	4	0	0	13.7321	13.4074	28	26.75
15844	chr12	95266833	95267785	0.0786121	0.456311	-0.377698	-2.62354	8.72878e-14	3.09863e-12	724	3	0	0	11.9167	12.3457	28	27
25624	chr21	32929928	32932017	0.0799156	0.487157	-0.407241	-2.36061	2.7354e-16	2.68051e-14	725	8	0	0	12.7054	12.7593	27.75	27
8665	chr6	159589637	159591319	0.0896682	0.482911	-0.393243	-2.36016	3.72906e-15	2.12284e-13	726	6	0	0	11.8631	12.4259	27.6667	26.8333
7502	chr5	178770725	178772794	0.076363	0.443847	-0.367484	-2.51429	6.70993e-15	3.50921e-13	727	9	0	0	11.9643	12.3374	27.5556	26.6667
6948	chr5	122424906	122425958	0.0134953	0.384681	-0.371186	-4.08648	9.48309e-14	3.32582e-12	733	3	0	0	12.3571	12.5556	27	27
15972	chr12	111471961	111473546	0.0862717	0.480707	-0.394435	-2.35802	1.00418e-16	1.23496e-14	733	6	0	0	12.7083	12.2099	28	26.6667
2238	chr1	224803638	224805314	0.105758	0.503027	-0.397269	-2.35772	5.3845e-15	2.92296e-13	734	10	0	0	12.5786	12.1741	27.6	26.8
17222	chr14	52534582	52536722	0.125441	0.53043	-0.404989	-2.3576	3.75438e-18	8.32794e-16	735	15	0	0	12.0976	12.0642	28	26.6
17876	chr15	28982670	28983497	0.0266576	0.407149	-0.380491	-3.51532	9.61209e-14	3.35382e-12	737	3	0	0	11.5476	12.9259	27.6667	27
24516	chr19	54023869	54024560	0.0531402	0.420039	-0.366899	-2.97627	4.90517e-15	2.70848e-13	740	8	0	0	12.942	13.2222	27.5	26.875
15820	chr12	85305201	85305422	0.0877337	0.557436	-0.469703	-2.57083	9.72401e-14	3.37208e-12	742	2	0	0	12.6964	11.3704	28	26.5
15793	chr12	72665684	72667551	0.111056	0.521353	-0.410297	-2.35419	1.73217e-16	1.8727e-14	743	11	0	0	11.9513	12.0741	27.4545	26.6364
3110	chr2	95690858	95692431	0.1316	0.52629	-0.39469	-2.37826	9.83162e-14	3.40023e-12	744	7	0	0	12.9949	13.3862	27.7143	26.7143
25140	chr20	42543098	42545137	0.0952349	0.462409	-0.367174	-2.34864	2.71871e-14	1.11394e-12	749	17	0	0	12.9979	12.427	27.7647	26.7647
15849	chr12	95941907	95942979	0.137896	0.648972	-0.511076	-2.34745	1.2113e-25	1.14763e-21	753	6	0	0	11.5476	11.6728	27.6667	26.6667
8361	chr6	100060980	100062657	0.0799808	0.445636	-0.365655	-2.57512	2.86587e-16	2.75155e-14	754	8	0	0	12.5	12.6296	27.875	26.625
10957	chr8	80523976	80525765	0.0759632	0.441494	-0.365531	-2.47567	4.52123e-14	1.73895e-12	756	6	0	0	13.381	13.3395	27.8333	26.6667
9323	chr7	27291120	27292197	0.122828	0.542741	-0.419912	-2.34277	1.54172e-16	1.73992e-14	760	5	0	0	10.6643	10.7926	27	26.4
2188	chr1	217310750	217311178	0.0991342	0.518819	-0.419684	-2.34193	8.94626e-19	2.98502e-16	761	6	0	0	13.8155	13.9753	27.8333	27
7494	chr5	178487147	178487921	0.0951809	0.498936	-0.403755	-2.60319	1.21591e-13	4.11124e-12	761	9	0	0	11.6825	12.4321	27.4444	26.6667
7192	chr5	140855387	140856620	0.0546009	0.437684	-0.383083	-2.8944	1.24831e-13	4.19871e-12	765	6	0	0	12.8452	12.8765	27.5	26.8333
8460	chr6	117085740	117086942	0.106964	0.569307	-0.462343	-2.34038	3.52739e-20	2.7504e-17	765	6	0	0	13.8452	13.537	27.8333	26.8333
13532	chr10	119000436	119001530	0.0770601	0.472419	-0.395359	-3.11962	1.25792e-13	4.22552e-12	766	6	0	0	12.6667	12.9815	27.8333	26.5
2948	chr2	70994448	70995385	0.130253	0.532753	-0.4025	-2.33635	2.563e-14	1.05723e-12	767	5	0	0	12.9571	13.1852	28	26.2
3531	chr2	162273295	162273725	0.0801785	0.491792	-0.411613	-2.46521	1.30066e-13	4.35495e-12	768	2	0	0	15.1964	15.4074	28	27
9352	chr7	32110064	32110910	0.0555721	0.420068	-0.364496	-2.93082	3.20509e-14	1.28659e-12	769	5	0	0	12.0357	12.3481	27.8	26.6
11808	chr9	77112713	77113583	0.0551971	0.533606	-0.478409	-3.05968	1.30152e-13	4.35495e-12	769	1	0	0	13.4286	14.0741	28	27
6072	chr4	128544032	128544903	0.0954171	0.486001	-0.390584	-2.40879	1.3163e-13	4.38726e-12	772	4	0	0	11.9821	12.1574	27.5	26.75
7590	chr6	1393050	1394170	0.0923705	0.474688	-0.382318	-2.33438	7.48525e-15	3.85978e-13	773	2	0	0	13.75	14.3704	28	27
2401	chr1	242687923	242688682	0.12507	0.53792	-0.41285	-2.33315	2.69365e-18	6.60099e-16	776	7	0	0	12.1939	11.8519	27.5714	26.5714
1230	chr1	70032968	70034495	0.0583744	0.456018	-0.397643	-2.77133	1.3946e-13	4.61241e-12	778	8	0	0	11.6116	12.0972	27.625	27
16781	chr13	103046681	103047226	0.0475403	0.464004	-0.416463	-3.05953	1.41662e-13	4.67709e-12	779	5	0	0	12.6786	12.5481	27.6	26.8
10259	chr7	155174129	155175248	0.0907194	0.466982	-0.376262	-2.41571	1.4178e-13	4.67709e-12	780	7	0	0	12.7398	12.328	27.7143	26.7143
6260	chr4	176986922	176987360	0.0525752	0.415785	-0.363209	-2.8116	3.91405e-14	1.5376e-12	783	5	0	0	12.7571	12.3111	27.8	26.4
21019	chr17	46802791	46803076	0.145344	0.754753	-0.609409	-2.33096	1.38098e-21	4.35866e-18	783	3	0	0	12.369	12.2099	27.6667	26.6667
4680	chr3	74663507	74664121	0.114602	0.497581	-0.382979	-2.32933	1.95849e-15	1.24737e-13	784	6	0	0	12.5	12.5741	27.6667	26.8333
13023	chr10	50323185	50323735	0.0852435	0.44824	-0.362997	-2.34973	3.50777e-17	5.00739e-15	784	4	0	0	12.9821	13.1759	27.75	26.75
23603	chr19	30865684	30866490	0.109629	0.531377	-0.421748	-2.32587	9.59602e-17	1.21037e-14	789	4	0	0	11.4732	11.1574	27.75	26.75
2121	chr1	207669638	207670015	0.040304	0.402817	-0.362513	-3.03676	1.70256e-15	1.10628e-13	792	1	0	0	11.3214	12.6296	28	27
24737	chr19	58951215	58952250	0.128175	0.503538	-0.375363	-2.32274	6.10339e-14	2.26946e-12	794	9	0	0	13.377	13.5309	27.8889	26.7778
24504	chr19	53662190	53662500	0.0822981	0.444353	-0.362055	-2.33132	1.87688e-13	6.04432e-12	800	4	0	0	12.7143	12.2685	27.5	26.5
14932	chr11	105481127	105481422	0.152555	0.657239	-0.504684	-2.30917	1.44038e-17	2.42238e-15	810	3	0	0	12.119	12.9012	28	26.6667
19737	chr16	77468310	77469074	0.0931869	0.475055	-0.381868	-2.30817	8.33989e-15	4.22429e-13	812	5	0	0	13.2	13.2296	28	26.8
2388	chr1	240254960	240257063	0.141961	0.510309	-0.368348	-2.30708	7.87792e-16	6.18008e-14	813	11	0	0	12.5584	13.0269	27.7273	26.7273
3195	chr2	105468852	105473488	0.10948	0.470398	-0.360919	-2.39271	1.42883e-15	9.57426e-14	813	16	0	0	12.4397	12.1528	27.75	26.6875
6496	chr5	1930755	1931986	0.12343	0.533307	-0.409878	-2.30573	3.06237e-14	1.24091e-12	815	4	0	0	11.3036	11.4074	27.25	26.25
13579	chr10	124905635	124906161	0.113572	0.535399	-0.421827	-2.3056	3.99692e-14	1.56537e-12	816	3	0	0	13.9881	13.3827	28	26.6667
13525	chr10	118895964	118898037	0.200732	0.676607	-0.475875	-2.30459	3.22737e-16	3.01976e-14	818	11	0	0	11.5455	11.8013	27.6364	26.5455
17864	chr15	28351607	28353102	0.158937	0.591957	-0.43302	-2.30361	1.53794e-19	7.46653e-17	820	8	0	0	11.6562	11.9537	27.75	26.75
6571	chr5	17216490	17217036	0.0812112	0.465066	-0.383855	-2.45991	2.28911e-13	7.13951e-12	825	2	0	0	12.1429	12.6481	27.5	27
16524	chr13	28674228	28675170	0.0378697	0.482796	-0.444926	-3.39827	2.30792e-13	7.18949e-12	826	6	0	0	11.1548	11.0185	27.1667	26.8333
1082	chr1	47909713	47911020	0.114981	0.527336	-0.412355	-2.30033	1.97385e-15	1.25297e-13	828	7	0	0	13.102	13.2593	27.8571	26.8571
1252	chr1	77747315	77748224	0.107484	0.504318	-0.396834	-2.29994	1.07339e-15	7.75827e-14	830	8	0	0	12.2902	12.463	27.75	27
14967	chr11	112832525	112834490	0.117723	0.53289	-0.415166	-2.29978	9.97375e-16	7.37456e-14	831	5	0	0	12.65	13.3333	27.8	26.8
2980	chr2	73429284	73430647	0.087716	0.450712	-0.362996	-2.46608	2.42364e-13	7.49552e-12	832	10	0	0	11.8964	12.1963	27.2	27
6187	chr4	155254131	155254603	0.12332	0.595699	-0.472379	-2.29649	1.73397e-18	4.99215e-16	834	4	0	0	13.2411	13.1389	28	26.75
17891	chr15	30483598	30484928	0.0662895	0.425591	-0.359302	-2.77736	1.09694e-15	7.88398e-14	838	3	0	0	12.7619	13.6543	27.6667	27
1163	chr1	55462689	55463010	0.0715485	0.430483	-0.358934	-2.43029	8.16399e-14	2.92573e-12	841	2	0	0	10.1964	10.3148	26.5	26
2890	chr2	63282515	63283122	0.13967	0.724668	-0.584998	-2.29119	5.81816e-18	1.12562e-15	841	2	0	0	12.8571	13.5185	28	27
13244	chr10	90967556	90967900	0.0673712	0.426298	-0.358927	-2.65872	8.15758e-16	6.32237e-14	842	4	0	0	12.1339	12.1944	27.25	26.5
3030	chr2	80529678	80530846	0.122043	0.596808	-0.474765	-2.2894	1.40287e-15	9.42488e-14	843	4	0	0	12.0446	12.287	28	26.5
12110	chr9	120507228	120507642	0.111584	0.597928	-0.486345	-2.32195	2.71505e-13	8.28717e-12	843	1	0	0	13.1786	13.1852	28	27
6283	chr4	184826254	184828177	0.0345112	0.393065	-0.358554	-3.30882	1.76545e-20	1.68248e-17	848	9	0	0	12.7698	12.6914	27.7778	26.4444
6202	chr4	157997167	157997686	0.0962468	0.454234	-0.357987	-2.33131	2.05799e-15	1.297e-13	855	9	0	0	12.8452	12.5761	27.6667	26.6667
6616	chr5	38556223	38557563	0.0723361	0.42989	-0.357554	-2.50253	1.77697e-16	1.89723e-14	856	7	0	0	12.9184	12.6931	27.8571	26.4286
15165	chr11	134145560	134147180	0.0653453	0.42278	-0.357434	-2.66271	5.13145e-15	2.82131e-13	857	12	0	0	12.8185	13.0093	28	26.8333
2829	chr2	47796924	47799166	0.113937	0.52158	-0.407643	-2.27872	2.94381e-16	2.7951e-14	861	11	0	0	11.5779	11.6532	27.6364	26.4545
24040	chr19	44203559	44203987	0.0760171	0.469812	-0.393795	-2.51195	3.14602e-13	9.39097e-12	862	3	0	0	12.9167	13.3827	28	27
12881	chr10	28287448	28288057	0.0902826	0.472464	-0.382181	-2.46929	3.38026e-13	1.0032e-11	867	9	0	0	11.9881	12.3251	27.8889	26.7778
8495	chr6	127439266	127441072	0.110062	0.542027	-0.431965	-2.27562	1.11486e-15	7.96848e-14	869	8	0	0	14.3482	13.75	28	26.25
8701	chr6	166421892	166422241	0.0515936	0.407932	-0.356338	-2.93467	1.87276e-15	1.20772e-13	872	2	0	0	12.8571	13.5	28	27
12801	chr10	13933483	13934184	0.108623	0.488641	-0.380018	-2.34471	3.82612e-13	1.12901e-11	872	3	0	0	11.5357	12.7531	27.6667	26.3333
8632	chr6	153450993	153452792	0.0919066	0.448158	-0.356252	-2.36189	1.38355e-13	4.58175e-12	873	8	0	0	11.942	12.1806	27.375	26.875
818	chr1	32930501	32931061	0.0704868	0.533315	-0.462828	-2.80101	3.95107e-13	1.16279e-11	874	5	0	0	11.7571	12.0296	27.4	26.2
1897	chr1	166916866	166917215	0.0771895	0.433198	-0.356009	-2.43603	2.68518e-13	8.20575e-12	878	3	0	0	11.619	11.6667	27.6667	27
17260	chr14	57283968	57284558	0.124253	0.614427	-0.490174	-2.27161	4.073e-16	3.63897e-14	878	2	0	0	12.0893	11.2222	28	27
15971	chr12	111471062	111471578	0.0890666	0.444708	-0.355642	-2.6118	2.76816e-13	8.39947e-12	881	2	0	0	13.4821	13.2222	27.5	26.5
2726	chr2	29337984	29338909	0.139548	0.658426	-0.518878	-2.26882	3.50265e-19	1.44923e-16	884	10	0	0	12.4536	12.7556	27.8	26.8
8384	chr6	105584149	105585621	0.083171	0.454264	-0.371093	-2.97483	4.3618e-13	1.26817e-11	885	9	0	0	12.0873	12.3292	27.4444	26.7778
10257	chr7	155164558	155167854	0.0958264	0.471642	-0.375816	-2.26492	1.60096e-14	7.16422e-13	890	15	0	0	13.4143	13.2568	27.8667	26.8
19739	chr16	77822376	77823134	0.113511	0.473505	-0.359994	-2.26781	4.59375e-13	1.32811e-11	890	6	0	0	13.994	13.5123	27.8333	26.6667
5141	chr3	181413015	181414022	0.137628	0.602307	-0.464679	-2.26226	1.12042e-20	1.25346e-17	892	5	0	0	10.1071	10.7185	27.8	26.6
14904	chr11	94473536	94474338	0.0517034	0.411073	-0.35937	-2.80013	4.86522e-13	1.40187e-11	893	3	0	0	11.9048	11.6543	28	26.6667
25133	chr20	41817476	41819212	0.107653	0.527291	-0.419638	-2.25508	1.76726e-17	2.82443e-15	905	10	0	0	12.7857	12.1704	27.8	26.6
6884	chr5	101632050	101632373	0.108649	0.502195	-0.393546	-2.25456	3.43145e-15	1.97527e-13	906	9	0	0	13.123	13.0165	27.7778	26.6667
15360	chr12	21810489	21810766	0.0427223	0.39595	-0.353227	-3.15328	6.25365e-14	2.31863e-12	907	6	0	0	12.2798	11.9136	27.6667	26.6667
25202	chr20	44941343	44941569	0.138736	0.597028	-0.458292	-2.25416	6.08187e-16	5.00342e-14	908	2	0	0	13.6071	13.2963	27.5	27
23602	chr19	30716329	30719970	0.116885	0.469758	-0.352872	-2.27301	2.27956e-13	7.11836e-12	914	8	0	0	11.7857	12.5741	27.375	26.375
15616	chr12	54338762	54339168	0.0951039	0.461695	-0.366591	-2.25047	2.98788e-15	1.76738e-13	916	3	0	0	12.2143	12.1235	27.6667	26.3333
11981	chr9	100619985	100620192	0.108861	0.555561	-0.4467	-2.25041	1.81006e-17	2.85734e-15	918	1	0	0	15.1786	15.1111	28	27
3884	chr2	223167206	223167560	0.0724266	0.425176	-0.35275	-2.5228	4.12541e-13	1.20763e-11	919	3	0	0	13.3214	13.6667	28	27
12048	chr9	113341214	113342029	0.108227	0.549352	-0.441125	-2.31616	5.89009e-13	1.64558e-11	921	2	0	0	13	14.3333	28	27
3486	chr2	149645537	149645834	0.110727	0.539183	-0.428456	-2.24641	2.1205e-13	6.71127e-12	923	2	0	0	13.3929	13.4259	28	27
9580	chr7	64712214	64712786	0.0930551	0.510671	-0.417616	-2.44131	6.33497e-13	1.75575e-11	928	4	0	0	13.0357	12.6111	27.75	27
18361	chr15	79381805	79384209	0.118383	0.54167	-0.423287	-2.24325	1.43765e-16	1.65884e-14	929	18	0	0	12.4861	11.963	27.7222	26.6667
2976	chr2	73151201	73152060	0.0736193	0.425304	-0.351685	-2.65889	8.38562e-15	4.23094e-13	931	4	0	0	12.6875	13.2315	27.5	26.5
14952	chr11	111383169	111383892	0.134343	0.558945	-0.424602	-2.24308	7.51557e-19	2.57844e-16	931	5	0	0	11.5071	11.2296	27.6	26.4
20766	chr17	38347534	38347765	0.0932448	0.501934	-0.40869	-2.3095	6.58349e-13	1.81955e-11	931	3	0	0	12.869	13.2593	27.3333	27
4593	chr3	54155240	54157025	0.111021	0.462663	-0.351642	-2.32312	2.35991e-13	7.30719e-12	932	5	0	0	12.2571	12.3481	27.8	26.6
13527	chr10	118922352	118923520	0.122161	0.546457	-0.424296	-2.24279	7.16818e-15	3.71864e-13	932	6	0	0	12.1131	12.4383	27.8333	26.6667
2394	chr1	241587602	241587883	0.079639	0.439456	-0.359817	-2.44056	6.73345e-13	1.857e-11	933	3	0	0	12.5714	11.8642	27.6667	27
11451	chr9	841375	843364	0.139996	0.505591	-0.365594	-2.24144	3.11964e-15	1.82851e-13	934	4	0	0	11.5179	12.2222	27.5	26.75
15765	chr12	66122789	66123328	0.115643	0.549679	-0.434036	-2.23884	5.22554e-15	2.8494e-13	935	3	0	0	12.0595	12.1111	27.6667	27
3788	chr2	213402181	213403867	0.0685288	0.478171	-0.409642	-2.91769	6.98633e-13	1.92057e-11	936	7	0	0	12.2347	12.4233	27	26.5714
16578	chr13	38443683	38444228	0.171872	0.576679	-0.404808	-2.23775	2.35849e-16	2.41684e-14	938	7	0	0	13.0051	12.9259	27.8571	26.7143
5685	chr4	21950086	21950346	0.122487	0.534734	-0.412247	-2.2376	4.39285e-15	2.44659e-13	939	3	0	0	12.5952	12.2593	27.6667	25.6667
17131	chr14	33402095	33404079	0.0974504	0.474659	-0.377209	-2.2372	1.59768e-14	7.16198e-13	941	6	0	0	12.4821	12.2407	28	26.8333
19759	chr16	82660652	82661813	0.0443013	0.406816	-0.362515	-2.99435	7.64552e-13	2.08839e-11	942	7	0	0	12.1276	12.6032	27.4286	26.7143
19475	chr16	51189801	51190260	0.0766612	0.427758	-0.351097	-2.3398	8.82208e-14	3.12674e-12	943	4	0	0	13.5536	14.8056	27.75	27
20638	chr17	32905966	32908951	0.0828719	0.433725	-0.350853	-2.59761	1.44597e-14	6.6452e-13	945	17	0	0	12.3046	12.5359	27.7059	26.7647
1374	chr1	107682890	107684463	0.0631034	0.454973	-0.39187	-3.01805	8.10083e-13	2.19644e-11	949	6	0	0	11.8393	12.2901	27.8333	26.8333
10081	chr7	137531126	137532382	0.135144	0.571586	-0.436443	-2.23489	1.27757e-20	1.36971e-17	950	8	0	0	12.9866	13.0926	27.625	27
17514	chr14	92789495	92790712	0.0941861	0.462809	-0.368623	-2.23434	4.13432e-13	1.20887e-11	951	5	0	0	11.3643	12.2296	27.8	26.4
3880	chr2	223155727	223156154	0.12044	0.49193	-0.37149	-2.2343	5.59396e-14	2.08909e-12	952	3	0	0	10.75	11.8272	27	27
21478	chr17	78449508	78452783	0.0754984	0.425726	-0.350227	-2.5266	1.04097e-13	3.57137e-12	952	11	0	0	12.5422	12.862	27.8182	26.6364
8543	chr6	137816475	137817223	0.0830093	0.48871	-0.405701	-2.46465	8.53638e-13	2.30241e-11	954	4	0	0	13.3036	13.0833	28	26.75
25129	chr20	39994546	39995810	0.0856647	0.435766	-0.350101	-2.35421	2.52069e-14	1.04444e-12	954	8	0	0	11.9911	11.9491	27.5	26.75
1086	chr1	48058794	48059230	0.0888834	0.478552	-0.389669	-2.49046	8.59089e-13	2.31226e-11	956	4	0	0	11.6161	12.3056	28	27
1064	chr1	46951169	46951792	0.138812	0.610041	-0.47123	-2.22932	2.0056e-17	3.07179e-15	961	5	0	0	13.3143	13.2148	27.8	27
4239	chr3	13323439	13324929	0.166157	0.529405	-0.363248	-2.2293	2.37047e-15	1.45225e-13	962	8	0	0	12.5312	13.0602	27.625	26.75
6673	chr5	54516268	54516919	0.144966	0.617057	-0.472091	-2.24824	9.2023e-13	2.44612e-11	968	7	0	0	13.2857	13.0794	27.8571	27
3777	chr2	209271338	209271987	0.116102	0.503277	-0.387175	-2.22727	3.79095e-16	3.42368e-14	969	7	0	0	13.0765	12.9524	28	27
8703	chr6	166579974	166583423	0.0892701	0.473525	-0.384254	-2.58075	9.37724e-13	2.48748e-11	970	14	0	0	12.4082	12.9762	27.6429	26.8571
15640	chr12	54447745	54448091	0.119913	0.597643	-0.47773	-2.22662	9.56496e-15	4.73787e-13	970	2	0	0	12.5893	13.0926	28	27
3479	chr2	145273457	145275378	0.0532441	0.401906	-0.348661	-2.89863	1.60902e-16	1.79413e-14	971	7	0	0	11.8622	12.164	27.4286	26.8571
11095	chr8	106330519	106332120	0.101059	0.46006	-0.359	-2.4917	9.5979e-13	2.53556e-11	974	9	0	0	12.7698	13.1152	27.8889	26.6667
1882	chr1	165204502	165205507	0.157567	0.564933	-0.407366	-2.22024	1.16235e-14	5.55919e-13	983	12	0	0	12.7351	13.0432	27.5833	26.9167
18138	chr15	60287108	60287663	0.108298	0.545306	-0.437007	-2.21874	6.87922e-14	2.5287e-12	988	3	0	0	12.3214	12.3951	27.6667	27
1460	chr1	114696887	114697185	0.138316	0.610382	-0.472066	-2.21868	5.59137e-16	4.67115e-14	990	3	0	0	11.6905	11.5062	27.3333	27
2206	chr1	221051967	221053673	0.0854689	0.446209	-0.36074	-2.58437	1.09963e-12	2.85515e-11	991	10	0	0	12.1714	11.9259	27.7	26.5
16566	chr13	36705041	36705707	0.106967	0.489879	-0.382912	-2.21844	6.04494e-16	5.00136e-14	991	6	0	0	11.6131	11.1975	27.3333	26.5
6199	chr4	156680096	156681386	0.122449	0.510411	-0.387962	-2.21647	2.1495e-14	9.06702e-13	995	6	0	0	13.369	13.142	28	27
4295	chr3	24870675	24871369	0.0991978	0.46341	-0.364212	-2.48082	1.15462e-12	2.97989e-11	997	3	0	0	11.3214	11.5185	27	26.3333
3423	chr2	131720820	131721867	0.103434	0.507445	-0.404011	-2.21594	1.44689e-16	1.66205e-14	998	5	0	0	12.7214	12.2741	27.8	26.6
3303	chr2	119607379	119607910	0.0947368	0.467343	-0.372607	-2.2292	1.1741e-12	3.02411e-11	999	3	0	0	11.7262	11.7778	27.6667	26.6667
16570	chr13	36919738	36921004	0.0437763	0.390462	-0.346686	-3.22664	9.8496e-14	3.40188e-12	1009	11	0	0	11.6364	11.9158	27.3636	26.4545
6005	chr4	110222971	110224257	0.092865	0.459174	-0.366309	-2.20456	1.61411e-16	1.79413e-14	1010	17	0	0	12.6891	13.098	27.6471	26.7059
14111	chr11	15094958	15095872	0.132266	0.59466	-0.462395	-2.19881	6.10227e-16	5.00342e-14	1019	8	0	0	12.2321	13.0093	27.75	26.875
8621	chr6	151561284	151562550	0.0471357	0.393177	-0.346041	-2.87105	4.28153e-13	1.24907e-11	1021	3	0	0	12.6786	13.1605	27.6667	26.3333
25750	chr21	44494625	44496989	0.0920726	0.437545	-0.345472	-2.23551	5.73403e-13	1.60547e-11	1028	11	0	0	12.5617	12.4175	27.7273	26.8182
5208	chr3	186856928	186857659	0.129503	0.47709	-0.347587	-2.43348	1.47553e-12	3.67897e-11	1032	7	0	0	11.8367	11.7143	27.2857	26.5714
9405	chr7	43152021	43153340	0.131606	0.55717	-0.425564	-2.19308	3.92421e-19	1.48491e-16	1032	9	0	0	13.0397	13.2675	27.5556	26.5556
17121	chr14	30396211	30397420	0.140495	0.502614	-0.362119	-2.19269	1.78953e-14	7.8177e-13	1038	7	0	0	12.6684	12.9101	28	26.8571
2024	chr1	200010626	200010832	0.131644	0.555979	-0.424335	-2.56577	1.5438e-12	3.81956e-11	1040	2	0	0	11.5714	11.5556	28	26.5
16520	chr13	28544525	28544890	0.143792	0.583629	-0.439838	-2.19156	2.17055e-13	6.83265e-12	1040	3	0	0	13.2024	13.3457	27.6667	26.6667
6259	chr4	176923076	176923630	0.0828486	0.475855	-0.393006	-2.53645	1.55204e-12	3.83259e-11	1042	4	0	0	12.7946	12.5	27.75	27
3544	chr2	168149034	168150797	0.068461	0.483036	-0.414575	-3.18086	1.57882e-12	3.89498e-11	1043	4	0	0	11.2946	10.9537	27.5	26.75
14950	chr11	110581840	110583883	0.0926837	0.43658	-0.343896	-2.22849	2.51642e-16	2.51945e-14	1044	13	0	0	12.0962	12.4103	27.8462	26.6923
11177	chr8	139508796	139509774	0.127641	0.582926	-0.455285	-2.18899	3.8381e-20	2.796e-17	1049	4	0	0	12.9821	13.1481	27.25	27
15117	chr11	128562672	128565011	0.0791253	0.434241	-0.355115	-2.50259	1.64933e-12	4.04566e-11	1049	8	0	0	11.8393	11.8935	27.5	26.5
2357	chr1	234349885	234350471	0.0527842	0.395772	-0.342988	-2.71359	1.51423e-12	3.76088e-11	1050	3	0	0	12.4286	12.8765	27.3333	26.6667
25076	chr20	34893892	34895214	0.10741	0.488068	-0.380658	-2.18848	3.36568e-15	1.94612e-13	1050	4	0	0	14.0179	13.25	27.75	26.75
21277	chr17	72352828	72353798	0.158801	0.541512	-0.382711	-2.46515	1.69215e-12	4.13886e-11	1052	7	0	0	12.5663	12.4233	27.8571	26.4286
15457	chr12	47224913	47225664	0.11665	0.567896	-0.451246	-2.18783	8.00724e-14	2.88262e-12	1054	3	0	0	10.6548	10.9136	27.3333	26.3333
6346	chr5	53112	54264	0.0761666	0.443866	-0.367699	-2.89193	1.71151e-12	4.17429e-11	1055	4	0	0	11.4554	11.3796	28	26.25
1285	chr1	86621279	86622871	0.115987	0.486789	-0.370802	-2.18766	3.73697e-16	3.40979e-14	1056	6	0	0	13.0714	13.821	27.6667	26.8333
21112	chr17	54674874	54675232	0.0451425	0.416426	-0.371284	-2.95446	1.72078e-12	4.18898e-11	1057	4	0	0	11.3393	11.3889	26.5	26.25
11654	chr9	37026223	37028014	0.118846	0.520104	-0.401259	-2.34635	1.73605e-12	4.21817e-11	1059	7	0	0	12.5612	12.7196	27.7143	26.5714
4391	chr3	42947481	42948170	0.131698	0.488113	-0.356415	-2.18619	1.22384e-12	3.13652e-11	1060	5	0	0	12.2714	12.6519	27.8	27
8432	chr6	110678855	110679108	0.0806674	0.461553	-0.380886	-2.37876	1.81299e-12	4.3968e-11	1061	1	0	0	13.4286	13.9259	28	27
15368	chr12	25101608	25102073	0.11369	0.552243	-0.438553	-2.18446	4.08287e-13	1.19654e-11	1061	1	0	0	12.5	12.9259	28	27
25606	chr21	27011625	27012398	0.102435	0.444215	-0.341779	-2.27861	3.79402e-18	8.34392e-16	1063	6	0	0	12.3929	12.321	28	26.6667
12853	chr10	23483898	23484498	0.10688	0.507136	-0.400255	-2.18374	1.95697e-13	6.2475e-12	1064	3	0	0	13.369	13.4198	27.6667	27
7690	chr6	10887185	10887622	0.119817	0.481599	-0.361781	-2.18364	2.0881e-13	6.62185e-12	1065	3	0	0	13.4762	13.716	27.6667	27
11353	chr8	145103286	145108027	0.169116	0.577139	-0.408023	-2.18204	2.45148e-16	2.47369e-14	1068	17	0	0	13.0021	12.6819	27.5294	26.8235
2928	chr2	69240084	69241004	0.0811135	0.427646	-0.346533	-2.38847	2.02802e-12	4.87237e-11	1071	8	0	0	12.0312	12.5139	27.5	27
4954	chr3	137487430	137488021	0.0973794	0.442591	-0.345212	-2.18085	7.56762e-14	2.73871e-12	1071	3	0	0	13.1548	13.1975	27.6667	27
6937	chr5	119799822	119800148	0.0583943	0.399861	-0.341467	-2.60049	3.16442e-15	1.84216e-13	1071	4	0	0	11.8482	11.8333	27.25	26.5
17160	chr14	37049334	37051726	0.113577	0.458547	-0.34497	-2.18042	1.61974e-13	5.28903e-12	1072	5	0	0	13.1786	12.6889	27.8	26.6
25949	chr22	17849475	17850733	0.148146	0.569631	-0.421485	-2.17906	1.14356e-17	2.01541e-15	1078	6	0	0	12.8869	12.9136	28	26.8333
12140	chr9	124981536	124982835	0.11903	0.534313	-0.415283	-2.17549	5.83467e-16	4.84296e-14	1083	4	0	0	11.7143	12.463	27	27
21431	chr17	77721247	77722497	0.0930926	0.454209	-0.361116	-2.17274	1.2535e-15	8.6704e-14	1088	4	0	0	13.6875	13.5	28	26.75
13514	chr10	118030733	118034230	0.124939	0.506953	-0.382014	-2.17228	3.111e-14	1.25666e-12	1089	21	0	0	12.4524	12.5785	27.5714	26.9048
25211	chr20	45523251	45524020	0.127813	0.597061	-0.469248	-2.17159	2.8671e-14	1.17101e-12	1091	3	0	0	12.7619	13.1111	27.3333	26.6667
24697	chr19	58238586	58239028	0.107035	0.51427	-0.407235	-2.17009	1.21268e-12	3.11411e-11	1093	4	0	0	11.0446	11.8796	27	26.25
11012	chr8	93114057	93115979	0.101659	0.469456	-0.367797	-2.1681	2.11353e-15	1.32319e-13	1098	9	0	0	12.746	12.0453	28	26.8889
18325	chr15	76630030	76630970	0.0963857	0.435737	-0.339352	-2.17228	1.31915e-13	4.39108e-12	1098	5	0	0	12.5786	12.637	27.6	26.6
8245	chr6	70992041	70992912	0.131855	0.566477	-0.434622	-2.16676	9.24886e-18	1.67593e-15	1100	4	0	0	12.6696	13.1111	27.5	26.75
1489	chr1	119526783	119527192	0.130598	0.600315	-0.469717	-2.16656	1.05164e-15	7.644e-14	1101	4	0	0	14.2411	15.0926	28	26.75
11034	chr8	97169732	97170432	0.124066	0.520288	-0.396222	-2.16586	1.53526e-14	6.95491e-13	1103	5	0	0	14.0929	13.6963	27.8	27
14196	chr11	31825744	31826967	0.144292	0.650848	-0.506556	-2.16552	4.15829e-16	3.69612e-14	1104	4	0	0	12.1696	12.6204	28	27
12106	chr9	118916363	118917175	0.0571596	0.395757	-0.338597	-2.91219	4.79428e-13	1.38298e-11	1106	3	0	0	12.381	13.3333	27.6667	27
21882	chr18	31020511	31020847	0.139186	0.506284	-0.367098	-2.16319	7.55116e-18	1.39659e-15	1108	4	0	0	12.2857	12.1667	27.75	26.75
10271	chr7	155579869	155580392	0.0608569	0.461531	-0.400674	-2.69295	2.77878e-12	6.44733e-11	1109	2	0	0	14.25	13.5741	28	27
18514	chr15	93631429	93633173	0.0779587	0.416453	-0.338494	-2.41486	1.48833e-12	3.70728e-11	1109	9	0	0	11.6905	11.6996	27.6667	26.8889
6251	chr4	174450047	174451469	0.115371	0.453679	-0.338308	-2.18802	4.25711e-14	1.64227e-12	1111	8	0	0	12.6964	12.9167	28	26.75
12312	chr9	133027738	133028563	0.106277	0.534157	-0.42788	-2.16217	8.53877e-16	6.50033e-14	1111	2	0	0	13.4107	13.9074	28	27
7691	chr6	11043914	11045206	0.256903	0.59675	-0.339847	-2.16189	3.38289e-16	3.13112e-14	1112	6	0	0	12.4048	12.9444	27.5	26.8333
[truncated: 137 more rows]

## Sheet: 3G
IDs	cluster	gini_outfile		n=20 selection		rf_20
[truncated: 100 more rows]

[truncated: 3 more sheets: 3H, 3I, 3J]
